# Supplementary material for: Bidirectional histone-gene promoters in Aspergillus: characterization and application for multi-gene expression
Source: Fungal Biol Biotechnol. 2019 Dec 9;6:24. doi: 10.1186/s40694-019-0088-3 (PMC6900853; doi:10.1186/s40694-019-0088-3)
Supplement: Supplementary file 1 — Additional file 1. Identification of Ph4h3. Table S1. Identification of histone h4.1 and h3 genes in 85 Aspergillus species and reference fungi by BLASTp of A. nidulans H4.1 and H3. Curated usage of gene models and prediction of the Ph4h3 sequence. [file 40694_2019_88_MOESM1_ESM.xlsx]

## Sheet: Table S1, Ph4h3 Identification
Organism	Section of Genus Aspergillus	Strain	Genome version	BLASTp hit (H4.1)	BLASTp hit (H3)	Applied H4.1	Applied H3	Position of Promoter	Potential issue with ID of H4.1 or H3 from BLASTp	Length (bp)	Direction, Native	Diretion, Corrected	Sequence
Aspergillus species			genome.jgi.doe.gov	Protein IDs	Protein IDs	Protein IDs	Protein IDs					h4h3	Ph4h3 of all species
A. acristatulus	Nidulantes	CBS 119.55	Aspacri1	193062	89214	209285	89214	Scaffold_30, position 339326..340122	h4; Missing first exon	797	h3h4	h4h3	GTTGATGTGAAGAGATTAAGGTTAAAGTTGTGAGGTGGAGATAAATTAAACGTCAAGTGGACGGCGAGAGATGTTGAGAATGGAAGACCGGATGGGCTCCCACGGGACGGGAGATATTTGTATAGAAGACGGAAGCGCGTGGGGAGAGAGCTGGAATCACTCACTGTCGGAGGATCGACCAATCAGAGGGCGGGACCTGTTGATCTGATGCGCGGCCCTAGACGGGCGGTAACGTGACCATGACGCAGTTGATCTTGCAAGGGGAATTTGATCGCGGCGCGAGGACGCGTCAAGACGCGGGTTTGAGATTAGAGAGTGCATAGTAAATTCCTACGTATTACAGAAACTCCTGGAATTCTTCTGATATCCCTAAAATTCACGGATGGAGTTGGGATCAGT…
A. aculeatinus	Nigri	CBS 121060	Aspacu1	333491	358626	442870	358626	Scaffold_60, position 80734..81612	h4; Missing first exon	879	h4h3	h4h3	GTTGACGGTTTGTTGTGAAACGGAATTAGAGTTGAATTAAAGTTGGTGAGGTGATAGGAGGTGGAGATAGAATGGGCGATTAAAGCTGGTGATAGATGTTAAGGGAAGAAGGAGGAGAGGCTTCCATGGGACGGGGGATTATTTGTATAGCGAAAGGCAGAGGGCGGGGAGGGCGTTGGAATCACACGCTAAGACCGGAATCAGCCAATCAGCGGGCAGGATCCCGGACGGCGGGCTTGATCTGGCCGGCAACGTGACCGAGCAGTGGTGATTCCGCTGCCTCAGACTTGATCTGCCCCGGAATGTCCCCAACCACCGAGATCAACGATCAAAGAAGATCAGAGACATTCTGGCCGATGGCTGCCATTCTACCAAGCATTCTGATGGCCCTTCATCCCT…
A. aculeatus	Nigri	ATCC16872	Aspac1	74286	1892954	74286	1892954	Scaffold_1, postion 1470878..1471745		868	h3h4	h4h3	GTTGACGGTTTGTTGTGAAACGGAATTAAAGTTGAATTAAAGTTGGTGAGGTGATAGGAGGTGGAGATAGAATGGGCGATTAAAGCTGGTGATAGATGTTAAGGGAAGAAGGAGGAGAGGCTTCCATGGGACGGGGGATTATTTGTATAGCGAAAGGCAGAGGGCGGGGAGGGCGTTGGAATCACACGCTAAGACCCGAATCAACCAATCAGCGAGCAGGATCCCGGACGGCGGGCTTGATCTGGCCGGCAACGTGACCGAGCAGTGGTGATTCCGCTGCCTCAGACTTGATCTGCCCCGGAATGTCCCCAACCACCGAGATCAACGATCAAAGATGATCAGAGACATTCTGGCCGATGGCTGCCATTCTACCAAGCATTCTGATAGCCCTTCATCCCT…
A. amylovorus*	Cavernicolus	CBS 600.67	Aspamy1	148736	148738	148736	148738	Scaffold_53, position 23498..24304		807	h4h3	h4h3	GTTGATGTTAAAAGAGATAAGTTTGTTTAAGGTTGGTGAAGTGGAGATAGTTAAAAGTCAAATGGACAGCGAGGGATTGTTGAGATAATGAGGAGTGGATGGTCTGCCATGGGACGGGAGATATTTGTATAGAGGAGGGACGCGCGTGGGGAGAGAGCTGGAATCACTCGCGAGGCAGGTGATCGACCAATCAGAGGGAGTGATCTCCGGGGACAGCCAAGGGCCGGGTAACGTGACTGCGACGAAGTGATTCCGGATGGAAGAATCTGATCTCAGCACGACCACGCGTCATGATCGCGATCAGCGTTTAGTGAAGTGATACTGAATCTCTACGTACCGAAGAAACTACTGGAATTATTCTGATCGAGTGACATACCACTGTTGAGGTTGGGATCAGTA…
A. bisporus	Bispori	CBS 707.71	Aspbisp1	188955	188958	188955	188958	Scaffold_94, position 1554..2381		828	h4h3	h4h3	GTTGATTGTGTTTTTTTAAGAGATAAGCTTTAAGATTGAAGAAAGGTGGAGATATGAAATGTCAAGAGTGGACGAAGATGAAGTGATGGATGGATAAGGAAGAGCTGACGGCCTTCCACGGAACGGGTGATATTTGTATAGAGGAGAGAAGGGCGCGGGGAGAGAACTGGAATCACACGCTAAGGGAGTGATCGACCAATCAGAGTGGGTGATCCTCGGGCGGGCTAAGGGCGCGGGTAACGTGACTGCGAAGGTAGTGATCCCGCTGTCGGGAGCATGATCCCAGCCGGACCACGCGTAATTACAGTGATTGACGTCAAGTGAGGCGAAAGTAAATTCCTACGCACTGCAGAAACTACTGGAATGCGTCTGATTGAGTCACATTCCCTTGTTGAGGCT…
A. bombycis*	Flavi	NRRL 26010	Aspbom1	2837	2838	2837	2838	Scaffold_15, position 276912..277731		820	h4h3	h4h3	ATTGATGATTGACTAAGAGTTAACTTGGTTTAAGGTTGAGTGAGGAAATGTGGAGAGATAGGCTGTTAATTGGATGACAGATGAGAGAGAGATGGGAAAGGAAAGATTGGGACAGCTGCCATGGGACGGGTGATATTTGTATAGGAAAAGGAAGAGCGCGGGGAGGGCATTGGAATCACGCGCTAGCCAGGGGATCGACCAATCAGGAGCGAGGATCCTCCCGCCGGGTTTGATCTGTCGGCAACGTGACCGAGAAGTGATGATTCCGCTACGACCAACTTTGATCCTCACGGAATGCCTCTCAACCACTGAGATCAAGGATCAAAAAAGATCAGAGACATTTCTGAGCATACCAACTATCATTCTGATTTACTGAATTGATTCACATACCACGCCGGT…
A. brasiliensis	Nigri	CBS 101740	Aspbr1	64244	53699	64244	53699	Scaffold_4, position 1322850..1323679		830	h3h4	h4h3	TGTGAAGGTTGTCTAAAGAATTAAACGGAAATAAAGTTGAATTAGAGTTGAGGGTGAAGGTGGTGGAGATGAGTTAGATGATTTAGACTGAAGATGGATGTAAAGGGAAGAGGACAGAGAGCATCCATGGGACGGGAGATATTTGTATAGCAGAAGGCGCGCCGCGGGGAGGGCGTTGGAATCACACGCTAGAGCGCGGATCGACCAATCAGAGCACAGGATCCCGGCCGGCGGACTTGATCTGGCGGCAACGTGACCGGGCAGGGATGATTCCGCTGGGATGATACTGATTCCCACAGGAATGCTCCCAACAACCCAGATCAGCAGTCAAAGAGTGTCAGAGACATTCCTGTCGATGGCCATGAGCCTCTGCAACAGGTTGATAGGATCACATTCCGG…
A. brevijanus	Jani	CBS 111.46	Aspbrev1	255303	264316	255303	264316	Scaffold_1, position 255766..256576		811	h3h4	h4h3	ATTGACAGATGTGAATTAGAATAGAAAGTTTGTGGATTGAGGTGAAGAGGTGGAGTTGGAGATAAGTCGTTGAGTGGATGAGAGATGAGAAGGGAAAGGGAGACAGAGCATCCATGGGACGGGGGATATTTGTATAGCGAAGAGAAGAGCGCGGGGAGGACGCTGGAATCACACGCTAGTCAAGGGATCGACCAATCAACGGACAGGATCCGCTCGGCGGACATGATCTGTCGGCAACGTGACCGGCAGGGCATGATTCGGCTGGGCCAGCAGTGATCCTCGCGGAATCGCCCTCAACCACGAGAATCAGGCATTCCGATGGGCTGGGAAAAGTCCAAGGTATTCTTCAAATCACATCGAAAGGTCAATTGGATCGTCCAATGTCACTTGTGGTTGGGA…
A. brunneoviolaceus	Nigri	CBS 621.78	Aspbru1	356280	391197	443760	391197	Scaffold_41, position 128218..129085	No h4 gene predicted	868	h4h3	h4h3	GTTGACGGTTTGTTGTGAAACGGAATTAGAGTTGAATTAAAGTTGGTGAGGTGATAAGAGGTGGAGATAGAATGGGCGATTAAAGCTGGTGATAGATGTTAAGGGAAGAAGGAGGAGAGGCTTCCATGGGACGGGGGATTATTTGTATAGCGAAAGGCAGAGGGCGGGGAGGGCGTTGGAATCACACGCTAAGACCCGAATCAACCAATCAGCGGACAGGATCCCGGACGGCGGGCTTGATCTGGCCGGCAACGTGACCGAGCAGTGGTGATTCCGCTGCCTCAGACTTGATCTGCCCCGGAATGTCCCCAACCACCGAGATCAACGATCAAAGAAGATCAGAGACATTCTGGCCGATGGCTGCCATTCTACCAAGCATTCTGATGGCCCTTCATCCCT…
A. carbonarius	Usti	ITEM 5010	Aspca3	202542	202541	202542	202541	Scaffold_1, postion 1463938..1464759		822	h3h4	h4h3	TTTGACGGTTGTTTATGGATATAAAGTTGAATTAAAGTTGAGGAGGAGATGGTGGAGTTGATTGGGCAGGTTAAGCTGAGAGGATGGATGTAAAGAGAAGAAGACAGCAGCATCCATGGGACGGGAGATATTTGTATAGCGAAAGGCGCTGCGCGGGGAGGGCGTTGGAATCACACGCTAGAACGCGGATCGACCAATCAGCGGCCAGGATCCCGACCGGCGGACTTGATCTGTCGGCAACGTGACCGGGCAAGGATGATTCCGCTGGTATGTCGCTGATTCCCACGGGAATGCAGCCAACCACAGAGATCAATGCCGGCAGGTTGTCAGAAGCATTCCTGTTGATGGCTGTGAGCCGCTGCGACAGGTTGATAGAGGCACATTCCGGGCCTGAGGTTG…
A. calidoustus	Candidi	SF006504	Aspcal1	761222	761223	761222	761223	Scaffold_14, position 568335..569150		816	h4h3	h4h3	GTTGATAATGTGTTGAAAGGAATAAACTTAAGGTTGGAGATGTGGAGATAAGTTGGGTGTCGAATGGTGGTCGAGAGATTGATGGGATAGGGAGAAGCGGATGACTTCCATGGGACGGGAGATATTTGTATAGTCAGGCGAAGCGCGTGGGGAGCGGACTGGAATCACTCGCGAAAAGCGTGATCGTCCAATCAGAGCGGAGGATCCGTGCAGCGGGCTCGCGGCCCCGGTAACGTGACCATGACGCCAGTGATTACGCTGGGGAAGAGCTTGATCTCGGCGCGACAACGCGTCGTGACGGTGATCAACATTCAGAGCGACAAAATTGAATTCCCACGTAGCGAAGAAACCATCAGAGTTCTTCTGATCCAGCGACATACCAGCGTTGAGGTTGGGATC…
A. campestris	Candidi	IBT 28561	Aspcam1	287020	314989	287020	314989	Scaffold_1, position 3555862..3556704		843	h4h3	h4h3	ATTGAAGGTAGTTGAAGAATAGAGTTAAGGTTTTGGTTTGGTTATGGAGGGTGGAGTCGTGATGATAGTTGAAGGAGATAGAAGAGGAAAGGAAGGAAGATAGTCTGGGACGGGGGTTATTTGTATAGCGAAGGGACGAGCGTGGAGAGAGCGCTGGAATCACGCACTAGACAGAAGATCGACCAATGAGAGGGCAGGATCCCCGGGACGCGGGTTGAATCAGTCGGGATTGCTGACCGAGCAGCCATGATTCGACCGGTGCCTCCGTTGATCCGATCGGATTCCCCCCCAACCCCCTTGGATCAAGAATCCGAAAAATATCAGGAACATTCCTGATCAGTGTCAGAAAATGACGGATCAGCGGAATTGAATCCAAATTCCCCCTTGTGGTTGGGATCA…
A. candidus	Nigri	CBS 102.13	Aspcand1	112711	112712	112711	112712	Scaffold_69, position 11826..12670		845	h4h3	h4h3	ATTGAAGGTGGTTGAAGAATAGAGTTAAGGTTTTGGTTTGGTTATGGAGGGTGGAGTCGTGATGATAGTTGAAGGAGATAGAAGAGGAAAGGAACGAAGAGGATAGTCTGGGACGGGGGATATTTGTATAGCGAAGGGACGAGCGTGGAGAGAGCGCCGGAATCACGCACTAGACAGAAGATCGACCAATGAGAGGGCAGGATCCCCGGGACGCGGGTTGAATCAGTCGGGATTGCTGACCGAGCAGCCATGATTCGACCGGTGCCTCCGTTGATCCGATCGGATTCCCCCCCAACCCCCTTGGATCAAGAATCCAAAAAATATCAGAGACATTCCTGAGGAATGACAGGAAATGACTGATCAGCGGAATCGAATCAAAATTCCCCCTTGTGGTTGGGA…
A. carlsbadensis	Usti	CBS 12389	Aspcar1	308727	308726	308727	308726	Scaffold_7, position 147387..148198		812	h3h4	h4h3	GTTGATAATGTGTTGTTAAAAGGAATAAACTTAAGGTTGGAGATGTGGAGATAGGTTGGGTGTCGAATGGTTGTCAAGAAATTGATGGATGAGAAGCGGATGACTTCCATGGGACGGGAGATATTTGTATAGTCAGGCGAAGCGCGTGGGGAGCGGACTGGAATCACTCGCGAAAAGCGTGATCGTCCAATCAGAGCGGAGGATCCGAGCAGCGGGCTCGCAGCCCGGGTAACGTGACCATGACGCCAGTGATTAAGCCGGGGAAGAGCTTGATCTCGGCGCGATAACGCGTCGTGACCGTGATCAACATTCAGACCGGCAAGAGTGAATTCCTACGTAGCGAAGAAACTGCTAGAATTCTTCTGATCCAGCGACATACCAGCGTTGAGGCTGGGATCA…
A. chevalieri	Aspergillus	CBS 522.65	Aspchev1	173580	173581	173580	173581	Scaffold_ 81, position 11733..12453		721	h4h3	h4h3	GATGTGAGATTAGGTTGAGTAGTAAGAAAAAGCGTAAAGTAGTTAAGATAAATGTGGAGAGGTAGATAGCTTTGGAGGAAAGGAAGAAGGAGAGAGTATGGAGCAGGAGATATTTGTATCGTCTGTCGCAGGACGCGGGGCCGCTACTGGAATCACCACGCTAATATTCGGATCGACCAATAAGAGAACAGGATCCGACGGACGGATTGATCTTCTTCGGAACAGCGATTTACCGGAACAGTATTGATCTTACGCAATACACACCCAACGACTGGTAACCCCTGGTAAAAAAAAGATCAAACAGATCAGAATGATCTCAGGAACGGTAATTAATTACCTGATACGAGTTATGGCGGGTATGATTCTCCCTTGTGGTTGGGATCAAGCGTTGACAGGCTG…
A. clavatus	Clavati	NRRL 1	Aspcl1	7159	7158	7159	7158	A_clavatus_1099423829806, position 1056213..1057065		853	h3h4	h4h3	TTTGATAGATGTGAATTAAAAAAGGTTTGCGTGTGTGGAATTAAGATTGATAGATGCGGAGCTGTCGATATACGACTTTGAAGTGGATGATAAGCTGGGATAGATGGATGAAGGAAGAGAGTGACGAAGAGTTTGGGACGGGAGATATTTGTATAGCGAAAGGGAGAGCGCGGGGAGAGTGCTGGAATCACACGCTAAGGCAGGGAACGACCAATCAGAATGAAGGATCCGACCGGCGGGTTTGATCTCTCGGCAACGTGACCGAAGAGACAGTGATTCCGCTGGAATGGGCCTGATCTACACGGAATGCCGTCCAGCCACTTTGATTAGGATGGAAAGATAATCAGAAGCATTCTTGATCATTACTAGAGTTATTCTAGATAATCGAAATACCCAACA…
A. costaricaensis	Nigri	CBS 115574	Aspcos1	246106	246107	246106	246107	Scaffold_ 20, position 177729..178555		827	h4h3	h4h3	TGTGAAGGTTGTCTAAAAAGTAAACGGAAATAAAGTTGAATTAGAGTTGAGGGTGAAGATGGTGGAGATAGTTAAGCGTTTTAGAGTGAGATGGATGTAAAAGGAAGAGGGCAGAGAGCATCCATGGGACGGGAGATATTTGTATAGCAGAAGGCGCGCCGCGGGGAGGGCGTTGGAATCACACGCTAGAGGGCGGATCGACCAATCAGAGCTCAGGATCCCGGCCAGCGGACTGATCTGGCGGCAACGTGACCGGGCAGGGATGATTCCGCTGGGATGAGACTGATTCCCATGGGAATGCTCCCAACCACCTAGATCAGCAGTCAGAGAGTGTCAGGGACATTCCTGTCGATGGCCATGAGCCTCTCCAACAGGTTGATAGGATCACATTCCGGGCCT…
A. cristatus	Aspergillus	GZAAS20.1005	Aspcri1	7992	7991	7992	7991	Scaffold_ 5, position 274117..274840		724	h3h4	h4h3	GATGTAAGATTAGGTTGAGTAGTAAGAAAAAGCGTAAAGTAGTTAAGATAAATGTGGAGAGGTAGATAGCTTTGGAGGAAAGGAAGAAGAAGGAGAGAGTATGGAGCAGGAGATATTTGTATCGTCAGTCGCTGGACGCGGGGCCGCTACTGGAATCACCACGCTAAGATTCGGATCGACCAATCAGAGAACAGGATCCGACGGACGGATTGATCTTCTTCGGAACAGCGATTTACCGAAACAGTATTGATCTTACGCAATACACACCCAACCACTGGTAACCCCTGGTAAAAAAAAGATCAAACAGATCAGAATGATCTCAGGAATGGTAATTAATTACCTGATACGAGTTATGGCGGGTATGATTCTCCCTTGTGGTTGGGATCAAGCGTTGACAGG…
A. desertorum	Nidulantes	CBS 653.73	Aspdese1	132607	38307	132607	38307	Scaffold_ 20, position 2100..2902		803	h4h3	h4h3	GTTGATATATGTGAAGAAATTAGAGTTAAAGTGTTGAAGTGGAGATAGACTAAACGTCAAGTGGACGGCGAGAGTTGTTGAGAATGAAGACCGGATGGGCTTCCACGGGACGGGAGATATTTGTATAGAAGACGGAAGCGCGTGGGGAGAGAGCTGGAATCACTCACTGTCGAAGGATCGACCAATCATAGAGCGGGACCTGTTGATCTGATGCGCGGCCCTAGACGGGCGGTAACGTGACCATGACGCAGTTGATCTTGCAGGGGACATCTGATCGCGCGCGAGGACGCGTCAAGGCGTGGATTTGAAATTATAGGATCGATAGTTTATTCCTACATACTATAGACACTACTGGTTTTTCTTCTGAACTCATAGAAATTCACGGATGGGGTTGGGATC…
A. egyptiacus	Cavernicolus	CBS 656.73	Aspegy1	544272	544271	544272	544271	Scaffold_ 134, position 46093..46916		824	h3h4	h4h3	GTTGATAGATGTGTGAAGAGATAAGCTTTAAAGTTGGTGTAGTGGAGATAGATTAAAACGTCAAATGGACGGCGAGGGATTGTTGGGATAAGGAAGAGTGGATGAGCTTCCACGGGACAGGAGATATTTGTATAGAAGAAGGACGCGTGTGGGGAGAAGACCGGAATCACTCGCGAGGGGAGTGATCGACCAATCAGAGCTGTTGATCCTGCACGCAGGCTCTGGGCCGGTAACGTGACCGTGACGCAGTGATTTCTCGGGGAGGGGGTTGATCTCAACGCGACAACGCGTCAGGAGCGAATCAGCATTCAGTGAAGAGAAAATGAACACTTACATATCAAGGGAGCTACTGGAATTTCACTGATCGAGTGACATACCGCCGTGGAGGTTGGGATCAGA…
A. ellipticus	Nigri	CBS 707.79	Aspell1	479387	313604	479387	313604	Scaffold_ 4, position 469816..470645		830	h4h3	h4h3	TGTGACGGTTGTTTAAATGAGATAGAGTTGAATTAGAGTTGAGGTGAAGGAGGTGGAGATGGTTGGGCGGTGATGAGCTGATGGATGTAAAGGGAAGAGGGCAGAGGCACTCATGGGACGGGAGATATTTGTATAGCAGAGGGCGGCGCGCGGGGAGGGCGTTGGAATCACACGCTAGCACGCGGATCGACCAATCAGCGGCCAGGATCCCGCCGGCGGACTTGATCTGTCGGCAACGTGACCGAACCATGATGATTCCGCTGGTATGTCACTGACCCCCCCCCTTAATGCGCCCAACTCGCGAGATCAGTGATGAAAGGGGATCCGAGACATTCCTGGCGATGGCGGCCAGCTGCTGGAACGCGCTGATCGAGACACATTCCCGGCTGGGGGTTGGGA…
A. eucalypticola	Nigri	CBS 122712	Aspeuc1	434525	375337	434525	375337	Scaffold_ 4, position 516832..517657		826	h3h4	h4h3	TGTGAAGGTTGTCTAAAAAGTAAACGGAAATAAAGTTGAATTAGAGTTGAGGGTGAAGACGGTGGAGATAGTTAAGCGTTTTAGAGTGAGATGGATGTAAAAGGAAGAGGGCAGAGAGCATCCATGGGACGGGAGATATTTGTATAGCAGAAGGCGCGCCGCGGGGAGGGCGTTGGAATCACACGCTAGAGGGCGGATCGACCAATCAGAGCTCAGGATCCCGGCCAGCGGACTGATCTGGCGGCAACGTGACCGGGCAGGGATGATTCCGCTGGGATGAGACTGATTCCCACGGGAATGCTCCCAACCACCTAGATCAGCAGTCAGAGAGTGTCAGAGACATTCCTGTCGATGGCCATGAGCCTCTCCAACAGGTTGATAGGATCACATTCCGGGCCT…
A. fijiensis	Nigri	CBS 313.89	Aspfij1	386662	229467	461907	229467	Scaffold_ 57, position 72808..73675	h4; Missing first exon	868	h4h3	h4h3	GTTGACGGTTTGTTGTGAAACGGAATTAGAGTTGAATTAAAGTTGGTGAGGTGATAAGAGGTGGAGATAGAATGGGCGATTAAAGCTGGTGATAGATGTTAAGGGAAGAAGGAGGAGAGGCTTCCATGGGACGGGGGATTATTTGTATAGCGAAAGGCAGAGGGCGGGGAGGGCGTTGGAATCACACGCTAAGACCCGAATCAACCAATCAGCGGACAGGATCCCGGACGGCGGGCTTGATCTGGCCGGCAACGTGACCGAGCAGTGGTGATTCCGCTGCCTCAGACTTGATCTGCCCCGGAATGTCCCCAACCACCGAGATCAACGATCAAAGAAGATCAGAGACATTCTGGCCGATGGCTGGCATTCTACCAAGCATTCTGATGGCCCTTCATCCCT…
A. filifera	Nidulantes	CBS 114510	Aspfili1	158785	158784	158785	158784	Scaffold_ 35, position 669..1489		821	h3h4	h4h3	GTTGATAGTTGTGTGAAGGGATATAAGGTTAAAGTTGTTGTGGGGATAAGTAAACGTCAAGTGGACGGCGAGAGATTGTTGAGATAGTGAAGTCGGGATGGGCATCCATGGGACGGGAGATATTTGTATAGAAATCTGACGCGCGTGGGGAGGGAGCTGGAATCACTCGCTGATTAGAGAATCGACCAATCAGGACGCGTAGTCGGTTGATCTGCTGCACCGGCTAAGGGACGGGCGGTGAGTAACGTGACAGTGACGCAGCTGATCCATGGGCGAGACTGATCTTAGTACGAGGACGCGTCAAGGGGAGGATCAACATTCAGTGAATCAAAAGTGAATTCTTCATGATCGATACAGCTACAGTAATTCGTCTGATTTTGCTACATTCTGGTGTTGAGG…
A. fischeri	Fumigati	NRRL 181	Neofi1	2548	2547	2548	2547	N_fischeri_1099437636249, position 1267456..1268285		830	h3h4	h4h3	GTTGATAGATAGGAATTTAAAAAGGACTTTGTGTGTGTGTTTAGATAAGTGGAGATGTCGAGATAACGACTTTAAGTGGATGACAGATAGGACTGATGGAGGAGAGAAGAGCTTGAAGAAGTTTGGGACGGGAGATATTTGTATAGAGGAAGGAGGAGCGCGGGGAGGCTACTGGAATCACACGCTAAGAAAGGGATCGACCAATCAGAAGAGAGGATCCTCGCAGCGGGTTTGATCTCTCGGCAGCGTGACGGAACAGTGATTGATCCCGGTTGGAATGCCTTGATCCCCACGGAATGCCGGCCAACCTCTCTGATCAGAGTCGTAAAATAATTAGAAAAATTCCTAAGTACTATTGGAAGAATTCCAGATGATCGAAATACTTGACATCCTAAACTT…
A. flavus	Flavi	NRRL 3357	Aspfl1	26893	26892	26893	26892	A_flavus_1041045517009, position 1278399..1279219		821	h3h4	h4h3	ATTGATGGTTGATTAAAGAGTTAACTTGTTTAAGGTTGAGTGGGAAAATGTGGAGAGATAGGTGGTTAATTGGATGACAGATGTGAGAGAGATGGGAAGGGAAAGATTGGGACAGCTGCCATGGGACGGGTGATATTTGTATAGGAAAAGGAAGAGCGCGGGGAGGGCGTTGGAATCACGCGCTAGCAAGAGGATCGACCAATGAGAGACGAGGATCCTCCCGGCGGGTTTGATCTGTCGGCAACGTGACCGAGAAGTGATGATTCCGCTACGATCAACTTTGATCCTCACGGAATGCCTCTGAACCACCGAGATCAGGGATCAAAATTGACCAGAGATATTCCTGAGCATACCAACTTTCATTTTGATCTACTGAATTACTTCACATACCTTACCGGT…
A. fumigatus	Fumigati	Af293	Aspfu1	1245	1246	1245	1246	Chr_1, position 3681049..3681875		827	h4h3	h4h3	GTTGATAGATAGTTATTCAAAAAGGACTTTGTGTGATTTAGTAAGTGGAGATGTCGAGATAACGACTTTAAGTGGGTGACAGATAGGACTGATGGAGGAGAGAAGAGCTTGAAGAAGTTTGGGACGGGAGATATTTGTATAGAGGAAGGAGCAGCGCGGGGAGGCTACTGGAATCACACGCTAATAAAGGGATCGACCAATCAGAATAGAGGATCCTCACAGCGGGCTTGATATCTCGGCAGCGTGACGGAACTGTGATTGATCCCGGTTGGAATGCCTTGATCCTCACGGAATGCCGGCCAACCTCTCTGATCAGAGTCATAAAATAATTAGAAAAATTCCTAAGTACTATTAGAAGAATTCCAGATGATCGAAATACATGACATCCTAAACTTGTGG…
A. funiculosus	Sparsi	CBS 116.56	Aspfuni1	178328	206501	206500	206501	Scaffold_ 4, position 303414..304240	h4; Missing first exon	827	h4h3	h4h3	GTTGATAGTGTGTTAAAGAGAGATAAGCTTTAGGTTGTTGAGATGTGGAGATGATATTAAACGTCAAGCGGACGACAATGGATTGATGGGATTAGGAAGAGTTGACGGGTATCCATGGGACGGGAGATATTTGTATAGCGAAGGGAAGGACGCGGGGAGAGAACTGGAATCACACGCTAGGGTTGGGATCAGCCAATCAGATGCAATGATCACCCGGGAGGGCTGCAGCGGCGGGTAACGTGACCGCGAGACTCTGATTCCGCCGCGAGGAACTGATCCCAGCGTGACAGCGCGTAGCTACGAGGATCAACGTTCCGGAACGCCAGAGTGCATTCCTAAACGATGGAGAGACTCCCAAGACCCTTCTGATTGAGTTACATACCGTCGTTGAGGTTGGGA…
A. glaucus	Aspergillus	CBS 516.65	Aspgl1	32037	141916	32037	141916	Scaffold_ 3, position 49470..50199		730	h4h3	h4h3	GATGTGAGATTAGGTTGAGTAGGTAAAAAAAAAAGGTAAAGTAGTTAAGATAAATGTGGAGAGACGTAGATAGCTTTGGAGGAGAAGAAGAGGAAGCAAAGAGAGTCTGGAGCAGGAGATATTTGTATCGTCTGTCGCTGGACGCGGGGCCGCTACCGGAATCACCACGCTAATATTAGGATCGACCAATCAGAGACCAGGATCCGACGGACGGATTGATCTTTTTCGGAACAACGATTTGCCGGGACCGAATTGATCTTACGCAATACACGCAATACACGCCCAACCACTAGTAAGGAAGAGATCAAACAGATCAGAATGATATTAGGAATGGTAATTAATTACATGATACGAGTTATGGCGGGTATGATTCTCCCTTGTGGTTGGGATCAAGGGTTG…
A. heteromorphus	Nigri	CBS 117.55	Asphet1	301646	400786	400785	400786	Scaffold_ 44, position 62904..63746	h4; Missing first exon	843	h4h3	h4h3	TGTGACGGTTGTTTTAAATGAGATAGAGTAAAATTAGAGTTGAGGTGAAGGAGGTGAGGAAGGTGGAGATAGTTGGGCGTTAGTGAGTCGATGGATGTAAAGGGAAGAGGGCAGAGGCATCCATGGGACGGGCGATATTTGTATATCGCCAGGGCGCGCGGGGGGAGGTTGTCGGAATCACACGCTAGAGCGCGGATCGACCAATCAGCGGCCAGGATCCGGCCCGGCGGACTTGATCTGTCGGCAACGTGACCGAACCATGCTGATTGCCAGGGTATGGCATTGATCCCCCTGGGAATGCGCCCAACCCGCCAGATCAAGGGCGAGAGGGGATCCGAGACATTCCTGACGATGGCTGCCAGCCTCTGGAAGGTGCCAATTGAGGCACATTCCGGGCCT…
A. homomorphus	Nigri	CBS 101889	Asphom1	335543	402635	431094	402635	Scaffold_ 2, position 1386603..1387440	h4; Missing first exon	838	h3h4	h4h3	GTTGACGGTTTGTTGTGAAACGGAATTAAAATTGAATTAAAGTTGGGAGAAAATGGGAGGTGGAGATAGATGGGCGATTAAAACTGGTGATGGATGTAAAGGGAAGAAGAGGAGAGGCTTCCATGGGACGGGGGATATTTGTATAGCGAAAGGCTGAGGGCGGGGAGAGCGTTGGAATCACACGCTAAGGCCCGGATCAACCAATCAGAGCCGAGGATCCCGGACGGCGGGCTTGATCTGGCCGGCAACGTGACCGAGCAGTGGTGATTCCGCCGCTGCAGTCTTGATCTCCTCCGGAATGCTGCCAACCACTGAGATCAATGATGAAAGAAGATCAGAGATATTCTGGACAGTGGCCGCCAGTATCCCAAGCATTCTGATAGCCCTCCATCCCTTCCC…
A. ibericus	Nigri	CBS 121593	Aspibe1	363786	428142	437708	428142	Scaffold_ 44, position 52734..53540	h4; Missing first exon	807	h4h3	h4h3	TTTGACGGTTGACTAAAGAGATAAAGTTGAATTAAAGTTGAGGGAGAGAGGGTGAAGTTGATTGGGCGGTTTAAGCTGAGAGGATGGATGTAAAGGGAAGAAGACAGCAGCATCCCATGGGACGGGAGATATTTGTATAGCGAAAGGCGCCGCGCGGGGAGGGCGTCGGAATCACACGCTAGAACGCGGATCAACCAATCAGCGGCCAGGATCCCGGCCGGCGGACTTGATCTGTCGGCAACGTGACCGGGCAGGGATGATTCCGCTGGTATGTCGCTGATTCCCATGGGAATGCAGCCAACCACCGAGATCAATCACCGCAGGGTGTCAGAGGCATTCCTGTCGATGGCTGCGAGCTGCTGCGACAAGCTGATAGAGACACATTCCGAGCCTGAGGTT…
A. implicatus	Sparsi	CBS 484.95	Aspimp1	215916	111466	215916	111466	Scaffold_ 48, position 152257..153062		806	h4h3	h4h3	ATTGATAGTTTAGGTTAATAAACTGGAGATTTAAGGTTGTTGTGATGTGGGGATAGTTAGGCGTTAGATAGCTCGACGATGGTTTGATGGGATAAGGAAAGGGCGGACGGCATCCATGGGACGGGAGATATTTGTATAGCGAAGGGTTGACCGCGGAGAGATGATTGGAATCACACGCTAAAAGGGGGATCGACCAATCAGAATTGATGATCCTCCGGGCGGGCTATGGGTTCGGGTAACGTGACCATGAAACACTGATTCCGTAGGAAGGAACTTGATCCTCGCGGGTCCCTACGTAACAAAGGAGATCAACATTCAAAGATGTCCAAACGGGGTTGTTAATGATACAGACACTATTGGAGGCTATCTGATAGAGTCACATTCATTCTTTGGGGTTGG…
A. indicus*	Nidulantes	CBS 952.97	Aspind2_1	110078	193632	110078	193632	Scaffold_ 44, position 68753..69550		798	h3h4	h4h3	GTTGATGTGTGTGAAGAGATTTAAGGTTAAAGTTGTGAGGTGGAGATAAATTAAGCGTCAAGTGGACGGCGAGAGATGTTGAGAATGAAGACCGGATGGGCTCCCACGGGACGGGAGATATTTGTATAGAAGACGGAAGCGCCTGGGGAGAGAGCTGGAATCACTCACTGTCGGAGGATCGACCAATCAGAGGGCGGGACCTGTTGATCTGATGCGGCCCTAGACGGGCGGTAACGTGACCATGACGCAGTTGATCTGGCAAGGGGAATCTGATCGCGGCGCGAGGACGCGTCAAGACGCGGATTCGAGCTTGAAGAGCTAATAGTAAATTCCTACGTACTACAGAAACTCCTGGAATTATTTTGATATCCTAAAAATTCACGGATGGGGTTGGGATCA…
A. indologenus	Nigri	CBS 114.80	Aspind1	347700	427106	437372	427106	Scaffold_ 63, position 128793..129687	h4; Missing first exon	895	h3h4	h4h3	GTTGACGGTTTGTTCTGAAACGGAATTAGAGTTGAATTAAAGTTGGTGAGGTGATGGGAGGTGGAGATAGAATGGGCGATTTAAGCTGGTGATAGATGTTCAGGGAAGAAGGAGAAGAGGCTTCCATGGGACGGGGGATTATTTGTATAGCGAAAGGCAGAGGGCGGGGAGGGCGTTGGAATCACACGCTAAGACCCGAATCAACCAATCAGCGGGCAGGATCCCGGACGGCGGGCTTGATCTGGCCGGCAACGTGACCGACTCACTCGGAGCAGTGGTGATTCCGCTGCCTCAGACTTGATCTGCCCCGGAATGTCCCCAACCACCGAGATCAACGATCAAAGAGGATCAGAGACATTCTGGCCGATGGCTGCCATTCTACCAAGCATTCTGATAGCC…
A. insolitus	Polypaecilum	CBS 384.61	Aspinso1	141744	141742	141744	141742	Scaffold_ 7, position 477400..478176		777	h3h4	h4h3	GATGGATAGGTATTAGACTAAAGTTTTTTTAAAGTTGGTCGTTTAAGAAGTGGAGATGAAGCAGAGGAGTGGATGGAAAATGCTGGAGAGGAGGGAAAGAGGAGGAAGAGGTTCCGAGATGGGAGATATTTGTATAGAGCGAGCGAGCGGACGCGGAGATCACTGAAATCACGGCACGGGATCTGGATCAGCCAATCAAAATGCCGTATCCGTCGGCTGACTGATCTGCCAGTCTAAAAAGCAGTCGGGTGGCGGAAAATCAATCCAGAGCAACCACCATCGCTGATCTACGCCAGAAAACTGATCAAGAGGAATCTTACGCAGTAGTTTTAGTATCCTAATTGGTTTGATTTAGTAAAAAATCTGGCTTATGGTAAGGATCAAGAATCTTGGGGATTG…
A. japonicus	Nigri	CBS 114.51	Aspjap1	390073	380196	390073	380196	Scaffold_ 32, position 80131..81008		878	h3h4	h4h3	GTTGACGGTTTGTTCTGAAACGGAATTAGAGTTGAATTAAAGTTGGTGAGGTGATGGGAGGTGGAGATAGAATGGGCGATTTAAGCTGGTGATAGATGTTCAGGGAAGAAGGAGGAGAGGCTTCCATGGGACGGGGGATTATTTGTATAGCGAAAGGCAGAGGGCGGGGAGGGCGTTGGAATCACACGCTAAGACCCGAATCAACCAATCAGCGGGCAGGATCCCGGACGGCGGGCTTGATCTGGCCGGCAACGTGACCGAGCAGTGGTGATTCCGCTGCCTCAGACTTGATCTGCCCCGGAATGTCCCCAACCACCGAGATCAACGATCAAAGAAGATCAGAGACATTCTGGCCGATGGCTGCCATTCTACCAAGCATTCTGATAGCCCTTCATCCCT…
A. kawachii*	Nigri	IFO 4308	Aspka1_1	17053	17052	17053	17052	Scaffold_ 13, position 573661..574486		826	h3h4	h4h3	TGTGAAGGTTGTCTAAAAAGTAAACGGAAATAAAGTTGAATTAGAGTTGAGGGTGAAGATGGTGGAGATAGTTAAGCGTTTTAGAGTGAGATGGATGTAAAAGGAAGAGGGCAGAGAGCATCCATGGGACGGGAGATATTTGTATAGCAGAAGGCGCGCCGCGGGGAGGGCGTTGGAATCACACGCTAGAGGGCGGATCGACCAATCAGAGTTCAGGATCCCGGCCAGCGGACTGATCTGGCGGCAACGTGACCGGGCAGGGATGATTCCGCTGGGATGAGACTGATTCACACGGGAATGTTCCCCACCACCTAGATCAGCAGTCAGAGAGTGTCAGAGACATTCCTGTCGATGGCCATGAGCCTCTCCAACAGGTTGATAGGATCACATTCCGGGCCT…
A. longivesica	Clavati	CBS 530.71	Asplon1	184551	153815	184551	153815	Scaffold_ 7, position 181768..182608		841	h3h4	h4h3	TTTGATAGATGTGAATTAATAGTGAGATTAAGAGTGGTAGATGTGGAGATGCCGATGTTCGACTTTGAAGTGGATGATAAGTTGGGATAGATGGAGGAAGGAAGAGAGTGACGAAAGGTTTGGGACGGGAGATATTTGTATAGCGAAAAGAAGAGCGCGGGGAGAGTGCTGGAATCACACGCTAAGGCAGGGATTGACCAATCAAATCAAAGGATCCGGGCAGCGGGTTTGATCTCTCGGCAACGTGACCGAAGAGTCAGTGATTCCGCTGGAATGGTCCTGATCTTCACGGAATGCCATCCAGCCACTTTGATCAGGATTGAAAGACATGGAGAAACATTCTTGAATACAGGTAGGACTATTCTAGATACTCGAAATAACTAACATTCTACACATGTG…
A. luchuensis	Nigri	CBS 106.47	Aspfo1	31507	44222	31507	44222	Scaffold_ 4, position 1659690..1660515		826	h4h3	h4h3	TGTGAAGGTTGTCTAAAAAGTAAACGGAAATAAAGTTGAATTAGAGTTGAGGGTGAAGATGGTGGAGATAGTTAAGCGTTTTAGAGTGAGATGGATGTAAAAGGAAGAGGGCAGAGAGCATCCATGGGACGGGAGATATTTGTATAGCAGAAGGCGCGCCGCGGGGAGGGCGTTGGAATCACACGCTAGAGGGCGGATCGACCAATCAGAGTTCAGGATCCCGGCCAGCGGACTGATCTGGCGGCAACGTGACCGGGCAGGGATGATTCCGCTGGGATGAGACTGATTCACACGGGAATGTTCCCAACCACCTAGATCAGCAGTCAGAGAGTGTCAGAGACATTCCTGTCGATGGCCATGAGCCTCTCCAACAGGTTGATAGGATCACATTCCGGGCCT…
A. minisclerotigenes	Flavi	CBS 117635	Aspmin1	383	201522	383	201522	Scaffold_ 1, position 109288..110107		820	h3h4	h4h3	ATTGACAGTTGATTAAAGAGTTAACTTGTTTAAGGTTGAGTGAGAAAATGTGGAGAGATAGGTGGTTAATTGGATGACAGATGTGAGAGAGATGGGAAGGGAAAGATTGGGACAGCTGCCATGGGACGGGTGATATTTGTATAGGAAAAGGAAGAGCGCGGGGAGGGCGTTGGAATCACGCGCTAGCAAGAGGATCGACCAATGAGAGACGAGGATCCTCCCGGCGGGTTTGATCTGTCGGCAACGTGACCGAGAAGTGATGATTCCGCTACGATCAACTTTGATCCTCACGGAATGCCTCTGAACCACCGAGATCAGGGATCAAAATTGATCAGAGACATTCCTGAGCATACCAACTTTCATTTTGATCTACTGAATTACTTCACATACCTTACCGGT…
A. multicolor	Nidulantes	CBS 133.54	Aspmul1_1	143451	143449	143451	143449	Scaffold_ 2, position 136862..137656		795	h3h4	h4h3	GTTGATAGTGTGAAGAGATTTAAGGTTAAAGTTGGGAGGTGGAGATAGATTAAACGTCAAATGGACGGCGAGAGTTGTTGAGAATGAAGAGCGGATGTGCTTCCACGGGACGGGAGATATTTGTATAGAGGAGGGAAGCGCGTGGGGAGAGAGCTGGAATCACTCACGTCGAAAGAATCAGCCAATCAGAGGACGCGGGTGGTTGATCTGATGCGCGCACTAGAACGGGCGGTAACGTGACCATGACGCAGTTGATCTTACAGGGGGAACTTTGATCGCAACGCGAAGACGCGTCAGGACGCGGATCAGAATACGGAGAGATGAAAGTAAATTCTTACAGGCTACAGAAACTACTGGAACAATTCTGATCTGGCAAGAATTCGGGGATGGGGTTGGGAT…
A. neoauricomus*	Circumdati	CBS 112787	Aspneoa1	146550	146547	146550	146547	Scaffold_ 5, position 550984..551808		825	h3h4	h4h3	TGTGAAGGTTAATTAGAAGTTAAGAGGGAAAAGAGGATAAAGTTGTGTTTTAGAGATTGTGGAGAGACAGATGGATGACGGATGAGATAGATGGAAAAGGAAAGATGGGAGAAGCGTGCTTGGGACGGGAGATATTTGTATAAGGTGCCTGGCCAAGGGAGGATCGCGGGGAGCGCGTTGGAATCACGCCGGGCACTGCGGATCAGCCAATCAGCGTGCAGGATCCGGCTGGCGGAAGTGATCTGGCGGTCCCGTGACCTGGCGGCGGTGATCCGCCGGTCGCAGGGTGATCTTGCCAGGACGGCACCCAACCACGAGAATCAGGGTGGCGGGAATGATGGGAGCATTCCGGTGAGTACGTCGAATGTGTCTGATCCGGTGAATTGGGCAACATTCTCG…
A. neochinulatus*	Nidulantes	CBS 120.55	Aspne1	163911	65425	163911	65425	Scaffold_ 25, position 331175..331976		802	h3h4	h4h3	GTTGATGTGTGTGAAGAGATTTAAGGTTAAAGTTGTGAGGTGGAGATAAATTAAACGTCAAGTGGACGGCGAGAGATGTTGAGAATGGAAGACCGGATGGGCTCCCACGGGACGGGGGATATTTGTATAGAAGACGGAAGCGCGTGGAGAGAGAGCTGGAATCACTCACTGTCGGAGGATCGACCAATCAGAGGCCGGGACCTGTTGATCTGGTGCGCGGCCCTAGACGGGCGGTAACGTGACCATGACGCAGTTGATCTTGCAAGAGGAATTTGATCGCAGCGCGAGGACGCGTCAAGACGCGGATTTGAGATTAGAGAGTGCATAGTAAATTCCTACGTACTACAGAAACTCTGGAATTCTTTTGAAATCCTAAAAATTCACGGATGGGGTTGGGAT…
A. neoniger	Nigri	CBS 15656	Aspneo1	381216	321726	381216	402074	Scaffold_ 63, position 63629..64454	h3; Missing first exon	826	h4h3	h4h3	TGTGAAGGTTGTCTAAAAAGTAAACGGAAATAAAGTTGAATTAGAGTTGAGGGTGAAGATGGTGGAGATAGTTAAGCGTTTTAGAGTGAGATGGATGTAAAAGGAAGAGGGCAGAGAGCATCCATGGGACGGGAGATATTTGTATAGCAGAAGGCGCGCCGCGGGGAGGGCGTTGGAATCACACGCTAGAGGGCGGATCGACCAATCAGAGTTCAGGATCCCGGCCAGCGGACTGATCTGGCGGCAACGTGACCGGGCAGGGATGATTCCGCTGGGATGAGACTGATTCCCACAGGAATGCTCCCAACCACCTAGATCAGCAGTCAGAGAGTGTCAGGGACATTCCTGTCGATGGCCATGAGCCTCTCCAACAGGTTGATAGGATCACATTCCGGGCCT…
A. nidulans	Nidulantes	FGSC 4A	Aspnid1	6000	6001	6000	6001	Chr8, position 2629660..2630458		799	h4h3	h4h3	GTTGATGTGTGAAGAGATTTAAGGTTAAAGTTGTGAGGTGGAGATAAATTAAACGTCAAGTGGACGGCGAGAGATGTTGAGAATGGAAGACCGGATGGGCTCCCACGGGACGGCAGATATTTGTATAGAAGACGGAAGCGCGTGGGGAGAGAGCTGGAATCACTCACTGTCGGAGGATCGACCAATCAGAGGGCGGGGCATGTTGATCTGATGCGCGGCCCTAGACGGGCGGTAACGTGACCATGACGCAGTTGATCTTGCAAGAGGAATTTGATCGCGGCGCGAGGACGCGTCAAGACGCGGATTTGAGATTTGAGAGTGCATAGTAAATTCCTACGTACTACAGAGACTCCTGGAATTCTTCTGATATCCTAAAAATTCAGGGATGGGGTTGGGATC…
A. niger	Nigri	ATCC 1015	Aspni7	1148178	1148181	1148178	1148181	Chr8_2, position 1662671..1663498		828	h4h3	h4h3	TGTGAAGGTTGTCTATAAAGTAAACGGAAATAGAGTTGAATTAAAGTTGAGGGTGAAGATGGTGGAGATAAGTTAAGCGTTTTAGAGTGAGGATGGATGTAAAGGGAAGAGGGCAGAGAGCATCCATGGGACGGGAGATATTTGTATAGCAGAAGGCGCGCCGCGGGGAGGGCGTTGGAATCACACGCTAGAGCGCGGATCGACCAATCAGAGCGCAGGATCCCGGCCGGCGGACTGATCTGGCGGCAACGTGACCGGGCAGGGATGATTCCGCTGGGATGAGACTGATTCCCACGGGAATGCTCCCAACCACCCAGATCAGCAATCAGAGGGTGTCAGGGACATTCCTGTCGATGGCCATGAGCATCTGCAACAGGTTGATAGGATCACATTCCGGGC…
A. nomius	Flavi	IBT 12657	Aspnom1	116305	116304	116305	116304	Scaffold_ 3, position 256883..257704		822	h4h3	h4h3	ATTGATGATTGATTAAGAGTTAACTTGGTTTTAAGGTTGAGTGAGGAAATGTGGAGAGGTAGGCTGTTAATTGGATGACAGATGAGAGAGAGATGGGAAAGGAAAGATTGGGACAGCTGCCATGGGACGGGTGATATTTGTATAGGAGAAGGAAGAGCGCGGGGAGGGCATTGGAATCACGCGCTAACAAGGGGATCGACCAATCAGCAGCAAGGATCCTCCCGCCGGGTTTGATCTGTCGGCAACGTGACCGAGAAGTGATGATTCCGCTATGATCAACTTTGATCCTCACGGAATGCCTCTCAACCACTGAGATCAAGGATCAAAAAAGATCAGAGACATTTCTGAACATACCAACTATCATTCGGATCTACTGGATTAATTCACATACCCCGCCGG…
A. novofumigatus	Fumigati	IBT 16806	Aspnov1	441239	430942	460101	430942	Scaffold_ 4, position 1426024..1426848	h4; Missing first exon	825	h3h4	h4h3	GTTGATAGATGGGAATTTAAAAAGGACTTTGTGTGTGTTTAAATAAGTGTGGATGTCCAGAAAACGACTTTAACTGGATGACAGATAGGACTGATGGAGGAGAGAAGAGCTTGAAGAAGTTTGGGACGGGAGATATTTGTATAGAGGGAGGAGGAGCGCGGGGAGGCTACTGGAATCACACGCTAAGAAGGGGATCGACCAATCAGAAGAGAGGATCCTCGCAGCGGGTTTGATCTCTCGGCAGCGTGACGGAACAGTCAGTGATCCCGTTTGGAATGCCTTGATCCCCACGGAATGCCGTCCAGCCTCGCTGATCAGAGTTGTAAAATAATTAGAAAAATTTTTAAGTACTATTAGAAGAATTCCGGATAATCGAAATACGTGACATTCTACGCTTGT…
A. novoparasiticus	Flavi	CBS 126849	Aspnovo1	166966	166969	166966	166969	Scaffold_ 14, position 320198..321017		820	h4h3	h4h3	ATTGATGGTTGATTAAGAGTTAACTTGTTTAAGGTTGAGTGAGGAAATGTGGAGAGATAGGTGGTTAATTGGATGACAGATGTGAGAGAGATGGGAAGAGAAAGATTGGGACAGCTGCCATGGGACGGGTGATATTTGTATAGGAAAGGGAAGAGCGCGGGGAGGGCATTGGAATCACGCGCTAGCAAGAGGATCGACCAATGAGAGACAAGGATCCTCCCGGCGGGTTTGATCTGTCGGCAACGTGACCGAGAAGTGATGATTCCGCTACGATCAACTTTGATCCTCACGGAATGCCTCTGAGCCACTGAGATCAGGGATCAAAATTGATCAGAGACATTCCTGAGCATACTAGCTATCATTTTGATATACTGAATCACTTCACATACCTTACCGGTG…
A. ochraceoroseus	Ochraceorosei	IBT 24754	Aspoch1	499633	156361	499633	156361	Scaffold_ 2, position 2715873..2716697		825	h3h4	h4h3	GTTGATTGAAGATTAGAGATAAGTTTTTTAAGGTTGGTGAAGTGGAGAAATTAACGTCAAATGGACGAAGATGGAATTGATGGGATTAGGAAAGCATATAGGCTTCCACGGGACGAGAGATATTTGTATAGCGAAGATGAGGAGGTGGGGAGAGAATGGGAATCACACACTAAGGGAGTGATCCACCAATCAGCGTTGGTGATCCTCGGGGGCGGGTGACCGGACTAAGTAACGTGACCGCGAAGCAGCTGATTCCGCTGCCCGGAGATTGATCCCAGCGCGACAGCACAAAATTACGCAGATCAATGTTCAGCAAGGTTAAAGTGAATTCCTGAGCATAGGAGAGACCAGTAAGACATCATTGATCAAAGCACATACCATTGCTGAGGTTGGGATCAG…
A. olivicola	Nidulantes	CBS 597.65	Aspoli1_1	204317	204314	204317	204314	Scaffold_ 296, position 2147..2968		822	h3h4	h4h3	GTTGATATTTGTGTAAGAGGAATAAGGTTAAAGTTGTAGTGCGGATAAGTTTAAACGTCAAGTGGACGGCGAGAGATTGTTTGAGATAGTGAAGTCTGGATGGGCATCCATGGGACGGGAGATATTTGTATAGAAATCTGACGCGCGTGGGGAGAGAGCTGGAATCACTCGCTGATTAGAGAATCGACCAATCAGAGCGCGGCACCGGTTGATCTGCTGCGCCGGCTAAGGGACGGGCGGTGAGTAACGTGACTGTGACGCAGCTGATCCATGTGCAAGTCTGATCTCAGTGCGAGAACGCATCAAAGGGGTGATCAACATTCAGTGAAGCAAAAGTAAATTCTTCAGGATCGATACAGCTACAGTAATTCGTCTGATTCTGCTACATTCCAGTGTTGA…
A. oryzae	Flavi	RIB 40	Aspor1	6118	6117	6118	6117	Chr4, position 1238639..1239459		821	h3h4	h4h3	ATTGATGGTTGATTAAAGAGTTAACTTGTTTAAGGTTGAGTGGGAAAATGTGGAGAGATAGGTGGTTAATTGGATGACAGATGTGAGAGAGATGGGAAGGGAAAGATTGGGACAGCTGCCATGGGACGGGTGATATTTGTATAGGAAAAGGAAGAGCGCGGGGAGGGCGTTGGAATCACGCGCTAGCAAGAGGATCGACCAATGAGAGACGAGGATCCTCCCGGCGGGTTTGATCTGTCGGCAACGTGACCGAGAAGTGATGATTCCGCTACGATCAACTTTGATCCTCACGGAATGCCTCTGAACCACCGAGATCAGGGATCAAAATTGACCAGAGATATTCCTGAGCATACCAACTTTCATTTTGATCTACTGAATTACTTCACATACCTTACCGGT…
A. parasiticus	Flavi	CBS 117618	Asppar1	185460	185458	185460	185458	Scaffold_ 4, position 466961..467780		820	h3h4	h4h3	ATTGATGGTTGATTAAGAGTTAACTTGTTTAAGGTTGAATGAGGAAATGTGGAGAGATAGGTGGTTAATTGGATGACAGATGTGAGAGAGATGGGAAGAGAAAGATTGGGACAGCTGCCATGGGACGGGTGATATTTGTATAGGAAAAGGAAGAGCGCGGGGAGGGCGTTGGAATCACGCGCTAGCAAGAGGATCGACCAATGAGAGACAAGGATCCTCCCGGCGGGTTTGATCTGTCGGCAACGTGACCGAGAAGTGATGATTCCGCTACGATCAACTTTGATCCTCACGGAATGCCTCTGAACCACCGAGATCAGGGATCAAAATTGATCAGAGACATTCCTGAGCATACTAGCTATCAGTTTGATATACTGAATTACTTCACATACCTTACCGGTG…
A. parvulus	Cervini	CBS 136.61	Aspparv1	174186	193841	174186	193841	Scaffold_ 7, position 226635..227444		810	h4h3	h4h3	ATTGATAGATGTTAATTAAAAATTGGGTTTTTAAGGTTGGTTGTTTGTTGTTGAATGTGGAGAAGTCAATTGTCGACGTTAGTTGGATGACAGATGGGAGGGAAGAGTTGAGAAGAGTTTGGGTCGAGAGATATTTGTATAAGGAAGGGAAGAGCGCGGGGAGGGTGCTGAGAATCACACACTAGGAAGAAGATCAACCAATCAGAGTGGAGGATCTTCGCGGCGGACCTGATCTACTGGTAACGTGACCGCGACGTGATGATTACTCTGGTACCCCTTTGATCCTCGCGGGAATCAACCCAACCACTCTGATAGGCTTCTTGAGACAATCAGAAGCATTCCTGAGCATCCCTGGCATTGTTCTGATCCATCGAAATATTTCTCATTCCTGACCTGTGC…
A. penicilloides	Restricti	CBS 540.65	Asppeni1	186170	186175	186170	186175	Scaffold_ 188, position 5696..6393		698	h4h3	h4h3	GATGTAAGATGTAGATTAAGAGTTTTTTAAGGTTGAGAGGGAGAATGTAGAGAGGAATTAAGAGAGAAGACTTGGATGTCAGAAGGATGGAAGAATTCTGGAGAAGGAAGAGAGAAGATAGAGGCGAGGGAAGAAAGACGGCGGGCAGTATTTGTAGGAGAGCCGGCGGAGAGGGCGGAGAGAACGCTGGAATCACCACGCTAGAGCGCGGATCGGCCAATCAGCGGCCAGGATCCAGCGGGAGGCCGTGATCTTCTCGGTTCCGACACCGGCCAGAACCCTCAGTTCTGATCCTGAGGGAATGTACCCAACCACCACGGGCAGTCTGGTGAAATCAGCAGGAATGATCTCAGGAATGGCCCAGCATGCCCTTGATCCTGTCTGGCAGCCGGGCATTCC…
A. piperis	Nigri	CBS 112811	Asppip1	446517	446519	446517	456886	Scaffold_ 3, position 1764985..1765810	H3; Single exon predicted	826	h4h3	h4h3	TGTGAAGGTTGTCTAAAAAGTAAACGGAAATAAAGTTGAATTAGAGTTGAGGGTGAAGATGGTGGAGATAGTTAAGCGTTTTAGAGTGAGATGGATGTAAAAGGAAGAGGGCAGAGAGCATCCATGGGACGGGAGATATTTGTATAGCAGAAGGCGCGCCGCGGGGAGGGCGTTGGAATCACACGCTAGAGGGCGGATCGACCAATCAGAGCTCAGGATCCCGGCCAGCGGACTGATCTGGCGGCAACGTGACCGGGCAGGGATGATTCCGCTGGGATGAGACTGATTCCCATGGGAATGCTCCCAACCACCTAGATCAGCAGTCAGAGAGTGTCAGGGACATTCCTGTCGATGGCCATGAGCCTCTCCAACAGGTTGATAGGATCACATTCCGGGCCT…
A. rambellii	Ochraceorosei	SRRC1468	Aspram1	4147	4148	4147	4148	Scaffold_ 289, position 42247..43071		825	h4h3	h4h3	GTTGATTGAAGATTAGAGATAAGTTTTTAAGGTTGGTGAAGTGGAGAAATTAACGTCAAATGGACGATGATGGAATTGATGGGAATTAGGAAAGCGTATAGGCTTCCACGGGACGAGAGATATTTGTATAGCGAAGATGAGGACGTGGGGAGAGAATGGGAATCACACACTAAGGGAGTGATCAACCAATCAGCGTTGGTGATCCTCGGGGGCGGGCGACCGGACTAAGTAACGTGACCGCGAAGCAGCTGATTCCGCTGCCCGGAGATTGATCCCAGCGCGACAGCACAAAATTACGCAGATCAATGTTCAGCAAGGTTAAAGTGAATTCCTGAGCATAGGAGAGACCAGTAAGACATCATTGATCAAAGCACATACCATTGCTGAGGTTGGGATCAG…
A. recurvatus	Nidulantes	CBS 496.65	Asprec1_1	171836	108869	186997	108869	Scaffold_ 52, position 129120..129925	h4; Missing last exon	806	h4h3	h4h3	GTTGATAGCGTGTGAAGAGATTAAAGTTAAAGTTGTGAGGTGGAGATAAATTAAACGTCAAGTGGACGGCGAGAGTTGTTGAGAATGAAGACCGGATGGGCTTCCACGGGACGGGAGATATTTGTATAGAAGACGGAAGCGCGTGGGGAGAGAGCTGGAATCACTCACTGTCGGAGGGTTGACCAATCAGAGTGTGGGACCTGTTGATCTGATGCGCGGCCCTAGACGGGCGGTAACGTGACCATGACGCAGTTGATCTTGCGGGGAGGAATTTGATCGCGGCGCAAGGACGCGTCAAGACGCGGATTTGAGGTTAGAGCGTCGATAGTAGATTCCTACGTACTACAGAAACTACCGGAATCCCTCTGATCTCGCAAAAATTCACGGATGGGGTTGGGA…
A. restrictus**	Restricti	CBS 118.33	Aspres1	128938	128941	128938	128941	Scaffold_ 7, position 107975..108603	Short. Fits with RNAseq data. No alternative gene predictions	629	h4h3	h4h3	GATGTCGGTAGATTTAAAGTAAGAGGATTAAAATAGAGTAGAGGGTTGGAAGATGTGAAGATGGAGATAGACGTGGATGACGAAGATGGAAGAAGACTGAAGAGAGAGGGACAGAGAGTATTTGTAGCGGTGATGGACGGCTGCGGGGCCCGTCAGGGAATCACCTTCGTCTGGAGCGGGATCGACCAATCAGCGGCCAGGATCCGTGATCTAGTACACTTCTGATCCTGTTGCAACAACGCCCAACCACCATGATCAGAATGAGAAAGGGGGCTCAAATCATGCCTGACGACTTTGATTATCGTTCTGATTTACCCCAAAGCCAATGCCATCCCAGTGCGAGGTTGGGATCACGGCCACGACGAAGCATGTATGTTGATACTGATCCTGCACTCTGAT…
A. robustus	Robustii	CBS 428.77	Asprobu1	135922	135919	135922	135919	Scaffold_ 7, position 241494..242317		824	h3h4	h4h3	GTTGACGGTTGATAAATTAAGAGTAGAAGATGAGGTTGTTTAAGGTTATCCTTTTTTAAAAGGATTGGTGTGGAGAGATGGGCGTTAATTGGATGATAGTAGGAGAGATGGAAAAGGGAAAGATGAGAAGAGCTTGCATGGGACGGGCGATATTTGTATAGCTGAGGGCAGAGCGCGGGGAGCGCGCTGGAATCACTCCCTACAAACGGGATCAGCCAATCAGAGCACAGGATCCGCGCAGCGGAAGTGATCTGGCGGTAACGTGACCCGGATGCTTGATCTGGAGCGAGAATGAAGTGATCCTGACAGGACAGCACCCAACCACGCGGATCAATGCTCAGAGCGCGTCAGAGACATTCCTACAGGACCGTACTATCCCTCTGATCTACTGGATTGACA…
A. roseoglobulosus	Circumdati	CBS 112800	Aspros1	161432	161433	161432	161433	Scaffold_ 155, position 16735..17556		822	h4h3	h4h3	TGTGAAGGGTAATTAAAGAGAAGTTTAGAGGGGAAAAGAGTTAAAGTTGTTTAGAGATGTGGAGAGAGAGATGGATGAATGACAGATGAGGTAGATGGAAAAGGGAAGATGAAGGGAGCGTGCCTGGGACGGGCGATATTTGTATAGCGAAGGGAGGATCGCGGGGAGCGCGTTGGAATCACGCTCGGGAAAGCGGATCAGCCAATCAGCGTGCAGGATCCGGCGGCAGGACGTGATCTGGCGGTCCCGTGACCCGGCGGTGATGATCCGCCGGTCGAGGATTGATCTTGCCGGGACAGCACCCAACCACGCGAATCAATGCAGAGGGAATGATGAGAGCATTCCGGTGAATGAGAAGAGCCCGGCTGATCTGGCGACAGTCGCAACATTCCATCTCTG…
A. ruber	Aspergillus	CBS 135680	Eurhe1	447549	408388	512421	408388	Scaffold_ 2, position 1032292..1033015	No h4 gene predicted	724	h3h4	h4h3	GATGTGAGATTAGGTTGAGTAGGTAAAAGGTAAAAGTAGTTAAGATAAATGTGGAGAGACGTAGATAGCTTTGGAGGAGAGGAAGAGGAAGTGAAGAGAGTCTGGAGCAGGAGATATTTGTATCGTCTGTCGCTGGACGCGGGGCCGCTACCGGAATCACCACGCTAATGTTCGGATCGACCAATCAGAGGGCAGGATCCGACGGACGGATTGATCTTCTTCGGAATAGTGATTTGCCGGGACCGAATTGATCTTACGCAATACACGCAATACACGCCCAACCACTAGTGAAGAAGAGATCAAACAGATCAGGACGGTATTAGAAACGGTAATTAATTATATGATACGAGTTATGGCGGGTATGATTCTCCCTTGTGGTTGGGATCAAGCGTTAACAGG…
A. saccharolyticus	Nigri	JOP 1030-1	Aspsac1	353490	289696	353490	289696	Scaffold_ 4, position 100410..101262		853	h3h4	h4h3	TTTGACGGTTTGTTCTGAAAAGGGATTAGAGTTGGTTTAAAGTTGAAGTAATTGATGGGAGGTGGAGATAGGATGGGCGATTAAAATTGTTGGTAGATGTTAAGGGAAGAAGGAGGAGAGGCTTCCATGGGACGGGGGATTATTTGTATAGCGAAAGGCAGAGGGCGGGGAGGGCGTTGGAATCACACGCTAAGACCGAAATCAGCCAATCAACGGACAGGATCCCGGACGGCGGGTTTGATCTGGCCGGCAACGTGACCGAGCAGTGGTGATTCCGCTGCCTGAGACTTGATCTTCCCCGGAATGCCCCCAACCACTGGGATCAACGATCAAAGAGGATCAGAGACATTCTGAGCGATGGCTGCCATTCTCCCAAGCATTCTGATAGCCCCTCATCCC…
A. sclerotiicarbonarius	Nigri	CBS 121057	Aspscle1	303257	425739	382501	425739	Scaffold_ 3, position 985447..986251	h4; Missing first exon	805	h3h4	h4h3	TTTGACGGTTGTCTAAAGAGATAAAGTTGAATTAAAGTTGAGGGAGAGAGGGTGGAGTTGATTGGGCGGTTTAAGCTGAGAGGATGGATGCAAAGGGAAGAAGACAGCAGCATCCTTGGGACGGGAGATATTTGTATAGCGAAAGGCGCCGCGCGGGGAGGGCATTGGAATCACACGCTAGAACGCGGATCGACCAATCAGAGGCCAGGATCCCGCCCGGCGGACTTGATCTGTCGGCAACGTGACCGGGCAGGGATGATTCCGCTGGTATGTCGCTGATTCCCACGGGAATGCAGCCAACCACCGAGATCAGCGGCCGCAGGGTGTCAGAGGCATTCCTGTCGATGGCTGCCAGCTGCTACGACAGGCTGATAGAGGCACATTCCGGGCCTGAGGTTG…
A. sclerotioniger	Nigri	CBS 115572	Aspscl1	621200	582129	621200	582129	Scaffold_ 4, position 1090776..1091597		822	h3h4	h4h3	TTTGACGGTTGTTTATGGAGATAAAGTTGAATTAAAATTGAGGAGGAGACGGTGGAGTTGATTGGGCGGCTTAAGCTGGGATGATGAATGCAAAGAGAAGAAGACAGCAGAATCCATGGGACGGGAGATATTTGTATAGCGAAAGGCGCTGCGCGGGGAGGGCGTCGGAATCACACGCTAGAGCGCGGATCGACCAATCAGAGTCTAGGATCCCGACCGGCGGACTTGATCTGTCGGCAACGTGACCGAGCAAGGATGATTCCGCTGGTATGTCGCTGATTCCCACGAGAATGCAGCCAACCACCGAGATCAACAGCCGCAGGGTGTCAGAAGCATTCCTGTCGATGGCTGCGAGCCGCTGCGACAGGCTGATAGAGACACATTCCGAGCCTGAGGTTG…
A. sclerotiorum	Circumdati	CBS 549.65	Aspsc1	220362	220365	233414	220365	Scaffold_ 132, position 6443..7254	h4; Missing first exon	812	h4h3	h4h3	TGTGAAGGGTAATTAGAGAAGTTTGAGGGGAAAGAGTTAAAGTTGTTTGGAGATGTGGAGAGAGAGATGGATGACAGATGAGATAGATGGACAAGGGAAGAAGCAGAGGAGCGTGCCTGGGACGGGGGATATTTGTATAGCGCAGGGAGGATCGCGGGGAGCGCGTTGGAATCACGCTGCAGGCTGCGGATCAGCCAATCAGCGTGCAGGATCCGGCGGCCGGACGTGATCTGGCGGTCCCGTGACCTGGCGGTGATGATCCGCCGGTCGAGCAGTGATCTTGCCGGGACAGCACCCAACCACGGAAATCAGCGTGGCAGGAATGATGGCAGCATTCCGGTGCCGACACAGAATCAGGCTGATCTGGCGAGATTTGCGACATTCCAACTCTGGGGTTGG…
A. stella-maris	Nidulantes	CBS 113639	Aspstel1_1	186854	163542	186854	163542	Scaffold_ 2, position 1026569..1027390		822	h3h4	h4h3	GTTGATAGTTGTGTGAAAGAGGGATAAGGTTAAAGTTGTTGTGGAGATAAGTAAACGTCAAGTGGACGGCGAGAGATTGTTTGAGATAGTGAAGTCCGGATGGGCATCCATGGGACGGGAGATATTTGTATAGAAATCTGACGCGCGTGGGGAGAGAGCTGGAATCACTCGCTGATTAGAGAATCGGCCAATCAAAGCGCGTCGTTGGTTGATCTGCTGCACCGGCTAAGGAACGGGCGGTGAGTAACGTGACAGTGACGCAGCTGATACATGGGCGAGACTGATCTCAGTGCGAGGAGGCGTCAAGGGGAGGATCAACATTCAGTGAATCAAAAGTGAATTCTTCATGATCGATACAGCTACAGTAATTCGTCTGATTTTGCTACATTACGGTGTTGA…
A. stercoraria*	Nidulantes	CBS 428.93	Aspstec1_1	234540	137382	267649	137382	Scaffold_ 4, position 169977..170780	h4; Single exon predicted	804	h3h4	h4h3	GTTGATAGTATGTGAAGAAATTAAGGTTAAAGTGGTGAAGTGGAGATAGACTAAACGTCAAGTGGACGGCGAGAGTTGTTGAGAATGAAGACCGGATGGGCTTCCACGGGACGGGAGATATTTGTATAGAAGACGGAAGCGCGTGGGGAGAGAGCTGGAATCACTCACTGTCGAAGGATCGACCAATCATAGAGCGAGACCTGTTGATCTGATGCGCGGCCCTAGACGGGCGGTAACGTGACCATGACGCAGTTGATCTTGCAGGGGACATCTGATCGCGGCGCGAGGACGCGTCAAGACGTGGATTTGAGATTATAGAATTGATAGTCTATTCCTACACACTATAGACACTACTGGTTTTCTTCTGAACTCATAGAAATCCACGGATGGGGTTGGGAT…
A. steynii	Circumdati	IBT 23096	Aspste1	472179	434069	472179	434069	Scaffold_ 2, position 2696494..2697300		807	h4h3	h4h3	TGTGAAGGTTAATTAAGAAGGTTAAGAGGATAGAGAGTTAAGGTTGTTTAGAGATGTGGAGAGATGGTTGGATGACGGATGAGATAGATGGAAAGGGAAAGATTGGAGGAGTCGCCCATGGGACGGGGGATATTTGTATAGCGAAGGGAGGATCGCGGGGAGCGCGTTGGAATCACGCTCGGGAAAGCGGATCAGCCAATCAGCGCGCAGGATCCAACCGGCGGAAGTGATCTGGCGGCCACGTGACCCGGCGGTGATGATCCGCTGGGTGCGCAGTTGATCCTGGCAGGACGGCCGCCAGCCACGATAATCAATCTGGCGGGAATGATGGCGGCATTCCGGTGAGAGCGTAGAATGCGTCTGATCCGGTGAATTTCGCGACATTCCATCTCTGGGGTT…
A. sydowii	Nidulantes	CBS 593.65	Aspsy1	145777	143421	28443	143421	Scaffold_ 2, position 2944506..2945301	h4; Missing first exon	796	h4h3	h4h3	GTTTATGGATGTGAGTTAAGGTTAAAGTTGTTGTAGTGGAGATAAATTAATGTCGAGTGGACAGCGAGAGATTGATGGGAATAGAAGGAGTGGATGAGCTTCCATGGGACGGGAGATATTTGTATAGAGAAGGGAGACGCGTGGGGAGAGAGCTGGAATCACTCGCTGCCGAGAGGGTCGACCAATCAGAGTGGTTGATCACCCTACGGGCTGAGGAGCGGGTAACGTGACCGTGACGCAGGTTGATCTTGCAGGGGCAACTTGATCTCAACGCGAGAGCGCGTCAAGACAAGGATCAACATTCCGCATATCGAAAGTGAGCAACTATGTGTTACAGAATCTATTGGAATTCATCTGATCGAACGACAGTCTACGAGTGAGGTTGGGATCAGAATGTGA…
A. taichungensis	Candidi	IBT 19404	Asptaic1	163990	58771	163990	58771	Scaffold_ 21, position 11423..12281		859	h4h3	h4h3	ATTGACGGTAGTTTGAAGAATAGAGTTAAGGTTTTGAGTTGGTTATGAAGGGTGGAGTCGTGATGATAGTTGAAGACGATAGAAGAGGAAAGGAAGGTTGAAGATAGTCTGGGACGGGGGATATTTGTATAGCGAAGGGACGAGCGTGGAGAGCGCGCTGGAATCACGCACTAGACCGACGATCGACCAATGAGAGGACAGGATCCCCGGGACGCGGGTTGAATCAGTCGGGATTGCTGACCGAGCAGCCATGATTCGACCGGTGCCCTCCGTTGATCCGACCGGATTCCTCCCCAACCCCCTGGGATCAAGAATTCAAAAAAGATCAGAGACATTCCTGAGAAATGACAGGCACTGACTGATCTCTGGAATTACATTAGAATTCCCCCTTGTGGTTGG…
A. terreus	Terrei	NIH 2624	Aspte1	587	586	587	586	Supercontig_1, position 1651715..1652536		822	h3h4	h4h3	GTTGACGGTTGTGTATTAGAAGGTTGGGTTAAGGTTGAGAGAATTGAGGAAGTGGAGGAGATAGTGGTTGAGTGGATGACAGTTGAGAGAGATGGGAGAGGAAGATGGAGGAGAGCTTCCATGGGACGGGGGATATTTGTATAGGGGAGAGGACAGCGCGGGGAGGGCGCTTGAATCAGACGCTAAAACCATGATCGACCCATTCAGCGTTGAGGGATCCGTCGGGCGGGCATGATCTGTCCCGCACGCTGACCGAGGGGTGGTGATTCGGCCAGACAATGCTCGATCCTGACGGCAAGGCAGTGCACCACGGGGGATTATGGGATTCAGGAGGATCAGAGACACCCGGTTCCATCGAGGAATCCCTTTATCCTTCTTTGCGATCGTCCATAGTCCGCT…
A. thermomutatus	Fumigati	CBS 207.92	Aspthe1	285982	285986	285982	285986	Scaffold_ 37, position 269391..270211		821	h4h3	h4h3	GATGATAGATTAAAAAGGACTTTGTGTGTGTTTAAAATAAGTGGAGATGTCGAGATAACGACTTTAAGTGGATGACAGTTGGGATTGATGGAGGAGAGAAGAGCATGAAGAAGTTTGGGACGGGAGATATTTGTATAGAGGAGGGAAGAGCGCGGGGAGGCTACTGGAATCACACGCTAAGAGAAGGATCAGCCAATCAGAGCAGAGGATCCTCGCAGCGGGTTTGATCTCTCGGCAGCGTGACCGAACAGTCAGTGATCCCGCTGGGAAGGTATTGATCCTCACGGAATGCAGCCCAGCCTCTCCGATCAGAGTTGTAAGACAATCAGAAAAATTCCTAAGTACTAGTAGAAGAGTTCCAGATTACCGAAATACTTGACATTCTACACTTGTGGTTGG…
A. triticus	Candidi	CBS 266.81	Asptr1	142516	142519	142516	142519	Scaffold_ 11, position 5884..6745		862	h4h3	h4h3	GTTGACGGTTGTTGAAGAATAGAGTTAAGGTTGTGAGGAAGATGAGGTGGAGTCGTGATGATAGTTGGAGTCGATAGAAGAGGAAAGAAACGGAGCAGATAGTCTGGGACGGGGGATATTTGTATAGCGAAGGGAGGCGCGTGGGGAGAGCGCTGGAATCACGCCCTAGAGAGGGGATCGACCAATGAGCGGGCAGGATCCACGGGACGCGGGTTGAATCAGTCGGGATGGATGACCGAGCAGGCCTGAGGCCTGATTCGACCGGTGCCCTCCGTTGATCCGATCGGTTTCCCTCCCCAACCCCTTTGATCCAGAATGGAAAAAAGAGGCAAAGCCTTGCTGAGGAATGACTGGCAATGTCTGATCCACTTGAAATGAATCAAATTCCTCCCTGGTGGT…
A. tubingensis	Nigri	CBS 134.48	Asptu1	198128	186892	198128	186892	Scaffold_ 1, position 3345409..3346234		826	h4h3	h4h3	TGTGAAGGTTGTCTAAAAAGTAAACGGAAATAAAGTTGAATTAGAGTTGAGGGTGAAGATGGTGGAGATAGTTAAGCGTTTTAGAGTGAGATGGATGTAAAAGGAAGAGGGCAGAGAGCATCCATGGGACGGGAGATATTTGTATAGCAGAAGGCGCGCCGCGGGGAGGGCGTTGGAATCACACGCTAGAGGGCGGATCGACCAATCAGAGTTCAGGATCCCGGCCAGCGGACTGATCTGGCGGCAACGTGACCGGGCAGGGATGATTCCGCTGGGATGAGACTGATTCCCACGGGAATGCTCCCAACCACCTAGATCAGCAGTCAGGGAGTGTCAGGGACATTCCTGTCGATGGCCATGAGCCTCTCCAACAGGCTGATAGGATCACATTCCGGGCCT…
A. udagawae	Fumigati	IFM 46973	Aspuda1	2522	2523	2522	2523	Scaffold_ 141, position 11478..12304		827	h4h3	h4h3	GATGATAGATGGGAGTCAAAAAGGACTTTGTGTGTGTTTAAATAAGTGGAGATGTCGGGATAACGACTTTAAGTGGATGACAGATAGGATTGATGGAGGAGAGAAGAGCTTGAAGAAGTTTGGGACGGGAGATATTTGTATAGAGGAAAGAGGAGCGCGGGGAGGCTACTGGAATCACACGCTAAGAGAGGGATCGACCAATCAGAAGTGAGGATCCTCGCAGCGGGTTTGATCTCTCGGCAGCGTGACGGAACAGTGATTGATCCCGTTGGGAATGCCTTGATCCTCACGGAATGTCGCTCACTCTGTCTGATCAGAGTTGTAAAATAATTAGAAAAATTCCTAAGTACTATTAGAAGAATTCCAGATGATCGAAATACTTGACATTCTACACTTGTG…
A. undulatus	Nidulantes	CBS 261.88	Aspund1_1	248765	3669	278565	3669	Scaffold_ 1, position 491298..492114	h4; Missing first exon.	817	h3h4	h4h3	GTTGATAGTGTGAGGGATAAGGTTAAAGTTGTAGTGGGGATAAGTTAAACGTCAAGTGGACGGCGAGAGATTGTTGGATGTAGTGAAGAGCGGATGGGCTTCCATGGGACGGGAGATATTTGTATAGAAAACGGACGCGCGTGGGGAGAGAGCTGGAATCACTCGTTGATCCGAAGATCGACCAATCAGCGCGCGTCGCCGGTTGATCTTCTGCGCGGGCTAAGGGACAGGGCGGTAGGTAACGTGACCGTGACGAAGTTGATCCATGGGCAAGTTTGATCTCAGTACAAAGACGCGTCAGGAGGGAAATCAGCATTCGGTGAATCAAGACTGAATTCCTAGAGATCGAAACTACTGCCGTAATATGTCTGATTTGGCTACATTCCAGTGTTGAGGCTG…
A. unguis	Nidulantes	CBS 132.55	Aspung1	118119	137881	118119	137881	Scaffold_ 8, position 304632..305426		795	h3h4	h4h3	GTTGATGTGAAGAAATAAGGTTGTTTAAAGTTGAAGAGGTGGGGATGTAGTTGGATGTCGAGTGGACGTTGTCGTGAAGTGTTGAGATTGAAGAGCGGATGGGCTCTGCGGGACGGGAGTTATTTGTATAGAAAATCGAGACGCGTGGGGAGCGACCTGGAATCACTCACAGTCAGAGGATCGACCAATGAGAGAAGCCGGACCGTTGATCTGCTGCGCGGGCTAAGCGGGAAGTAACGTGACCGTGACGCAGTTGATCTGGAGTATGGGAAAGCTTGATCGCGCCGCGAGAGCGCGTCAGAACGAGAATTACGATTCAGCAAATCAGATTAAAAATTTTACGTGCTTTAGAAACTATGAGAATGTACTTGATTAATCAAAATTCCATCGTGGAGGTTG…
A. vadensis	Nigri	CBS 113365	Aspvad1	408663	429843	408663	419706	Scaffold_ 32, position 314894..315718	h3; First exon and intron incorrect	825	h4h3	h4h3	TGTGAAGGTTGTCTTAAAGTAAACGGAAATAGAGTTGAATTAGAGTTGAGGGTGAAGGTGGTGGAGATAGTTAAGCGTTTTAGAGTGAGATGGATGTAAAGGGAAGAGGGCAGAGAGCATCCATGGGACGGGAGATATTTGTATAGCAGAAGGCGCGCCGCGGGGAGGGCGTTGGAATCACACGCTAGAGAGCGGATCGACCAATCAGAGTTCAGGATCCCGGCCAGCGGACTGATCTGGCGGCAACGTGACCGGGCAGGGATGATTCCGCTGGGATGAGACTGATTCCCACGGGAATGCTCCCAACCACCTAGATCAGCAGTCAGAGAGTGTCAGGGACATTCCTGTCGATGGCCATGAGCCTCTCCAGCAGGTTGATAGGATCACATTCCGGGCCTG…
A. venezuelensis	Nidulantes	CBS 868.97	Aspven1	389226	362963	389226	362963	Scaffold_ 29, position 67052..67874		823	h3h4	h4h3	GTTGATAGTTGTGTGAAAGAGGGATAAGGTTAAAGTTGTTGTGGGGATAAGTAAACGTCAAGTGGACGGCGAGAGATTGTTTGAGATAGTGAAGTCCGGATGGGCATCCATGGGACGGGAGATATTTGTATAGAAATCTGACGCGCGTGGGGAGAGAGCTGGAATCACTCGCTGATTAGAGAATCGACCAATCAGAGCGCGTCGTTGGTTGATCTGCTGCACCGGCTAAGGGACGGGCGGTGAGTAACGTGACAGTGACGCAGCTGATCCATGGGCGAGGCTGATCTCAGTGCGAGGAGGCGTCAAGGGGAAGATCAACATTCAGTGAATCATAACTGAGTTCTTCATGATCGATACAGCTACAGTAATTCGTCTGATTTTGCTACATTTCGGTGTTGG…
A. versicolor	Nidulantes	CBS 795.97	Aspve1	36261	48967	36261	48967	Scaffold_ 1, position 2843278..2844074		797	h4h3	h4h3	GTTGATGGATGTGTGAGATAAGGTTAAAGTTGTTTTTGTGGAGATAAATTAATGTCGAGTGGACAGAGAGATTGATGGGAATAGAAGGAGTGGATGAGCTTCCATGGGACGGGAGATATTTGTATACGAGAAGGGAGACGCGTGGGGAGAGAGCTGGAATCACTCGCTGGCGAGAGGATCGACCAATCAGAGCGGATGATCACTCAACGGGCTGAGATGCGGGTAACGTGACCCTGACGCAGGTTGATCTTGCAGGGACAGCTTGATCTCAACGCGAGAGCGCGTCAGGACACGGATCAACATTCCGCAAATTGCAAGTGAGCTACTACGTGTTACAGAAACCATTGGAATTCATCTGATCGAACGACAGTCTACGAGTGAGGTTGGGATCAGAATGTG…
A. welwitschiae	Nigri	CBS 139.54b	Aspwel1	134021	165642	156445	165642	Scaffold_ 2, position 621376..622203	h4; Missing first exon	828	h3h4	h4h3	TGTGAAGGTTGTCTAAAAAGTAAACGGAAATAGAGTTGAATTAAAGTTGAGGGTGAAGATGGTGGAGATAAGTTAAGCGTTTTAGAGTGAGGATGGATGTAAAGGGAAGAGGGCAGAGAGCATCCATGGGACGGGAGATATTTGTATAGCAGAAGGCGCGCCGCGGGGAGGGCGTTGGAATCACACGCTAGAGCGCGGATCGACCAATCAGAGCGCAGGATCCCGGCCGGCGGACTGATCTGGCGGCAACGTGACCGGGCAGGGATGATTCCGCTGGGATGAGACTGATTCCCACGGGAATGCTCCCAACCACCCAGATCAGCAATCAGAGGGTGTCAGGGACATTCCTGTCGATGGCCATGAGCATCTGCAACAGGTTGATAGGATCACATTCTGGGC…
A. wentii	Cremei	CBS 141173	Aspwe1	183211	40251	183211	40251	Scaffold_ 4, position 1251606..1252402		797	h3h4	h4h3	GATGATAGATGTGAATTAAAGTAGAGTTGAATTAGGTTGAAAATGTGGAGTAGAGGAGTTTGGATGGATGAGTGGATGACAGATGAGATAGATGGAGGGGAAAGAAGAGTTGTGGAAGGGCTTGGGACGGTCGATATTTGTATAGCAGAGGGAAGAGCGCGGGGAGGGTGTTGGAATCACGCGCTAGCAGGCGGATCGACCAATCAGCGGGCGGGATCCTCACGGCGCGTTTGATCTGTCGGCTTCGTGGCCGAAGAGCCATGATTCCGCTGGTATGTCCCTGATCCTGACCGGAACGCACCCAACCACACTGATTGATCCTGCGAGACAATCAGGAGAATGATTGCAATGGGCTTGCATTCCCCTGATCTCGTTGATCGACTCGCATTCTACGCCTGA…
A. zonatus*	Zonati	CBS 506.65	Aspzo1	128593	57830	128593	57830	Scaffold_ 2, position 1243275..1244078		804	h4h3	h4h3	GATGAAGGATGTGAATTAAAGTTGATTAAAGTTGAGGAAGATAGATGGTAAACGTGGAGTAGCACTTGAAGCTATTATTGTCGAATTTGTGTGATGGAAGAGCTAACAGTAGTGACGGGGCGAGTGTGTTATTTGTATCGTCCAAGCCCGAGCGCGGGGAGAGCACAGGAAATCACACGTAGAAGGCGGATCCACCAATCAGCGCGCGGCGGGCGTGATCTGTTCGGCTTCGCAGGCCGAGGCGGTGATGGACTGATCCCGCTGGGCCAGACGTGATCCTGACCGGAATGTACCCAAGCACGCAGATAAGCGAGGGCACCGCGACAGCCTTGATCCGTCAGGGAGTATCCAGCATTCTGATCGTTCTGATCGCCTGCCATGCCGGAGTTGTGGTTGGGA…
Non-Aspergillus species
Trichoderma reesei		QM6a	Trire2	82510	124210	82510	124210	Scaffold_39, position 50401..52204		1804	h3h4	h4h3	GATGGTTGATGTGGGTTGTGGTGGTGTTGGGGAATCAACGGAGATGTGCGTAAAGGCAAGATGATGCAGATGGAGATGTTGTTTGATAAACGGACAAAGTCGCAGATAAAAGAGGGGAGAAGAAGGTTCCAGGAGTGGCAACACGCCAGCTTAAGTAGCAGCGGCCCAGATCACTGATCGGATTCGGATAGAGGGCGAAAAAAAGGGAAAGGCGGCTAAAAAAAATCGGGGTGTGGGGCTGATTTGGTTTCTCTTTTTTTTTTTTTTCTTATTCCTTTTTTTTTTTCGGTTTGGCGCAGTGATTCACTGTCAGACAAAGGAAGGGAGGGGGGGGAGAATGGGACAATCAGACACGAGACGCGGCTGGAGGTACGTACCGGCGCGGGTTGGCGGTTGCGG…
Penicillium rubens		CBS307.48	PenchWisc1	142016	142017	142016	142017	Pc00c_16, position 2958072..2958557		486	h4h3	h4h3	CTTTGATCCTACTATAATCCACCACCAACAATGTAAATCTACAAAAGAAATGGAACAATTATACATTCCAAAGGGTGCCAAATACTTCAGAATGCATTGATTGTCTATCCAAAGGAGGTTGGGTGCAAGATCAAGAATTCAAGGGTTTGGCATTCTATACTCCTTGATCCTGCATTCTCATTGGTCTAAAGCTCGCTTAGTTGGCAGTACCAGCACTTTGATCCAGCTCAGCGAATCAGAGCTCACCGCAATTCAGTCTTTGGGCTACACGCTACGCAGTCCCCAGTCCTACGCGCAGATTTTCCTGACTGATCCAGATCGGCTTACTTCCCCTGATTCGTGGCTCCCTTCCAGATCAATTCCCCCCCTCCCGGCTCCTACAAATACTCTTCCCCCACC…
Neurospora crassa		OR74A	Neucr2	3371	3370	3371	3370	Supercontig_2, position 2875332..2877468		2137	h3h4	h4h3	TTTGATATGTGTTGGGGGGTGAAAGTGAAAGTGGTGTAGGTGGTAAGGCTGAAGCCGGTCGTTTGGGAGATTGGAAGTCGTTCGTGGAAGGTGGGAAGAAGGCGGGGAAGAGAGCGGACTTTAAGTACGGGAACGCGGTTGCGGCATGCAGGGCGGTGGGAATCAAATCAGATCACTGATCTTGTTGATGATTGGTTCAACAAAGGCTCTGGAGCTCCACTTTGCGCAAACTCCGTCAACTCCCTTGGCTGATTTTGGGAGACGCGGTTCCGAGGCGCACGTTCCTTGCAGGGGAACGGACGACACAACACGCAGCCTGAAGACGTGCAGTCCCACCTCGAATCAACATCAGCCAATGAACATTTCCCCACGATTCGCATTTTCAGAGTGGTTCACCTC…
Agaricus bisporus		Var bisporus (H97)	Agabi_varbisH97 V2	136892	136889	136892	136889	Scaffold_6, position 1594715..1594944		230	h3h4	h4h3	GAGTATAAAGTGTTGAGTTGGTGAGTGAAGACGGGTGAGTTGAGTTAAGTGGAGGGAAATTGGTCACACACCCTTTATAGAGTGGCTGGTGGCTGTGCCGCTTTTCGCCCGTTTGTTGACAAAATTGGTGCGCGTGCGTCACGTGTCAGTCGCGGTCGCGGTCGTATATTAGCCAGCCAGTCTTTCCCTTTCAGTTCTCCCCAACATCTACTTTATCCCTCAACTCACAC
Saccharomyces cerevisiae, copy 1		S288C	Yeastgenome.org	YBR009C	YBR010W	YBR009C	YBR010W	Chromosome II, position 255685..256330 (h4-->h3)		646	h3h4	h4h3	ATTTTACTATATTATATTTGTTGCTTGTTTTTGTTTGTTGCTTTAGTACTATAGAGTACAATAATGCGACGGAAACCATCATATAGAAAAAATATCTCGGTATTTATAGGAAAAAGAATTAGACCTTTTCCACAACCAATTTATCCATCAAATTGGTCTTTACCCAATGAATGGGGAAGGGGGGGTGGCAATTTACCACCGTATTCGCGGGCATTTGCTAAAGTAAACAACTTCGGTTTTTACCACTAACCATTATGGGGAGAAGCGCTCGGAACAGTTTTACTATGTGAAGATGCGAAGTTTTCAGAACGCGGTTTCCAAATTCGGCGGGGAGATACAAAAAAGATTTTTGCTCTCGTTCTCACATTTTCGCATTGTCCCATACATTATCGTTCTCAC…
Saccharomyces cerevisiae, copy 2		S288C	Yeastgenome.org	YNL030W	YNL031C	YNL030W	YNL031C	Chromosome XIV, position 576051..576726 (h3-->h4)		676	h3h4	h4h3	TATTTTATTGTATTGATTGTTGTTTTTGCTACTCTTTTGAACAAGATGTAGGAAAAAAGATAGAGAAAAGAATAAATTAAGCGAAAAAAAAAAAATCTCTTTCACCGCCTCATCCTAATATACTTATATATGATATAACTACATACGCACAAACACGTATGTATCTAGCCGAATAACAACAGCCCAGGCGCGAGTGAACAACATATTAAATTAAACGCCTTCTTGTCAGTTGTTTTGTTCTGGTCTGGTCTGCATTTCGCGCCCGAAAAAGCTTGAGACGCGAAGCTCCCAGAACGTCCTGCCATACAAATGCGAAACTCTCGGTCTAGTACCACTTTCCCGGTGCCAAACGACCACAGTTGTCCGTTCCGAGCACTTCGCATTAAGCGCGTGAAACTA…
Aspergillus, Ph4h3 Consensus Sequence												Ph4h3, consensus	TTAAGGTTGaagtggAGgTGagGagaggtGGAggTgaagTGGAtGataGatGggaGATaGaTGggaagGGaAggaggcgGAgggGcttccaTGGGACGGGaGATATTTGTATAGcgaAgGGaaGaGCGCGGGGAGgGcGCTGGAATCACaCGCTAGaaagcGGATCGACCAATCAGaGggcAGGATCCgcgggGCGGgCTtGATCtGtCGGtAaCGTGACCGaGcaGtgaTGATTCcGCtGGgacagactTGATCctcaCGGGAatgCgCccAACcACtgaGATCAgcgttcaaAGaagatcAGagacATTCCTgaggAttgctagaAttattctgAtcagtctGAttgagttaCATTCCtccctTGtGGTTGGGATCAgGatGtGGcaGGGgGGcATT…
Text associated with this table:
Highlighted in yellow: the identified protein IDs of histone H4.1 and H3, where the BLASTp hit obtained from the "best filtered gene models" was erroneous in the gene annotation (Column: BLASTp hit H4.1 / H3)
Generally for these, the annotated gene from BLASTp did not coorspond with RNA data and/or an ATG translational start site. The specific problem is indicated in (Column: Potential issue with ID of H4.1 or H3 from BLASTp)
For those BLASTp hits highlighted in yellow, alternative gene models (fgenesh ab initio) were investigated leading to application of another protein ID (Column: Applied H4.1 / H3)
The issues encountered were primarily missing annotation of the first (5') exon of H4.1 encoding gene, and secondly, missing annotation of the first (5') exon of H3 encoding gene.
In other cases (A. brunneoviolaceus, A. ruber) the gene encoding H4.1 or H3 was not prediction at all, in the best models, therefore the entire gene was infered from alternative gene models.
Importantly, no manual curation was required for the gene models of the applied protein IDs of H4.1 and H3.
The applied position of the promoter in each genome is the intergenic region between the coding sequences of "Applied H4.1/H3", and the position is indicated (column: Position of Promoter). In many cases this coorspond to the Ph3h4 orientation (highlighted in blue, in column: Diretion, Native) in contrast to that applied in this study and the aligments (ph4h3).
The sequence of all promoters in the Ph4h3 direction is provided (Column: Sequence), as applied for generation of alignment and dendogram.
*Note; these species names (provided by JGI and accociated with the genome sequence) are outdated. Correct names are listed below.
Old Name	New Name	Reference for New Name
A. amylovorus	A. cavernicola	Chen et al. 2016 (Aspergillus section Nidulantes (formerly Emericella): Polyphasic taxonomy, chemistry and biology)
A. bombycis	A. luteovirescens	Frisvad et al. 2019 (Taxonomy of Aspergillus section Flavi and their production of aflatoxins, ochratoxins and other mycotoxins)
A. indicus	A. jaipurensis	Chen et al. 2016 (Aspergillus section Nidulantes (formerly Emericella): Polyphasic taxonomy, chemistry and biology)
A. kawachii	A. luchuensis	Hong et al., 2013 (Aspergillus luchuensis, an industrially important black Aspergillus in east Asia)
A. neoauricomus	A. melleus	Based on genetic sequences from the "A. neoauricomus" genome; RPB2 (Protein ID 120885), BenA (Protein ID 136699), CaM (Protein ID 158186), all of which had 100% ID with only A. melleus during BLAST on NCBI towards all Aspergilli. In contrast; A. auricomus had lower identity (~90-95%), and was not among the top hits.
A. neoechinulatus	A. spinulosporus	Chen et al. 2016 (Aspergillus section Nidulantes (formerly Emericella): Polyphasic taxonomy, chemistry and biology)
A. zonatus	Penicilliopsis zonata	Houbraken and Samson 2011 (Phylogeny of Penicillium and the segregation of Trichocomaceae into three families)						Kocsubé et al. 2016 (Aspergillus is monophyletic: evidence from multiple gene phylogenies and extrolites profiles)
A. stercoraria	A. stercorarius	Minor mis-spelling (personal communication with J.C. Frisvad)
**The promoter of Aspergillus restritus is shorter than all the other Ph4h3 of Aspergilli, however no appearant issues were discovered with the gene predictions.
Note: The promoter sequence could not be found in Aspergillus violaceofuscus, as the histone genes H3 and H4.1 are located at the ends of different assembly scaffolds.

## Sheet: Strains & Sections
Name	Section
A. chevalieri	Aspergillus
A. cristatus	Aspergillus
A. glaucus	Aspergillus
A. ruber	Aspergillus
A. bisporus	Bispori
A. campestris	Candidi
A. candidus	Candidi
A. taichungensis	Candidi
A. triticus	Candidi
A. amylovorus	Cavernicolus
A. egyptiacus	Cavernicolus
A. parvulus	Cervini
A. neoauricomus	Circumdati
A. roseoglobulosus	Circumdati
A. sclerotiorum	Circumdati
A. steynii	Circumdati
A. clavatus	Clavati
A. longivesica	Clavati
A. wentii	Cremei
A. bombycis	Flavi
A. flavus	Flavi
A. minisclerotigenes	Flavi
A. nomius	Flavi
A. novoparasiticus	Flavi
A. oryzae	Flavi
A. parasiticus	Flavi
A. fischeri	Fumigati
A. fumigatus	Fumigati
A. novofumigatus	Fumigati
A. thermomutatus	Fumigati
A. udagawae	Fumigati
A. brevijanus	Jani
A. acristatulus	Nidulantes
A. desertorum	Nidulantes
A. filifer	Nidulantes
A. indicus	Nidulantes
A. multicolor	Nidulantes
A. neoechinulatus	Nidulantes
A. nidulans	Nidulantes
A. olivicola	Nidulantes
A. recurvatus	Nidulantes
A. stella-maris	Nidulantes
A. stercoraria	Nidulantes
A. sydowii	Nidulantes
A. undulatus	Nidulantes
A. unguis	Nidulantes
A. venezuelensis	Nidulantes
A. versicolor	Nidulantes
A. aculeatinus	Nigri
A. aculeatus	Nigri
A. brasiliensis	Nigri
A. brunneoviolaceus	Nigri
A. carbonarius	Nigri
A. costaricaensis	Nigri
A. ellipticus	Nigri
A. eucalypticola	Nigri
A. fijiensis	Nigri
A. heteromorphus	Nigri
A. homomorphus	Nigri
A. ibericus	Nigri
A. indologenus	Nigri
A. japonicus	Nigri
A. kawachii	Nigri
A. luchuensis	Nigri
A. neoniger	Nigri
A. niger	Nigri
A. piperis	Nigri
A. saccharolyticus	Nigri
A. sclerotiicarbonarius	Nigri
A. sclerotioniger	Nigri
A. tubingensis	Nigri
A. vadensis	Nigri
A. welwitschiae	Nigri
A. ochraceoroseus	Ochraceorosei
A. rambellii	Ochraceorosei
A. insolitus	Polypaecilum
A. penicilloides	Restricti
A. restrictus	Restricti
A. robustus	Robustii
A. funiculosus	Sparsi
A. implicatus	Sparsi
A. terreus	Terrei
A. calidoustus	Usti
A. carlsbadensis	Usti
A. zonatus	Zonati
