# Supplementary material for: Bidirectional histone-gene promoters in Aspergillus: characterization and application for multi-gene expression
Source: Fungal Biol Biotechnol. 2019 Dec 9;6:24. doi: 10.1186/s40694-019-0088-3 (PMC6900853; doi:10.1186/s40694-019-0088-3)
Supplement: Supplementary file 3 — Additional file 3. Bioinformatic analysis of DNA motifs. Table S3. All results of JASPAR analysis. Table S4. Results of JASPAR analysis with score above 9. Table S5. Best hit of YeTFaSCo Spt10 in each of the 85 Ph4h3 sequences. Table S6. Best eight hits of YeTFaSCo Spt10 in the consensus Ph4h3 sequence. Additional motif results JASPAR analysis in reference fungi. [file 40694_2019_88_MOESM3_ESM.xlsx]

## Sheet: Table S3
Table S3: All JASPAR hits (n=917) in Ph4h3 consensus sequence of Aspergilli
Matrix ID	Name	Score	Relative score	Sequence ID	Start	End	Strand	Predicted sequence
MA0316.1	HAP5	17.9294	0.974171	Ph4h3	168	182	-	TgccCtCTGATTGGT
MA0314.1	HAP3	16.8704	0.95502	Ph4h3	163	177	-	tCTGATTGGTCGATC
MA0316.1	HAP5	15.2321	0.938326	Ph4h3	415	429	+	TGggcTcctATTGGC
MA0304.1	GCR1	13.9461	1	Ph4h3	84	91	-	tggaagCc
MA0282.1	CEP3	12.3052	0.982608	Ph4h3	550	557	-	tTCGGAAA
MA0294.1	EDS1	12.2995	0.963538	Ph4h3	744	752	-	TGgAAAaat
MA0365.1	RFX1	12.2607	1	Ph4h3	605	612	-	ggTTGCCa
MA0372.1	RPH1	12.1292	0.969176	Ph4h3	701	708	+	acCcctTA
MA0314.1	HAP3	12.0048	0.894368	Ph4h3	420	434	+	TcctATTGGCTGatG
MA0352.1	PDR1	11.9786	0.97821	Ph4h3	186	193	-	cccgcGGA
MA0388.1	SPT23	11.8347	0.992202	Ph4h3	497	504	-	AAaATCAA
MA0406.1	TEC1	11.8284	0.98386	Ph4h3	261	268	-	GcatTCCC
MA0406.1	TEC1	11.7081	0.980504	Ph4h3	307	314	+	acATTCCT
MA0406.1	TEC1	11.7081	0.980504	Ph4h3	354	361	+	aCATTCCt
MA0391.1	STB4	11.579	0.996006	Ph4h3	551	557	-	tTCGGAA
MA0352.1	PDR1	11.3095	0.958171	Ph4h3	186	193	+	TCCgcggg
MA0305.1	GCR2	11.1884	0.998145	Ph4h3	85	91	+	Gcttcca
MA0277.1	AZF1	10.9366	0.904741	Ph4h3	571	579	+	CAAAGGaAA
MA0436.1	YPR022C	10.8319	0.988979	Ph4h3	656	662	+	CCCCACC
MA0283.1	CHA4	10.7717	0.944121	Ph4h3	76	83	+	ggcgGAgg
MA0399.1	SUT1	10.7208	1	Ph4h3	127	133	+	CGCGGGG
MA0399.1	SUT1	10.7208	1	Ph4h3	188	194	+	CgcgggG
MA0306.1	GIS1	10.7178	0.962626	Ph4h3	701	709	+	acCcctTAc
MA0266.1	ABF2	10.5662	0.96726	Ph4h3	398	404	+	TTCTAGA
MA0266.1	ABF2	10.5662	0.96726	Ph4h3	399	405	-	ATCTAGA
MA0404.1	TBS1	10.492	0.918282	Ph4h3	182	189	+	AGGATCCg
MA0405.1	TEA1	10.4187	0.973697	Ph4h3	194	201	+	GCGGgCTt
MA0360.1	RDR1	10.323	0.92316	Ph4h3	233	240	-	aGCgGAAT
MA0358.1	PUT3	10.115	0.922646	Ph4h3	466	473	-	cccgggct
MA0358.1	PUT3	10.115	0.922646	Ph4h3	468	475	+	cccgggct
MA0404.1	TBS1	10.081	0.904701	Ph4h3	182	189	-	cGGATCCT
MA0423.1	YER130C	10.0393	0.928655	Ph4h3	701	709	+	acCcctTAc
MA0338.1	MIG2	10.0001	0.981666	Ph4h3	127	133	-	CCCCGCG
MA0338.1	MIG2	10.0001	0.981666	Ph4h3	188	194	-	CcccgcG
MA0337.1	MIG1	9.94266	0.996044	Ph4h3	655	661	+	CCCCCAC
MA0325.1	LYS14	9.9425	0.906103	Ph4h3	232	239	-	GCgGAATC
MA0396.1	STP3	9.92685	0.911689	Ph4h3	451	459	+	CTTAGCGca
MA0267.1	ACE2	9.91718	0.966543	Ph4h3	602	608	-	GCCaGCA
MA0314.1	HAP3	9.88841	0.867986	Ph4h3	269	283	-	TCtcaGTgGTTggGc
MA0377.1	SFL1	9.82449	0.814475	Ph4h3	287	307	+	gcgttcaaAGaagatcAGaga
MA0377.1	SFL1	9.8199	0.814403	Ph4h3	739	759	-	TTgaaGATGgAAAaatgAtGt
MA0339.1	MIG3	9.81086	0.973898	Ph4h3	127	133	-	CCCCGCG
MA0339.1	MIG3	9.81086	0.973898	Ph4h3	188	194	-	CcccgcG
MA0364.1	REI1	9.78323	0.927978	Ph4h3	387	393	-	cCCCtgC
MA0285.1	CRZ1	9.75099	0.961338	Ph4h3	516	524	+	ctgaGcCcC
MA0333.1	MET31	9.69997	0.914559	Ph4h3	381	389	+	GatGtGGca
MA0319.1	HSF1	9.67101	0.916501	Ph4h3	746	753	-	ATGgAAAa
MA0319.1	HSF1	9.63691	0.915478	Ph4h3	767	774	-	ATGGAaTt
MA0360.1	RDR1	9.60381	0.903011	Ph4h3	159	166	+	agcGGATC
MA0425.1	YGR067C	9.59391	0.941886	Ph4h3	655	668	+	CCCCCACCCGCCtC
MA0353.1	PDR3	9.5601	0.875	Ph4h3	186	193	+	TCCgcggg
MA0353.1	PDR3	9.5601	0.875	Ph4h3	186	193	-	cccgcGGA
MA0268.1	ADR1	9.5448	0.974745	Ph4h3	655	661	+	CCCCCAC
MA0431.1	TDA9	9.54041	0.944879	Ph4h3	655	663	+	CCCCCACCC
MA0425.1	YGR067C	9.50435	0.939301	Ph4h3	73	86	-	gCcccTCcgcctcc
MA0338.1	MIG2	9.49868	0.964607	Ph4h3	656	662	+	CCCCACC
MA0402.1	SWI5	9.4696	0.908496	Ph4h3	504	511	-	gGCTGGgA
MA0397.1	STP4	9.42668	0.886469	Ph4h3	451	459	+	CTTAGCGca
MA0434.1	YPR013C	9.35184	0.918013	Ph4h3	162	170	-	GGTCGATCC
MA0339.1	MIG3	9.35059	0.958305	Ph4h3	656	662	+	CCCCACC
MA0441.1	ZMS1	9.33024	0.887724	Ph4h3	127	135	-	CTCCCCGCG
MA0423.1	YER130C	9.29732	0.910002	Ph4h3	418	426	+	gcTcctATT
MA0302.1	GAT4	9.2937	0.906554	Ph4h3	399	409	-	ACggATCTAGA
MA0362.1	RDS2	9.28835	0.936052	Ph4h3	521	527	-	TTCGgGg
MA0299.1	GAL4	9.24289	0.878136	Ph4h3	541	555	-	CGGAAAGCAGCACAC
MA0428.1	YKL222C	9.23581	0.884356	Ph4h3	258	266	+	caCGGGAat
MA0342.1	MSN4	9.22701	1	Ph4h3	81	85	+	AgggG
MA0342.1	MSN4	9.22701	1	Ph4h3	389	393	+	aGGGg
MA0342.1	MSN4	9.22701	1	Ph4h3	702	706	-	aggGg
MA0337.1	MIG1	9.18567	0.969851	Ph4h3	128	134	-	TCCCCGC
MA0334.1	MET32	9.15699	0.933008	Ph4h3	383	389	-	tgCCaCa
MA0366.1	RGM1	9.124	1	Ph4h3	81	85	+	AgggG
MA0366.1	RGM1	9.124	1	Ph4h3	389	393	+	aGGGg
MA0366.1	RGM1	9.124	1	Ph4h3	702	706	-	aggGg
MA0319.1	HSF1	9.10645	0.899561	Ph4h3	85	92	-	AtggaagC
MA0267.1	ACE2	9.09864	0.939571	Ph4h3	505	511	+	cCCAGCc
MA0403.1	TBF1	9.09404	0.92198	Ph4h3	776	783	+	AAACCTaA
MA0301.1	GAT3	9.07632	0.926123	Ph4h3	399	407	-	ggATCTAGA
MA0340.1	MOT3	9.052	1	Ph4h3	649	654	-	aAGGTA
MA0340.1	MOT3	9.052	1	Ph4h3	707	712	-	TaGgTA
MA0272.1	ARG81	9.01078	0.914795	Ph4h3	348	355	-	Gtaactca
MA0274.1	ARR1	8.99642	0.941752	Ph4h3	754	761	-	acTTgaaG
MA0283.1	CHA4	8.98915	0.894678	Ph4h3	233	240	-	aGCgGAAT
MA0396.1	STP3	8.96899	0.885121	Ph4h3	149	157	-	tCTAGCGtG
MA0337.1	MIG1	8.95738	0.961952	Ph4h3	189	195	-	GCcccgc
MA0420.1	ERT1	8.93287	0.895167	Ph4h3	233	240	-	aGCgGAAT
MA0285.1	CRZ1	8.92418	0.93336	Ph4h3	74	82	-	cTCcgcctc
MA0305.1	GCR2	8.91667	0.933671	Ph4h3	63	69	-	CcttccC
MA0305.1	GCR2	8.91667	0.933671	Ph4h3	68	74	-	ccTtCCc
MA0305.1	GCR2	8.91667	0.933671	Ph4h3	651	657	+	CCTtCCC
MA0267.1	ACE2	8.89217	0.932767	Ph4h3	237	243	-	cCCaGCg
MA0425.1	YGR067C	8.8778	0.921217	Ph4h3	182	195	-	GCcccgcGGATCCT
MA0311.1	HAL9	8.83397	1	Ph4h3	234	238	-	CgGAA
MA0311.1	HAL9	8.83397	1	Ph4h3	551	555	-	CGGAA
MA0406.1	TEC1	8.81184	0.89968	Ph4h3	395	402	+	GcATTCTA
MA0341.1	MSN2	8.79054	1	Ph4h3	81	85	+	AgggG
MA0341.1	MSN2	8.79054	1	Ph4h3	389	393	+	aGGGg
MA0341.1	MSN2	8.79054	1	Ph4h3	702	706	-	aggGg
MA0425.1	YGR067C	8.78458	0.918526	Ph4h3	121	134	-	TCCCCGCGCtCttC
MA0323.1	IXR1	8.76691	0.818572	Ph4h3	626	640	-	AAGCGAGAGGcGGGT
MA0394.1	STP1	8.73399	0.926854	Ph4h3	530	537	+	CACgGCTT
MA0389.1	SRD1	8.68824	0.907222	Ph4h3	400	407	-	ggATCTAG
MA0313.1	HAP2	8.68725	1	Ph4h3	168	172	-	TTGGT
MA0319.1	HSF1	8.68527	0.886922	Ph4h3	726	733	-	ATGGAAaG
MA0398.1	SUM1	8.67925	0.884338	Ph4h3	325	333	+	agaAttatt
MA0396.1	STP3	8.64246	0.876064	Ph4h3	581	589	-	CTTAGCGCc
MA0328.1	MATALPHA2	8.63339	0.833853	Ph4h3	144	152	-	CGtGTGATT
MA0402.1	SWI5	8.62641	0.884087	Ph4h3	602	609	+	TGCtGGCA
MA0370.1	RME1	8.62181	0.880381	Ph4h3	234	243	-	cCCaGCgGAA
MA0388.1	SPT23	8.61533	0.912487	Ph4h3	681	688	-	GAGATGaA
MA0360.1	RDR1	8.57751	0.874256	Ph4h3	184	191	-	cgcGGATC
MA0302.1	GAT4	8.57542	0.884182	Ph4h3	400	410	+	CTAGATccGTG
MA0364.1	REI1	8.56084	0.892451	Ph4h3	702	708	+	cCcctTA
MA0431.1	TDA9	8.55289	0.917031	Ph4h3	78	86	-	gCcccTCcg
MA0409.1	TYE7	8.51805	0.877761	Ph4h3	213	219	+	AaCGTGA
MA0313.1	HAP2	8.49889	0.994695	Ph4h3	425	429	+	TTGGC
MA0313.1	HAP2	8.49889	0.994695	Ph4h3	509	513	-	TTgGC
MA0380.1	SIP4	8.48269	0.941264	Ph4h3	551	557	+	TTCCGAa
MA0293.1	ECM23	8.45464	0.903127	Ph4h3	198	208	-	aCaGATCaAGc
MA0375.1	RSC30	8.44409	0.902919	Ph4h3	125	132	+	aGCGCGGG
MA0325.1	LYS14	8.42783	0.863225	Ph4h3	767	774	-	ATGGAaTt
MA0370.1	RME1	8.42348	0.875997	Ph4h3	290	299	+	ttcaaAGaag
MA0323.1	IXR1	8.40799	0.814297	Ph4h3	530	544	-	ACACCATAAGCcGTG
MA0351.1	DOT6	8.3893	0.804671	Ph4h3	681	701	+	TtCATCTCCcCaTCCcgTCca
MA0345.1	NHP6A	8.33865	0.802872	Ph4h3	101	121	-	CCcTtcgCTATACAAATATCt
MA0370.1	RME1	8.32859	0.8739	Ph4h3	569	578	+	ATCAAAGGaA
MA0294.1	EDS1	8.31753	0.855346	Ph4h3	499	507	-	GGgAAaATC
MA0285.1	CRZ1	8.31613	0.912784	Ph4h3	82	90	-	ggaagCccc
MA0283.1	CHA4	8.2841	0.875122	Ph4h3	127	134	+	CGCGGGGA
MA0344.1	NHP10	8.26979	0.848769	Ph4h3	127	134	+	CGCGGGGA
MA0434.1	YPR013C	8.24344	0.889009	Ph4h3	295	303	+	AGaagatcA
MA0281.1	CBF1	8.23845	0.84979	Ph4h3	212	219	+	tAaCGTGA
MA0302.1	GAT4	8.23148	0.873469	Ph4h3	198	208	-	aCaGATCaAGc
MA0410.1	UGA3	8.2313	0.872734	Ph4h3	484	491	-	ttgcgGga
MA0358.1	PUT3	8.21135	0.862722	Ph4h3	258	265	+	caCGGGAa
MA0402.1	SWI5	8.18962	0.871442	Ph4h3	237	244	+	cGCtGGga
MA0334.1	MET32	8.14492	0.898352	Ph4h3	366	372	-	AACCaCA
MA0432.1	YNR063W	8.1299	0.859037	Ph4h3	51	58	+	tGggaGAT
MA0311.1	HAL9	8.12635	0.972886	Ph4h3	78	82	+	cgGAg
MA0398.1	SUM1	8.12062	0.86795	Ph4h3	741	749	+	aTcattTTT
MA0417.1	YAP5	8.11934	0.954464	Ph4h3	305	310	+	agacAT
MA0275.1	ASG1	8.10532	0.948499	Ph4h3	551	556	-	TCGGAA
MA0422.1	URC2	8.09997	0.862908	Ph4h3	97	106	+	CGGGaGATAT
MA0293.1	ECM23	8.07059	0.889007	Ph4h3	296	306	+	GaagatcAGag
MA0305.1	GCR2	8.02034	0.908232	Ph4h3	119	125	-	tCttCCc
MA0293.1	ECM23	8.00946	0.88676	Ph4h3	616	626	+	CCAGATCACCA
MA0437.1	YPR196W	8.00742	0.877749	Ph4h3	744	752	+	attTTTcCA
MA0287.1	CUP2	7.98051	0.809187	Ph4h3	596	606	-	CaGCAAagttG
MA0410.1	UGA3	7.97469	0.865389	Ph4h3	626	633	-	AGGcGGGT
MA0410.1	UGA3	7.97469	0.865389	Ph4h3	660	667	-	aGGCGGGT
MA0304.1	GCR1	7.97056	0.894717	Ph4h3	40	47	+	TGGAtGat
MA0374.1	RSC3	7.96507	0.943021	Ph4h3	127	133	+	CGCGGGG
MA0374.1	RSC3	7.96507	0.943021	Ph4h3	188	194	+	CgcgggG
MA0316.1	HAP5	7.96427	0.84174	Ph4h3	274	288	-	gcTGATCtcaGTgGT
MA0341.1	MSN2	7.93323	0.967129	Ph4h3	390	394	+	GGGgG
MA0341.1	MSN2	7.93323	0.967129	Ph4h3	391	395	+	GGgGG
MA0341.1	MSN2	7.93323	0.967129	Ph4h3	441	445	+	ggggg
MA0341.1	MSN2	7.93323	0.967129	Ph4h3	655	659	-	GGGGG
MA0298.1	FZF1	7.93157	1	Ph4h3	44	49	-	CtatCa
MA0320.1	IME1	7.91689	0.861043	Ph4h3	187	194	+	CCgcgggG
MA0321.1	INO2	7.89717	0.84273	Ph4h3	145	153	-	GCGtGTGAT
MA0370.1	RME1	7.87244	0.863818	Ph4h3	491	500	-	TCAAAaggct
MA0268.1	ADR1	7.86816	0.915526	Ph4h3	128	134	-	TCCCCGC
MA0431.1	TDA9	7.86173	0.89754	Ph4h3	126	134	-	TCCCCGCGC
MA0354.1	PDR8	7.85628	0.855409	Ph4h3	277	284	+	ACtgaGAT
MA0354.1	PDR8	7.85628	0.855409	Ph4h3	684	691	-	GgGGAGAT
MA0374.1	RSC3	7.83659	0.938102	Ph4h3	124	130	-	CGCGCtC
MA0348.1	OAF1	7.83477	0.850459	Ph4h3	51	59	+	tGggaGATa
MA0381.1	SKN7	7.82908	0.971447	Ph4h3	589	594	+	GGCCaC
MA0293.1	ECM23	7.81886	0.879753	Ph4h3	399	409	-	ACggATCTAGA
MA0441.1	ZMS1	7.80751	0.842574	Ph4h3	654	662	+	tCCCCCACC
MA0434.1	YPR013C	7.80478	0.877531	Ph4h3	281	289	-	cgcTGATCt
MA0410.1	UGA3	7.73911	0.858647	Ph4h3	192	199	+	ggGCGGgC
MA0428.1	YKL222C	7.73751	0.842662	Ph4h3	232	240	-	aGCgGAATC
MA0397.1	STP4	7.73579	0.841585	Ph4h3	581	589	-	CTTAGCGCc
MA0356.1	PHO2	7.73295	0.975035	Ph4h3	327	332	-	ataaTt
MA0434.1	YPR013C	7.68703	0.87445	Ph4h3	498	506	-	GgAAaATCA
MA0265.1	ABF1	7.68185	0.819483	Ph4h3	526	541	-	CCATAAGCcGTGATTT
MA0380.1	SIP4	7.67659	0.916485	Ph4h3	521	527	+	cCcCGAA
MA0381.1	SKN7	7.6434	0.964387	Ph4h3	461	466	+	ggccga
MA0334.1	MET32	7.6378	0.880986	Ph4h3	732	738	+	ATCcACa
MA0439.1	YRR1	7.62374	0.829669	Ph4h3	259	269	-	cGcatTCCCGt
MA0375.1	RSC30	7.61568	0.880642	Ph4h3	186	193	+	TCCgcggg
MA0325.1	LYS14	7.61151	0.840117	Ph4h3	260	267	+	CGGGAatg
MA0312.1	HAP1	7.60782	0.860387	Ph4h3	401	408	-	CggATCTA
MA0438.1	YRM1	7.60177	0.837422	Ph4h3	259	266	+	aCGGGAat
MA0285.1	CRZ1	7.59737	0.888462	Ph4h3	191	199	-	GcCCGCccc
MA0359.1	RAP1	7.5777	0.821657	Ph4h3	609	618	+	AAccCaaCCA
MA0348.1	OAF1	7.56589	0.842957	Ph4h3	518	526	-	TCGgGgCtc
MA0282.1	CEP3	7.55212	0.845646	Ph4h3	502	509	-	CTGGgAAa
MA0392.1	STB5	7.5348	0.879331	Ph4h3	401	408	-	CggATCTA
MA0420.1	ERT1	7.52576	0.854698	Ph4h3	550	557	-	tTCGGAAA
MA0441.1	ZMS1	7.48522	0.833018	Ph4h3	188	196	-	CGCcccgcG
MA0276.1	ASH1	7.46468	0.854599	Ph4h3	428	437	-	CCgCatCAGC
MA0441.1	ZMS1	7.4602	0.832276	Ph4h3	389	397	-	TgCCcCCCt
MA0267.1	ACE2	7.45744	0.88549	Ph4h3	544	550	-	AGCAGCA
MA0439.1	YRR1	7.45662	0.82535	Ph4h3	399	409	+	TCTAGATccGT
MA0410.1	UGA3	7.44874	0.850337	Ph4h3	432	439	+	atGcGGga
MA0437.1	YPR196W	7.42944	0.8628	Ph4h3	500	508	+	ATtTTcCCA
MA0406.1	TEC1	7.42931	0.861099	Ph4h3	316	323	-	gcaaTcct
MA0356.1	PHO2	7.40176	0.963703	Ph4h3	103	108	+	ATATTT
MA0338.1	MIG2	7.38815	0.8928	Ph4h3	389	395	-	CCcCCCt
MA0266.1	ABF2	7.38775	0.864982	Ph4h3	151	157	+	CGCTAGa
MA0301.1	GAT3	7.38767	0.868908	Ph4h3	198	206	-	aGATCaAGc
MA0438.1	YRM1	7.37856	0.830649	Ph4h3	549	556	-	TCGGAAAG
MA0325.1	LYS14	7.37451	0.833408	Ph4h3	140	147	+	CTGGAATC
MA0294.1	EDS1	7.35511	0.829197	Ph4h3	249	257	-	agGATCAag
MA0389.1	SRD1	7.34349	0.862505	Ph4h3	618	625	+	AGATCACC
MA0348.1	OAF1	7.34333	0.836748	Ph4h3	97	105	+	CGGGaGATA
MA0375.1	RSC30	7.33593	0.873119	Ph4h3	188	195	-	GCcccgcG
MA0339.1	MIG3	7.32839	0.8898	Ph4h3	521	527	+	cCcCGAA
MA0268.1	ADR1	7.3269	0.896409	Ph4h3	439	445	-	cccccat
MA0274.1	ARR1	7.31198	0.8986	Ph4h3	350	357	+	agttaCAT
MA0301.1	GAT3	7.30322	0.866046	Ph4h3	402	410	+	AGATccGTG
MA0399.1	SUT1	7.30168	0.902405	Ph4h3	76	82	+	ggcgGAg
MA0337.1	MIG1	7.29554	0.904451	Ph4h3	439	445	-	cccccat
MA0410.1	UGA3	7.29291	0.845877	Ph4h3	187	194	+	CCgcgggG
MA0359.1	RAP1	7.29283	0.815674	Ph4h3	777	786	+	AACCTaATCa
MA0409.1	TYE7	7.28074	0.841017	Ph4h3	212	218	-	CACGtTa
MA0409.1	TYE7	7.28074	0.841017	Ph4h3	257	263	-	CCCGtga
MA0409.1	TYE7	7.28074	0.841017	Ph4h3	258	264	+	caCGGGA
MA0397.1	STP4	7.27861	0.829449	Ph4h3	149	157	-	tCTAGCGtG
MA0402.1	SWI5	7.2738	0.84493	Ph4h3	544	551	+	TGCTGCTT
MA0302.1	GAT4	7.27372	0.843638	Ph4h3	296	306	+	GaagatcAGag
MA0307.1	GLN3	7.27167	0.956921	Ph4h3	45	49	+	GataG
MA0307.1	GLN3	7.27167	0.956921	Ph4h3	56	60	+	GATaG
MA0307.1	GLN3	7.27167	0.956921	Ph4h3	710	714	-	gATaG
MA0285.1	CRZ1	7.26386	0.877177	Ph4h3	626	634	+	ACCCgCCTC
MA0285.1	CRZ1	7.26386	0.877177	Ph4h3	660	668	+	ACCCGCCtC
MA0423.1	YER130C	7.25918	0.858766	Ph4h3	438	446	-	acccccatc
MA0373.1	RPN4	7.23932	0.859864	Ph4h3	383	389	+	tGtGGca
MA0334.1	MET32	7.23077	0.867049	Ph4h3	589	595	+	GGCCaCC
MA0268.1	ADR1	7.22288	0.892735	Ph4h3	12	18	-	cCTccac
MA0268.1	ADR1	7.22288	0.892735	Ph4h3	28	34	-	ccTCCac
MA0293.1	ECM23	7.22126	0.857782	Ph4h3	400	410	+	CTAGATccGTG
MA0367.1	RGT1	7.22062	0.852604	Ph4h3	96	106	-	ATATCtCCCGT
MA0268.1	ADR1	7.21369	0.89241	Ph4h3	687	693	+	TCCcCaT
MA0268.1	ADR1	7.20765	0.892197	Ph4h3	189	195	-	GCcccgc
MA0320.1	IME1	7.20696	0.846088	Ph4h3	185	192	-	ccgcGGAT
MA0373.1	RPN4	7.20175	0.858837	Ph4h3	589	595	-	GGtGGCC
MA0373.1	RPN4	7.19287	0.858595	Ph4h3	391	397	+	GGgGGcA
MA0432.1	YNR063W	7.1896	0.834281	Ph4h3	549	556	-	TCGGAAAG
MA0373.1	RPN4	7.18572	0.858399	Ph4h3	73	79	+	ggaggcg
MA0373.1	RPN4	7.18572	0.858399	Ph4h3	663	669	-	GGaGGCG
MA0302.1	GAT4	7.18391	0.840841	Ph4h3	616	626	+	CCAGATCACCA
MA0392.1	STB5	7.16683	0.866506	Ph4h3	231	238	-	CgGAATCA
MA0367.1	RGT1	7.14433	0.850663	Ph4h3	743	753	+	cattTTTcCAT
MA0389.1	SRD1	7.1421	0.855808	Ph4h3	279	286	-	TGATCtca
MA0338.1	MIG2	7.13295	0.884117	Ph4h3	521	527	+	cCcCGAA
MA0317.1	HCM1	7.13088	0.854211	Ph4h3	732	739	+	ATCcACaa
MA0286.1	CST6	7.12201	0.822768	Ph4h3	212	220	-	GTCACGtTa
MA0326.1	MAC1	7.10888	0.872315	Ph4h3	565	572	+	TtTGATCA
MA0326.1	MAC1	7.10888	0.872315	Ph4h3	567	574	-	TTTGATCA
MA0328.2	MATALPHA2	7.09998	0.885774	Ph4h3	145	152	-	CGtGTGAT
MA0318.1	HMRA2	7.09429	0.8532	Ph4h3	351	358	-	AATGtaac
MA0293.1	ECM23	7.09059	0.852978	Ph4h3	279	289	+	tgaGATCAgcg
MA0285.1	CRZ1	7.07116	0.870656	Ph4h3	505	513	+	cCCAGCcAA
MA0306.1	GIS1	7.06508	0.854303	Ph4h3	386	394	-	CcCCCtgCC
MA0367.1	RGT1	7.05776	0.848461	Ph4h3	327	337	+	aAttattctgA
MA0294.1	EDS1	7.05114	0.820937	Ph4h3	230	238	-	CgGAATCAt
MA0294.1	EDS1	7.05114	0.820937	Ph4h3	328	336	-	cagaataaT
MA0406.1	TEC1	7.04918	0.850491	Ph4h3	650	657	+	ACCTtCCC
MA0398.1	SUM1	7.04863	0.836503	Ph4h3	102	110	+	GATATTTGT
MA0397.1	STP4	7.04606	0.823276	Ph4h3	110	118	+	TATAGcgaA
MA0300.1	GAT1	7.02966	0.840578	Ph4h3	334	341	+	ctgAtcag
MA0300.1	GAT1	7.02966	0.840578	Ph4h3	334	341	-	ctgaTcag
MA0381.1	SKN7	7.02284	0.940792	Ph4h3	459	464	-	ggccct
MA0342.1	MSN4	7.018	0.916634	Ph4h3	390	394	+	GGGgG
MA0342.1	MSN4	7.018	0.916634	Ph4h3	391	395	+	GGgGG
MA0342.1	MSN4	7.018	0.916634	Ph4h3	441	445	+	ggggg
MA0342.1	MSN4	7.018	0.916634	Ph4h3	655	659	-	GGGGG
MA0277.1	AZF1	7.01467	0.80019	Ph4h3	557	565	-	AAAAAgCGt
MA0373.1	RPN4	7.00608	0.853487	Ph4h3	27	33	+	ggtGGAg
MA0373.1	RPN4	7.00608	0.853487	Ph4h3	622	628	-	GGTGGTG
MA0373.1	RPN4	7.00608	0.853487	Ph4h3	656	662	-	GGTGGGG
MA0399.1	SUT1	6.99815	0.893741	Ph4h3	258	264	+	caCGGGA
MA0301.1	GAT3	6.99476	0.855595	Ph4h3	618	626	+	AGATCACCA
MA0281.1	CBF1	6.9842	0.815351	Ph4h3	212	219	-	TCACGtTa
MA0281.1	CBF1	6.9842	0.815351	Ph4h3	257	264	+	tcaCGGGA
MA0281.1	CBF1	6.9842	0.815351	Ph4h3	257	264	-	TCCCGtga
MA0291.1	DAL82	6.9836	0.837236	Ph4h3	577	585	+	aAAggGCGC
MA0352.1	PDR1	6.97859	0.82846	Ph4h3	235	242	+	TCcGCtGG
MA0375.1	RSC30	6.95528	0.862882	Ph4h3	125	132	-	CCCGCGCt
MA0307.1	GLN3	6.95322	0.944518	Ph4h3	781	785	-	GATtA
MA0280.1	CAT8	6.9419	0.914887	Ph4h3	467	472	-	ccgggc
MA0280.1	CAT8	6.9419	0.914887	Ph4h3	469	474	+	ccgggc
MA0294.1	EDS1	6.94116	0.817949	Ph4h3	500	508	-	TGGgAAaAT
MA0355.1	PHD1	6.93972	0.874415	Ph4h3	430	439	-	tcCCgCatCA
MA0360.1	RDR1	6.93424	0.828215	Ph4h3	550	557	-	tTCGGAAA
MA0270.1	AFT2	6.93365	0.84763	Ph4h3	657	664	+	CCCACCCG
MA0364.1	REI1	6.90373	0.844288	Ph4h3	173	179	-	cCtCTGA
MA0364.1	REI1	6.90373	0.844288	Ph4h3	257	263	-	CCCGtga
MA0364.1	REI1	6.90373	0.844288	Ph4h3	275	281	+	CcACtga
MA0365.1	RFX1	6.90315	0.847683	Ph4h3	318	325	+	gAttgcta
MA0319.1	HSF1	6.90089	0.833379	Ph4h3	140	147	+	CTGGAATC
MA0416.1	YAP3	6.88451	0.817645	Ph4h3	777	784	-	ATtAGGTT
MA0434.1	YPR013C	6.88224	0.85339	Ph4h3	399	407	+	TCTAGATcc
MA0431.1	TDA9	6.88009	0.869857	Ph4h3	187	195	-	GCcccgcGG
MA0312.1	HAP1	6.87626	0.838308	Ph4h3	52	59	+	GggaGATa
MA0312.1	HAP1	6.87626	0.838308	Ph4h3	98	105	+	GGGaGATA
MA0358.1	PUT3	6.86949	0.820482	Ph4h3	127	134	+	CGCGGGGA
MA0267.1	ACE2	6.86806	0.866069	Ph4h3	138	144	-	TCCAGCg
MA0267.1	ACE2	6.85008	0.865476	Ph4h3	626	632	+	ACCCgCC
MA0267.1	ACE2	6.85008	0.865476	Ph4h3	660	666	+	ACCCGCC
MA0401.1	SWI4	6.82424	0.815118	Ph4h3	259	266	+	aCGGGAat
MA0428.1	YKL222C	6.81915	0.817107	Ph4h3	276	284	+	cACtgaGAT
MA0289.1	DAL80	6.81742	0.837662	Ph4h3	451	457	-	CGCTAAG
MA0289.1	DAL80	6.81742	0.837662	Ph4h3	535	541	-	CCATAAG
MA0289.1	DAL80	6.81742	0.837662	Ph4h3	583	589	+	CGCTAAG
MA0389.1	SRD1	6.80281	0.844526	Ph4h3	199	206	-	aGATCaAG
MA0318.1	HMRA2	6.79733	0.844781	Ph4h3	145	152	-	CGtGTGAT
MA0288.1	CUP9	6.79424	0.841201	Ph4h3	381	389	-	tgCCaCatC
MA0365.1	RFX1	6.77443	0.844023	Ph4h3	209	216	-	CGtTaCCG
MA0375.1	RSC30	6.7676	0.857835	Ph4h3	127	134	-	TCCCCGCG
MA0305.1	GCR2	6.76375	0.872568	Ph4h3	155	161	-	gctttCT
MA0368.1	RIM101	6.75761	0.843023	Ph4h3	451	457	-	CGCTAAG
MA0368.1	RIM101	6.75761	0.843023	Ph4h3	583	589	+	CGCTAAG
MA0268.1	ADR1	6.74036	0.875692	Ph4h3	440	446	-	accccca
MA0389.1	SRD1	6.73495	0.842269	Ph4h3	402	409	+	AGATccGT
MA0339.1	MIG3	6.71429	0.868997	Ph4h3	438	444	-	ccccatc
MA0339.1	MIG3	6.71429	0.868997	Ph4h3	688	694	+	CCcCaTC
MA0399.1	SUT1	6.71358	0.885618	Ph4h3	433	439	+	tGcGGga
MA0399.1	SUT1	6.71358	0.885618	Ph4h3	484	490	-	tgcgGga
MA0399.1	SUT1	6.71305	0.885603	Ph4h3	456	462	+	CGcaggg
MA0288.1	CUP9	6.67085	0.83829	Ph4h3	202	210	-	CGaCaGATC
MA0366.1	RGM1	6.6691	0.907086	Ph4h3	134	138	+	AGgGc
MA0366.1	RGM1	6.6691	0.907086	Ph4h3	177	181	+	aGggc
MA0366.1	RGM1	6.6691	0.907086	Ph4h3	459	463	+	agggc
MA0366.1	RGM1	6.6691	0.907086	Ph4h3	480	484	-	aggGC
MA0366.1	RGM1	6.6691	0.907086	Ph4h3	579	583	+	AggGC
MA0325.1	LYS14	6.66842	0.81342	Ph4h3	308	315	-	cAGGAATg
MA0422.1	URC2	6.66345	0.827208	Ph4h3	51	60	+	tGggaGATaG
MA0410.1	UGA3	6.66203	0.82782	Ph4h3	94	101	+	GGACGGGa
MA0410.1	UGA3	6.66203	0.82782	Ph4h3	178	185	+	GggcAGGA
MA0410.1	UGA3	6.66203	0.82782	Ph4h3	693	700	-	gGAcgGGA
MA0327.1	HMRA1	6.65697	0.853637	Ph4h3	346	352	-	actcaaT
MA0327.1	HMRA1	6.65697	0.853637	Ph4h3	538	544	-	ACACCAT
MA0268.1	ADR1	6.65601	0.872713	Ph4h3	520	526	+	GcCcCGA
MA0354.1	PDR8	6.64571	0.822738	Ph4h3	97	104	+	CGGGaGAT
MA0410.1	UGA3	6.63634	0.827085	Ph4h3	126	133	+	GCGCGGGG
MA0423.1	YER130C	6.6325	0.843012	Ph4h3	576	584	-	CGCccTTtC
MA0334.1	MET32	6.62882	0.846436	Ph4h3	622	628	+	CACCACC
MA0389.1	SRD1	6.62237	0.838526	Ph4h3	296	303	-	TgatcttC
MA0352.1	PDR1	6.61925	0.817697	Ph4h3	235	242	-	CCaGCgGA
MA0293.1	ECM23	6.5989	0.834901	Ph4h3	278	288	-	gcTGATCtcaG
MA0301.1	GAT3	6.58256	0.841629	Ph4h3	183	191	+	GGATCCgcg
MA0367.1	RGT1	6.58243	0.836371	Ph4h3	399	409	+	TCTAGATccGT
MA0388.1	SPT23	6.58158	0.862129	Ph4h3	525	532	+	GAAATCAC
MA0324.1	LEU3	6.57481	0.847152	Ph4h3	463	472	+	ccgagcccgg
MA0319.1	HSF1	6.57272	0.823532	Ph4h3	118	125	+	AgGGaaGa
MA0434.1	YPR013C	6.57026	0.845227	Ph4h3	348	356	-	TGtaactca
MA0326.1	MAC1	6.56749	0.862942	Ph4h3	600	607	+	tTTGCtGG
MA0366.1	RGM1	6.56601	0.903184	Ph4h3	67	71	+	agGGa
MA0366.1	RGM1	6.56601	0.903184	Ph4h3	118	122	+	AgGGa
MA0366.1	RGM1	6.56601	0.903184	Ph4h3	361	365	-	aggga
MA0291.1	DAL82	6.56272	0.824564	Ph4h3	262	270	+	GGAatgCgC
MA0392.1	STB5	6.55658	0.845236	Ph4h3	470	477	+	cgggctGa
MA0389.1	SRD1	6.53882	0.835747	Ph4h3	99	106	-	ATATCtCC
MA0416.1	YAP3	6.52194	0.807697	Ph4h3	705	712	+	ctTAcCtA
MA0302.1	GAT4	6.51823	0.820107	Ph4h3	181	191	+	cAGGATCCgcg
MA0375.1	RSC30	6.50219	0.850698	Ph4h3	193	200	-	AGcCCGCc
MA0305.1	GCR2	6.48244	0.864584	Ph4h3	548	554	+	GCTTTCC
MA0272.1	ARG81	6.48196	0.85271	Ph4h3	142	149	-	GTGATTCC
MA0320.1	IME1	6.46047	0.830364	Ph4h3	460	467	+	gggccgag
MA0270.1	AFT2	6.44871	0.834077	Ph4h3	698	705	+	TCcacCcc
MA0272.1	ARG81	6.44402	0.851778	Ph4h3	303	310	-	ATgtctCT
MA0282.1	CEP3	6.44042	0.813612	Ph4h3	207	214	+	GtCGGtAa
MA0283.1	CHA4	6.43663	0.823879	Ph4h3	193	200	+	gGCGGgCT
MA0425.1	YGR067C	6.43102	0.850596	Ph4h3	593	606	+	aCCCaactTTGCtG
MA0405.1	TEA1	6.42876	0.862457	Ph4h3	128	135	+	GCGGGGAG
MA0337.1	MIG1	6.42422	0.874303	Ph4h3	687	693	+	TCCcCaT
MA0285.1	CRZ1	6.39856	0.847896	Ph4h3	425	433	-	atCAGCCAA
MA0358.1	PUT3	6.39714	0.805613	Ph4h3	411	418	-	ccCAGGAT
MA0397.1	STP4	6.39307	0.805942	Ph4h3	156	164	+	GaaagcGGA
MA0441.1	ZMS1	6.39296	0.800631	Ph4h3	79	87	-	agCcccTCc
MA0301.1	GAT3	6.37202	0.834495	Ph4h3	281	289	+	aGATCAgcg
MA0310.1	HAC1	6.37069	0.8263	Ph4h3	213	220	-	GTCACGtT
MA0266.1	ABF2	6.37032	0.832243	Ph4h3	321	327	+	tgctaga
MA0429.1	YLL054C	6.36015	0.844127	Ph4h3	97	103	+	CGGGaGA
MA0268.1	ADR1	6.35965	0.862246	Ph4h3	80	86	-	gCcccTC
MA0433.1	YOX1	6.35471	0.815489	Ph4h3	765	772	+	CTaAtTCC
MA0285.1	CRZ1	6.35449	0.846405	Ph4h3	463	471	+	ccgagcccg
MA0391.1	STB4	6.35425	0.838826	Ph4h3	503	509	-	CTGGgAA
MA0432.1	YNR063W	6.34822	0.812129	Ph4h3	684	691	-	GgGGAGAT
MA0317.1	HCM1	6.34279	0.829819	Ph4h3	735	742	+	cACaaCaT
MA0302.1	GAT4	6.34229	0.814627	Ph4h3	278	288	-	gcTGATCtcaG
MA0270.1	AFT2	6.33994	0.831037	Ph4h3	442	449	-	GAGacccc
MA0389.1	SRD1	6.32947	0.828786	Ph4h3	183	190	+	GGATCCgc
MA0375.1	RSC30	6.31952	0.845786	Ph4h3	625	632	+	CACCCgCC
MA0375.1	RSC30	6.31952	0.845786	Ph4h3	659	666	+	CACCCGCC
MA0329.1	MBP1	6.28026	0.887182	Ph4h3	214	220	+	aCGTGAC
MA0389.1	SRD1	6.27524	0.826983	Ph4h3	281	288	+	aGATCAgc
MA0338.1	MIG2	6.27326	0.854868	Ph4h3	438	444	-	ccccatc
MA0338.1	MIG2	6.27326	0.854868	Ph4h3	688	694	+	CCcCaTC
MA0283.1	CHA4	6.26947	0.819243	Ph4h3	188	195	+	CgcgggGC
MA0374.1	RSC3	6.25495	0.877545	Ph4h3	185	191	-	cgcGGAT
MA0293.1	ECM23	6.25426	0.822231	Ph4h3	295	305	-	tCTgatcttCT
MA0424.1	YER184C	6.25316	0.847223	Ph4h3	551	558	-	GtTCGGAA
MA0339.1	MIG3	6.24815	0.853205	Ph4h3	76	82	-	cTCcgcc
MA0307.1	GLN3	6.24701	0.917012	Ph4h3	102	106	+	GATAT
MA0302.1	GAT4	6.23113	0.811165	Ph4h3	279	289	+	tgaGATCAgcg
MA0429.1	YLL054C	6.22352	0.839483	Ph4h3	459	465	-	cggccct
MA0391.1	STB4	6.22149	0.834832	Ph4h3	551	557	+	TTCCGAa
MA0380.1	SIP4	6.22001	0.87171	Ph4h3	467	473	+	gcccggg
MA0380.1	SIP4	6.22001	0.87171	Ph4h3	468	474	-	gcccggg
MA0348.1	OAF1	6.2082	0.805077	Ph4h3	128	136	+	GCGGGGAGg
MA0302.1	GAT4	6.20682	0.810408	Ph4h3	199	209	+	CTtGATCtGtC
MA0367.1	RGT1	6.19123	0.826421	Ph4h3	498	508	+	TGATtTTcCCA
MA0361.1	RDS1	6.18644	0.856739	Ph4h3	460	466	+	gggccga
MA0403.1	TBF1	6.18542	0.82354	Ph4h3	701	708	+	acCcctTA
MA0301.1	GAT3	6.17831	0.827932	Ph4h3	278	286	-	TGATCtcaG
MA0317.1	HCM1	6.17141	0.824515	Ph4h3	563	570	-	ATCAaAAA
MA0283.1	CHA4	6.15798	0.816151	Ph4h3	504	511	-	gGCTGGgA
MA0301.1	GAT3	6.15298	0.827074	Ph4h3	298	306	+	agatcAGag
MA0425.1	YGR067C	6.13383	0.842018	Ph4h3	383	396	-	gCCcCCCtgCCaCa
MA0266.1	ABF2	6.12932	0.824488	Ph4h3	152	158	-	ttCTAGC
MA0266.1	ABF2	6.12932	0.824488	Ph4h3	322	328	-	Ttctagc
MA0300.1	GAT1	6.12572	0.814689	Ph4h3	451	458	-	gCGCTAAG
MA0300.1	GAT1	6.12572	0.814689	Ph4h3	582	589	+	GCGCTAAG
MA0372.1	RPH1	6.12429	0.801316	Ph4h3	520	527	+	GcCcCGAA
MA0388.1	SPT23	6.12289	0.850771	Ph4h3	512	519	+	AAAactga
MA0293.1	ECM23	6.12235	0.817381	Ph4h3	495	505	-	gAAaATCAAAa
MA0334.1	MET32	6.1217	0.829071	Ph4h3	27	33	-	cTCCacc
MA0420.1	ERT1	6.11589	0.81415	Ph4h3	259	266	+	aCGGGAat
MA0319.1	HSF1	6.11127	0.809685	Ph4h3	91	98	+	aTGGGACG
MA0434.1	YPR013C	6.10818	0.833135	Ph4h3	183	191	-	cgcGGATCC
MA0270.1	AFT2	6.10599	0.824499	Ph4h3	147	154	+	CACaCGCT
MA0270.1	AFT2	6.10599	0.824499	Ph4h3	379	386	-	CaCatCcT
MA0270.1	AFT2	6.10599	0.824499	Ph4h3	538	545	-	CACACCAT
MA0309.1	GZF3	6.09582	0.848682	Ph4h3	333	340	-	tgaTcaga
MA0306.1	GIS1	6.09265	0.825465	Ph4h3	702	710	+	cCcctTAcC
MA0302.1	GAT4	6.08415	0.806587	Ph4h3	180	190	-	gcGGATCCTgc
MA0399.1	SUT1	6.07969	0.867525	Ph4h3	125	131	+	aGCGCGG
MA0402.1	SWI5	6.07967	0.810361	Ph4h3	219	226	-	tgCtCGGT
MA0387.1	SPT2	6.07912	0.856156	Ph4h3	752	761	-	acTTgaaGAT
MA0312.1	HAP1	6.07302	0.814066	Ph4h3	195	202	+	CGGgCTtG
MA0341.1	MSN2	6.07236	0.89578	Ph4h3	129	133	+	CGGGG
MA0341.1	MSN2	6.07236	0.89578	Ph4h3	190	194	+	cgggG
MA0341.1	MSN2	6.07236	0.89578	Ph4h3	521	525	-	CGgGg
MA0431.1	TDA9	6.06132	0.846768	Ph4h3	701	709	+	acCcctTAc
MA0403.1	TBF1	6.04261	0.818707	Ph4h3	1	8	-	AACCTTAA
MA0338.1	MIG2	6.03925	0.846906	Ph4h3	79	85	-	CcccTCc
MA0424.1	YER184C	6.03152	0.840632	Ph4h3	310	317	-	ctcAGGAA
MA0282.1	CEP3	6.02746	0.801713	Ph4h3	551	558	+	TTCCGAaC
MA0317.1	HCM1	6.02488	0.81998	Ph4h3	365	372	-	AACCaCAa
MA0272.1	ARG81	6.01398	0.84122	Ph4h3	230	237	+	aTGATTCc
MA0283.1	CHA4	6.01189	0.812098	Ph4h3	433	440	+	tGcGGgat
MA0301.1	GAT3	6.01054	0.822247	Ph4h3	162	170	+	GGATCGACC
MA0389.1	SRD1	6.00814	0.818101	Ph4h3	162	169	+	GGATCGAC
MA0402.1	SWI5	6.00768	0.808277	Ph4h3	138	145	+	cGCTGGAA
MA0360.1	RDR1	6.00593	0.802206	Ph4h3	433	440	+	tGcGGgat
MA0360.1	RDR1	6.00593	0.802206	Ph4h3	483	490	-	tgcgGgag
MA0405.1	TEA1	6.00458	0.85063	Ph4h3	391	398	+	GGgGGcAT
MA0267.1	ACE2	6.00447	0.837612	Ph4h3	127	133	-	CCCCGCG
MA0267.1	ACE2	6.00447	0.837612	Ph4h3	188	194	-	CcccgcG
MA0431.1	TDA9	5.97555	0.844349	Ph4h3	432	440	-	atcCCgCat
MA0381.1	SKN7	5.97216	0.900844	Ph4h3	477	482	-	gGCgGt
MA0337.1	MIG1	5.96916	0.858557	Ph4h3	520	526	+	GcCcCGA
MA0361.1	RDS1	5.96325	0.849992	Ph4h3	459	465	-	cggccct
MA0396.1	STP3	5.95948	0.801647	Ph4h3	110	118	+	TATAGcgaA
MA0285.1	CRZ1	5.95528	0.832896	Ph4h3	470	478	-	GtCagcccg
MA0324.1	LEU3	5.94124	0.833259	Ph4h3	128	137	-	CcCTCCCCGC
MA0274.1	ARR1	5.93923	0.863433	Ph4h3	105	112	+	ATTTGTAT
MA0420.1	ERT1	5.92947	0.808788	Ph4h3	331	338	-	aTcagaat
MA0293.1	ECM23	5.92716	0.810205	Ph4h3	615	625	-	GGTGATCTGGt
MA0293.1	ECM23	5.9257	0.810151	Ph4h3	98	108	-	AAATATCtCCC
MA0388.1	SPT23	5.91929	0.84573	Ph4h3	749	756	-	aaGATGgA
MA0362.1	RDS2	5.91352	0.827205	Ph4h3	127	133	+	CGCGGGG
MA0362.1	RDS2	5.91352	0.827205	Ph4h3	188	194	+	CgcgggG
MA0268.1	ADR1	5.91213	0.846439	Ph4h3	654	660	+	tCCCCCA
MA0354.1	PDR8	5.90874	0.802849	Ph4h3	51	58	+	tGggaGAT
MA0285.1	CRZ1	5.90387	0.831156	Ph4h3	134	142	-	CAGCgCcCT
MA0285.1	CRZ1	5.89107	0.830723	Ph4h3	384	392	-	CCCtgCCaC
MA0305.1	GCR2	5.8726	0.847276	Ph4h3	72	78	-	gcctccT
MA0305.1	GCR2	5.8726	0.847276	Ph4h3	664	670	+	GCCtCCT
MA0320.1	IME1	5.87043	0.817935	Ph4h3	236	243	+	CcGCtGGg
MA0319.1	HSF1	5.86098	0.802175	Ph4h3	396	403	-	CTAGAATg
MA0307.1	GLN3	5.84717	0.901439	Ph4h3	170	174	-	GATTG
MA0307.1	GLN3	5.84717	0.901439	Ph4h3	318	322	+	gAttg
MA0307.1	GLN3	5.84717	0.901439	Ph4h3	345	349	+	GAttg
MA0339.1	MIG3	5.8456	0.839569	Ph4h3	27	33	-	cTCCacc
MA0293.1	ECM23	5.83645	0.80687	Ph4h3	199	209	+	CTtGATCtGtC
MA0267.1	ACE2	5.83476	0.832019	Ph4h3	193	199	-	GcCCGCc
MA0436.1	YPR022C	5.83324	0.834624	Ph4h3	127	133	-	CCCCGCG
MA0436.1	YPR022C	5.83324	0.834624	Ph4h3	188	194	-	CcccgcG
MA0436.1	YPR022C	5.83324	0.834624	Ph4h3	255	261	+	CctcaCG
MA0301.1	GAT3	5.82893	0.816094	Ph4h3	295	303	-	TgatcttCT
MA0424.1	YER184C	5.82179	0.834396	Ph4h3	185	192	-	ccgcGGAT
MA0431.1	TDA9	5.81608	0.839852	Ph4h3	388	396	-	gCCcCCCtg
MA0422.1	URC2	5.8157	0.806141	Ph4h3	400	409	-	ACggATCTAG
MA0365.1	RFX1	5.80937	0.816586	Ph4h3	637	644	+	GCTTACTA
MA0268.1	ADR1	5.80326	0.842594	Ph4h3	390	396	-	gCCcCCC
MA0305.1	GCR2	5.79637	0.845113	Ph4h3	379	385	-	aCatCcT
MA0305.1	GCR2	5.79637	0.845113	Ph4h3	671	677	+	CCATCCT
MA0381.1	SKN7	5.79437	0.894084	Ph4h3	193	198	+	gGCGGg
MA0381.1	SKN7	5.79437	0.894084	Ph4h3	627	632	-	GGcGGG
MA0381.1	SKN7	5.79437	0.894084	Ph4h3	661	666	-	GGCGGG
MA0334.1	MET32	5.78052	0.817387	Ph4h3	656	662	+	CCCCACC
MA0271.1	ARG80	5.77518	0.890654	Ph4h3	246	251	+	agactT
MA0335.1	MET4	5.77375	0.81674	Ph4h3	734	741	-	tGttGTgG
MA0425.1	YGR067C	5.76442	0.831355	Ph4h3	5	18	-	cCTccacttCAACC
MA0306.1	GIS1	5.76113	0.815634	Ph4h3	361	369	+	tccctTGtG
MA0367.1	RGT1	5.7558	0.815345	Ph4h3	499	509	+	GATtTTcCCAG
MA0293.1	ECM23	5.74737	0.803595	Ph4h3	371	381	-	CcTGATCCCAA
MA0335.1	MET4	5.74562	0.816128	Ph4h3	363	370	+	cctTGtGG
MA0373.1	RPN4	5.73914	0.818847	Ph4h3	629	635	-	AGAGGcG
MA0399.1	SUT1	5.73808	0.857774	Ph4h3	461	467	+	ggccgag
MA0339.1	MIG3	5.73768	0.835913	Ph4h3	433	439	-	tcCCgCa
MA0339.1	MIG3	5.73768	0.835913	Ph4h3	484	490	+	tcCcgca
MA0301.1	GAT3	5.73338	0.812856	Ph4h3	615	623	-	TGATCTGGt
MA0305.1	GCR2	5.73102	0.843258	Ph4h3	730	736	+	CCATCcA
MA0362.1	RDS2	5.72831	0.821231	Ph4h3	439	445	+	atggggg
MA0338.1	MIG2	5.72425	0.836188	Ph4h3	433	439	-	tcCCgCa
MA0338.1	MIG2	5.72425	0.836188	Ph4h3	484	490	+	tcCcgca
MA0349.1	OPI1	5.71651	0.836397	Ph4h3	161	167	-	CGATCCg
MA0339.1	MIG3	5.71501	0.835144	Ph4h3	79	85	-	CcccTCc
MA0301.1	GAT3	5.71443	0.812215	Ph4h3	180	188	-	GGATCCTgc
MA0364.1	REI1	5.70579	0.809472	Ph4h3	89	95	-	CCCAtgg
MA0364.1	REI1	5.70579	0.809472	Ph4h3	236	242	+	CcGCtGG
MA0332.1	MET28	5.70563	0.833333	Ph4h3	205	210	+	CtGtCG
MA0332.1	MET28	5.70563	0.833333	Ph4h3	275	280	-	caGTgG
MA0332.1	MET28	5.70563	0.833333	Ph4h3	313	318	+	CTgagg
MA0332.1	MET28	5.70563	0.833333	Ph4h3	365	370	+	tTGtGG
MA0332.1	MET28	5.70563	0.833333	Ph4h3	382	387	+	atGtGG
MA0332.1	MET28	5.70563	0.833333	Ph4h3	734	739	-	ttGTgG
MA0426.1	YHP1	5.70563	0.833333	Ph4h3	104	109	+	TATTTG
MA0426.1	YHP1	5.70563	0.833333	Ph4h3	170	175	-	TGATTG
MA0426.1	YHP1	5.70563	0.833333	Ph4h3	326	331	-	taaTtc
MA0426.1	YHP1	5.70563	0.833333	Ph4h3	344	349	+	tGAttg
MA0426.1	YHP1	5.70563	0.833333	Ph4h3	645	650	-	TATTTG
MA0426.1	YHP1	5.70563	0.833333	Ph4h3	766	771	+	TaAtTC
MA0389.1	SRD1	5.70346	0.807969	Ph4h3	616	623	-	TGATCTGG
MA0337.1	MIG1	5.70215	0.849319	Ph4h3	390	396	-	gCCcCCC
MA0301.1	GAT3	5.69094	0.811419	Ph4h3	201	209	+	tGATCtGtC
MA0293.1	ECM23	5.67816	0.801051	Ph4h3	180	190	-	gcGGATCCTgc
MA0268.1	ADR1	5.65945	0.837514	Ph4h3	77	83	-	ccTCcgc
MA0293.1	ECM23	5.65901	0.800346	Ph4h3	181	191	+	cAGGATCCgcg
MA0300.1	GAT1	5.65365	0.80117	Ph4h3	535	542	-	ACCATAAG
MA0430.1	YLR278C	5.64719	0.804472	Ph4h3	97	104	+	CGGGaGAT
MA0387.1	SPT2	5.64262	0.847177	Ph4h3	105	114	+	ATTTGTATAG
MA0268.1	ADR1	5.6305	0.836492	Ph4h3	701	707	+	acCcctT
MA0394.1	STP1	5.61465	0.852999	Ph4h3	544	551	+	TGCTGCTT
MA0301.1	GAT3	5.61401	0.808812	Ph4h3	159	167	-	CGATCCgct
MA0276.1	ASH1	5.6131	0.816895	Ph4h3	372	381	+	TGGGATCAgG
MA0334.1	MET32	5.61283	0.811645	Ph4h3	273	279	+	AACcACt
MA0298.1	FZF1	5.60964	0.833333	Ph4h3	55	60	-	CtATCt
MA0298.1	FZF1	5.60964	0.833333	Ph4h3	170	175	+	CAATCA
MA0298.1	FZF1	5.60964	0.833333	Ph4h3	321	326	-	ctagca
MA0298.1	FZF1	5.60964	0.833333	Ph4h3	344	349	-	caaTCa
MA0298.1	FZF1	5.60964	0.833333	Ph4h3	679	684	+	CTTtCA
MA0298.1	FZF1	5.60964	0.833333	Ph4h3	710	715	+	CtATct
MA0298.1	FZF1	5.60964	0.833333	Ph4h3	771	776	+	CCATCA
MA0309.1	GZF3	5.60345	0.834773	Ph4h3	779	786	-	tGATtAGG
MA0324.1	LEU3	5.6002	0.82578	Ph4h3	189	198	-	cCCGCcccgc
MA0437.1	YPR196W	5.59754	0.815417	Ph4h3	230	238	+	aTGATTCcG
MA0429.1	YLL054C	5.58585	0.817811	Ph4h3	460	466	+	gggccga
MA0301.1	GAT3	5.58143	0.807708	Ph4h3	371	379	-	TGATCCCAA
MA0301.1	GAT3	5.57573	0.807515	Ph4h3	248	256	-	gGATCAagt
MA0405.1	TEA1	5.57555	0.838669	Ph4h3	465	472	-	ccgggctc
MA0399.1	SUT1	5.57315	0.853066	Ph4h3	193	199	+	gGCGGgC
MA0276.1	ASH1	5.57252	0.816068	Ph4h3	611	620	-	TCTGGttGgg
MA0394.1	STP1	5.57202	0.851989	Ph4h3	188	195	+	CgcgggGC
MA0370.1	RME1	5.56627	0.812847	Ph4h3	419	428	-	CCAATaggAg
MA0405.1	TEA1	5.56203	0.838292	Ph4h3	185	192	-	ccgcGGAT
MA0373.1	RPN4	5.5595	0.813935	Ph4h3	11	17	+	agtggAG
MA0431.1	TDA9	5.55839	0.832585	Ph4h3	124	132	-	CCCGCGCtC
MA0389.1	SRD1	5.55535	0.803044	Ph4h3	201	208	+	tGATCtGt
MA0338.1	MIG2	5.54795	0.83019	Ph4h3	193	199	-	GcCCGCc
MA0425.1	YGR067C	5.54166	0.824926	Ph4h3	610	623	+	AccCaaCCAGATCA
MA0292.1	ECM22	5.53617	0.828458	Ph4h3	311	317	-	ctcAGGA
MA0309.1	GZF3	5.53555	0.832855	Ph4h3	583	590	+	CGCTAAGG
MA0431.1	TDA9	5.53184	0.831836	Ph4h3	593	601	+	aCCCaactT
MA0389.1	SRD1	5.52739	0.802115	Ph4h3	298	305	+	agatcAGa
MA0388.1	SPT23	5.52601	0.835992	Ph4h3	280	287	+	gaGATCAg
MA0375.1	RSC30	5.52493	0.824418	Ph4h3	123	130	+	aGaGCGCG
MA0334.1	MET32	5.51583	0.808324	Ph4h3	11	17	-	CTccact
MA0305.1	GCR2	5.51506	0.837129	Ph4h3	436	442	-	ccatcCC
MA0305.1	GCR2	5.51506	0.837129	Ph4h3	690	696	+	cCaTCCc
MA0431.1	TDA9	5.50741	0.831147	Ph4h3	18	26	-	tctCctCAc
MA0339.1	MIG3	5.50726	0.828107	Ph4h3	389	395	-	CCcCCCt
MA0431.1	TDA9	5.48143	0.830415	Ph4h3	23	31	-	CCacctctC
MA0431.1	TDA9	5.48143	0.830415	Ph4h3	628	636	+	CCgCCTCTC
MA0411.1	UPC2	5.4779	0.833335	Ph4h3	107	113	-	TATACAA
MA0276.1	ASH1	5.47701	0.814123	Ph4h3	189	198	+	gcgggGCGGg
MA0436.1	YPR022C	5.47635	0.823603	Ph4h3	17	23	-	CctCAcC
MA0436.1	YPR022C	5.47635	0.823603	Ph4h3	27	33	-	cTCCacc
MA0436.1	YPR022C	5.47635	0.823603	Ph4h3	79	85	-	CcccTCc
MA0436.1	YPR022C	5.47635	0.823603	Ph4h3	270	276	+	CccAACc
MA0436.1	YPR022C	5.47635	0.823603	Ph4h3	369	375	-	CCCAACC
MA0436.1	YPR022C	5.47635	0.823603	Ph4h3	438	444	-	ccccatc
MA0436.1	YPR022C	5.47635	0.823603	Ph4h3	611	617	+	ccCaaCC
MA0436.1	YPR022C	5.47635	0.823603	Ph4h3	622	628	+	CACCACC
MA0436.1	YPR022C	5.47635	0.823603	Ph4h3	688	694	+	CCcCaTC
MA0405.1	TEA1	5.47	0.835726	Ph4h3	122	129	-	GCGCtCtt
MA0405.1	TEA1	5.47	0.835726	Ph4h3	578	585	-	GCGCccTT
MA0425.1	YGR067C	5.46956	0.822845	Ph4h3	21	34	-	ccTCCacctctCct
MA0375.1	RSC30	5.4682	0.822892	Ph4h3	188	195	+	CgcgggGC
MA0367.1	RGT1	5.46688	0.807997	Ph4h3	229	239	+	gaTGATTCcGC
MA0375.1	RSC30	5.45908	0.822647	Ph4h3	136	143	-	CCAGCgCc
MA0276.1	ASH1	5.4486	0.813545	Ph4h3	656	665	-	GCGGGTGGGG
MA0405.1	TEA1	5.44818	0.835118	Ph4h3	265	272	-	ggGcGcat
MA0425.1	YGR067C	5.44027	0.822	Ph4h3	701	714	+	acCcctTAcCtATc
MA0399.1	SUT1	5.43834	0.849218	Ph4h3	237	243	+	cGCtGGg
MA0285.1	CRZ1	5.42964	0.815109	Ph4h3	195	203	-	TCaAGcCCG
MA0381.1	SKN7	5.41822	0.879782	Ph4h3	76	81	+	ggcgGA
MA0324.1	LEU3	5.41234	0.821661	Ph4h3	428	437	+	GCTGatGcGG
MA0292.1	ECM22	5.41196	0.824483	Ph4h3	310	316	+	TTCCTga
MA0292.1	ECM22	5.41196	0.824483	Ph4h3	377	383	-	atCcTGA
MA0292.1	ECM22	5.41196	0.824483	Ph4h3	551	557	+	TTCCGAa
MA0361.1	RDS1	5.40397	0.833084	Ph4h3	191	197	-	CCGCccc
MA0361.1	RDS1	5.40148	0.833009	Ph4h3	267	273	-	TggGcGc
MA0380.1	SIP4	5.38528	0.846051	Ph4h3	258	264	-	TCCCGtg
MA0267.1	ACE2	5.38154	0.817085	Ph4h3	433	439	-	tcCCgCa
MA0267.1	ACE2	5.38154	0.817085	Ph4h3	484	490	+	tcCcgca
MA0355.1	PHD1	5.36005	0.823003	Ph4h3	430	439	+	TGatGcGGga
MA0367.1	RGT1	5.35793	0.805225	Ph4h3	248	258	+	actTGATCctc
MA0334.1	MET32	5.35781	0.802912	Ph4h3	508	514	+	AGCcAAA
MA0324.1	LEU3	5.35753	0.820459	Ph4h3	181	190	+	cAGGATCCgc
MA0274.1	ARR1	5.35446	0.848452	Ph4h3	680	687	-	AGATGaAA
MA0424.1	YER184C	5.35026	0.820374	Ph4h3	75	82	+	aggcgGAg
MA0437.1	YPR196W	5.34589	0.808907	Ph4h3	98	106	-	ATATCtCCC
MA0375.1	RSC30	5.34184	0.819494	Ph4h3	191	198	-	cCCGCccc
MA0437.1	YPR196W	5.33591	0.80865	Ph4h3	328	336	+	Attattctg
MA0331.1	MCM1	5.32996	0.812937	Ph4h3	398	409	-	ACggATCTAGAA
MA0274.1	ARR1	5.32623	0.847729	Ph4h3	331	338	-	aTcagaat
MA0425.1	YGR067C	5.29537	0.817817	Ph4h3	427	440	-	atcCCgCatCAGCC
MA0425.1	YGR067C	5.28217	0.817436	Ph4h3	269	282	+	gCccAACcACtgaG
MA0337.1	MIG1	5.27693	0.834606	Ph4h3	388	394	-	CcCCCtg
MA0339.1	MIG3	5.27528	0.820248	Ph4h3	11	17	-	CTccact
MA0285.1	CRZ1	5.27502	0.809877	Ph4h3	488	496	+	gcaagcctT
MA0375.1	RSC30	5.27397	0.817669	Ph4h3	191	198	+	gggGCGGg
MA0375.1	RSC30	5.27397	0.817669	Ph4h3	466	473	+	agcccggg
MA0375.1	RSC30	5.27397	0.817669	Ph4h3	468	475	-	agcccggg
MA0417.1	YAP5	5.26755	0.86762	Ph4h3	103	108	-	AAATAT
MA0388.1	SPT23	5.26032	0.829413	Ph4h3	741	748	-	AAaatgAt
MA0417.1	YAP5	5.22826	0.866424	Ph4h3	320	325	-	tagcaa
MA0337.1	MIG1	5.22702	0.832879	Ph4h3	483	489	+	ctcCcgc
MA0337.1	MIG1	5.22702	0.832879	Ph4h3	625	631	+	CACCCgC
MA0337.1	MIG1	5.22702	0.832879	Ph4h3	659	665	+	CACCCGC
MA0434.1	YPR013C	5.21933	0.809876	Ph4h3	251	259	-	tgagGATCA
MA0388.1	SPT23	5.21108	0.828194	Ph4h3	297	304	+	aagatcAG
MA0425.1	YGR067C	5.20225	0.81513	Ph4h3	70	83	-	ccTCcgcctccTtC
MA0292.1	ECM22	5.20008	0.817701	Ph4h3	376	382	+	ATCAgGa
MA0338.1	MIG2	5.18538	0.817854	Ph4h3	626	632	+	ACCCgCC
MA0338.1	MIG2	5.18538	0.817854	Ph4h3	660	666	+	ACCCGCC
MA0424.1	YER184C	5.17634	0.815202	Ph4h3	234	241	-	CaGCgGAA
MA0320.1	IME1	5.17356	0.803256	Ph4h3	75	82	+	aggcgGAg
MA0271.1	ARG80	5.1683	0.872392	Ph4h3	305	310	+	agacAT
MA0394.1	STP1	5.16643	0.842386	Ph4h3	190	197	+	cgggGCGG
MA0423.1	YER130C	5.15888	0.805967	Ph4h3	520	528	+	GcCcCGAAA
MA0431.1	TDA9	5.15125	0.821104	Ph4h3	10	18	-	cCTccactt
MA0349.1	OPI1	5.14541	0.819463	Ph4h3	464	470	+	cgagccc
MA0329.1	MBP1	5.14246	0.843155	Ph4h3	186	192	-	ccgcGGA
MA0411.1	UPC2	5.14177	0.821803	Ph4h3	287	293	-	tgaacgc
MA0394.1	STP1	5.13701	0.84169	Ph4h3	184	191	-	cgcGGATC
MA0394.1	STP1	5.13701	0.84169	Ph4h3	518	525	-	CGgGgCtc
MA0399.1	SUT1	5.12845	0.840373	Ph4h3	95	101	+	GACGGGa
MA0399.1	SUT1	5.12845	0.840373	Ph4h3	693	699	-	GAcgGGA
MA0423.1	YER130C	5.12709	0.805168	Ph4h3	156	164	-	TCCgctttC
MA0324.1	LEU3	5.11636	0.815171	Ph4h3	434	443	-	cccatcCCgC
MA0305.1	GCR2	5.11261	0.825706	Ph4h3	637	643	+	GCTTACT
MA0329.1	MBP1	5.11214	0.841982	Ph4h3	125	131	-	CCGCGCt
MA0337.1	MIG1	5.10672	0.828716	Ph4h3	194	200	-	AGcCCGC
MA0337.1	MIG1	5.10672	0.828716	Ph4h3	434	440	-	atcCCgC
MA0414.1	XBP1	5.10045	0.834353	Ph4h3	164	170	+	ATCGACC
MA0288.1	CUP9	5.07829	0.800708	Ph4h3	303	311	+	AGagacATT
MA0329.1	MBP1	5.06398	0.840119	Ph4h3	126	132	+	GCGCGGG
MA0417.1	YAP5	5.05301	0.861087	Ph4h3	648	653	-	AGGTAT
MA0337.1	MIG1	5.04981	0.826747	Ph4h3	80	86	-	gCcccTC
MA0380.1	SIP4	5.03491	0.835281	Ph4h3	311	317	-	ctcAGGA
MA0355.1	PHD1	5.03078	0.812287	Ph4h3	453	462	-	ccctgCGCTA
MA0356.1	PHO2	5.02612	0.882417	Ph4h3	646	651	-	GTATTT
MA0380.1	SIP4	5.02472	0.834968	Ph4h3	404	410	+	ATccGTG
MA0437.1	YPR196W	5.02249	0.800543	Ph4h3	97	105	-	TATCtCCCG
MA0313.1	HAP2	5.02192	0.896759	Ph4h3	270	274	-	TTggG
MA0313.1	HAP2	5.02192	0.896759	Ph4h3	371	375	+	TTGGG
MA0313.1	HAP2	5.02192	0.896759	Ph4h3	594	598	-	ttGGG
MA0313.1	HAP2	5.02192	0.896759	Ph4h3	611	615	-	ttGgg
MA0405.1	TEA1	5.01915	0.823156	Ph4h3	124	131	-	CCGCGCtC
MA0285.1	CRZ1	5.0108	0.800935	Ph4h3	476	484	+	GaCcGCcct
MA0309.1	GZF3	5.01049	0.818023	Ph4h3	298	305	+	agatcAGa
MA0309.1	GZF3	5.01049	0.818023	Ph4h3	450	457	-	CGCTAAGC
MA0309.1	GZF3	5.01049	0.818023	Ph4h3	534	541	-	CCATAAGC
MA0268.1	ADR1	5.00497	0.814398	Ph4h3	668	674	+	CCTCCAT
MA0276.1	ASH1	5.00266	0.804464	Ph4h3	333	342	+	tctgAtcagt
MA0436.1	YPR022C	5.00108	0.808927	Ph4h3	11	17	-	CTccact
MA0436.1	YPR022C	5.00108	0.808927	Ph4h3	389	395	-	CCcCCCt
MA0436.1	YPR022C	5.00108	0.808927	Ph4h3	594	600	+	CCCaact
MA0329.1	MBP1	4.99189	0.837329	Ph4h3	148	154	+	ACaCGCT
MA0267.1	ACE2	4.98219	0.803926	Ph4h3	427	433	-	atCAGCC
MA0425.1	YGR067C	4.98099	0.808743	Ph4h3	432	445	-	cccccatcCCgCat
MA0379.1	MOT2	4.97603	0.834546	Ph4h3	110	114	-	CTATA
MA0374.1	RSC3	4.96724	0.828242	Ph4h3	266	272	+	tgCgCcc
MA0271.1	ARG80	4.96484	0.86627	Ph4h3	443	448	-	AGaccc
MA0399.1	SUT1	4.9614	0.835604	Ph4h3	190	196	-	CGCcccg
MA0431.1	TDA9	4.95517	0.815574	Ph4h3	483	491	+	ctcCcgcaa
MA0305.1	GCR2	4.94689	0.821003	Ph4h3	141	147	-	GATTCCA
MA0425.1	YGR067C	4.94556	0.807721	Ph4h3	16	29	-	acctctCctCAcCT
MA0424.1	YER184C	4.93766	0.808104	Ph4h3	483	490	+	ctcCcgca
MA0267.1	ACE2	4.93479	0.802364	Ph4h3	220	226	+	CCGaGca
MA0267.1	ACE2	4.93479	0.802364	Ph4h3	412	418	-	ccCAGGA
MA0309.1	GZF3	4.9329	0.815831	Ph4h3	209	216	+	CGGtAaCG
MA0309.1	GZF3	4.9303	0.815758	Ph4h3	335	342	+	tgAtcagt
MA0339.1	MIG3	4.90944	0.807855	Ph4h3	193	199	-	GcCCGCc
MA0339.1	MIG3	4.90944	0.807855	Ph4h3	626	632	+	ACCCgCC
MA0339.1	MIG3	4.90944	0.807855	Ph4h3	660	666	+	ACCCGCC
MA0268.1	ADR1	4.90227	0.810771	Ph4h3	593	599	+	aCCCaac
MA0268.1	ADR1	4.90227	0.810771	Ph4h3	610	616	+	AccCaaC
MA0431.1	TDA9	4.89968	0.814009	Ph4h3	520	528	+	GcCcCGAAA
MA0425.1	YGR067C	4.89925	0.806384	Ph4h3	187	200	-	AGcCCGCcccgcGG
MA0419.1	YAP7	4.88387	0.828895	Ph4h3	636	646	-	TGTAGTAAGCG
MA0399.1	SUT1	4.87397	0.833109	Ph4h3	234	240	-	aGCgGAA
MA0434.1	YPR013C	4.84801	0.80016	Ph4h3	564	572	+	TTtTGATCA
MA0399.1	SUT1	4.84335	0.832235	Ph4h3	386	392	+	GGcaGGG
MA0305.1	GCR2	4.83469	0.817819	Ph4h3	40	46	-	tCaTCCA
MA0305.1	GCR2	4.83469	0.817819	Ph4h3	715	721	+	tCatCCA
MA0307.1	GLN3	4.82251	0.86153	Ph4h3	499	503	+	GATtT
MA0307.1	GLN3	4.82251	0.86153	Ph4h3	526	530	-	GATTT
MA0380.1	SIP4	4.81333	0.82847	Ph4h3	95	101	-	tCCCGTC
MA0380.1	SIP4	4.81333	0.82847	Ph4h3	693	699	+	TCCcgTC
MA0268.1	ADR1	4.81145	0.807563	Ph4h3	665	671	+	CCtCCTC
MA0431.1	TDA9	4.80863	0.811442	Ph4h3	192	200	-	AGcCCGCcc
MA0292.1	ECM22	4.80619	0.805094	Ph4h3	404	410	+	ATccGTG
MA0381.1	SKN7	4.79766	0.856188	Ph4h3	136	141	+	gGcGCT
MA0381.1	SKN7	4.79766	0.856188	Ph4h3	581	586	+	gGCGCT
MA0274.1	ARR1	4.7723	0.833539	Ph4h3	593	600	-	agttGGGt
MA0338.1	MIG2	4.76136	0.803428	Ph4h3	388	394	-	CcCCCtg
MA0393.1	STE12	4.76012	0.870395	Ph4h3	240	246	+	tGGgaca
MA0425.1	YGR067C	4.73552	0.801659	Ph4h3	520	533	+	GcCcCGAAATCACg
MA0424.1	YER184C	4.73087	0.801955	Ph4h3	310	317	+	TTCCTgag
MA0425.1	YGR067C	4.73018	0.801504	Ph4h3	687	700	+	TCCcCaTCCcgTCc
MA0425.1	YGR067C	4.72963	0.801489	Ph4h3	119	132	-	CCCGCGCtCttCCc
MA0399.1	SUT1	4.71656	0.828616	Ph4h3	185	191	-	cgcGGAT
MA0425.1	YGR067C	4.70312	0.800723	Ph4h3	659	672	+	CACCCGCCtCCTCC
MA0337.1	MIG1	4.69844	0.81459	Ph4h3	77	83	-	ccTCcgc
MA0337.1	MIG1	4.69844	0.81459	Ph4h3	126	132	-	CCCGCGC
MA0337.1	MIG1	4.69844	0.81459	Ph4h3	387	393	-	cCCCtgC
MA0275.1	ASG1	4.69824	0.836505	Ph4h3	234	239	-	GCgGAA
MA0268.1	ADR1	4.69824	0.803564	Ph4h3	20	26	-	tctCctC
MA0375.1	RSC30	4.63324	0.800439	Ph4h3	186	193	-	cccgcGGA
MA0414.1	XBP1	4.61506	0.817086	Ph4h3	721	727	+	ATCGACt
MA0299.1	GAL4	4.61153	0.81169	Ph4h3	195	209	+	CGGgCTtGATCtGtC
MA0337.1	MIG1	4.5841	0.810634	Ph4h3	12	18	-	cCTccac
MA0337.1	MIG1	4.5841	0.810634	Ph4h3	28	34	-	ccTCCac
MA0405.1	TEA1	4.57692	0.810826	Ph4h3	267	274	+	gCgCccAA
MA0431.1	TDA9	4.56895	0.804683	Ph4h3	21	29	-	acctctCct
MA0374.1	RSC3	4.55264	0.812368	Ph4h3	136	142	+	gGcGCTG
MA0407.1	THI2	4.53461	0.800221	Ph4h3	606	620	+	GGCAAccCaaCCAGA
MA0275.1	ASG1	4.53318	0.831079	Ph4h3	160	165	+	gcGGAT
MA0275.1	ASG1	4.53318	0.831079	Ph4h3	185	190	-	gcGGAT
MA0275.1	ASG1	4.53318	0.831079	Ph4h3	404	409	-	ACggAT
MA0399.1	SUT1	4.53026	0.823298	Ph4h3	454	460	+	AGCGcag
MA0329.1	MBP1	4.52142	0.819125	Ph4h3	213	219	-	TCACGtT
MA0309.1	GZF3	4.51811	0.804114	Ph4h3	704	711	-	aGgTAagg
MA0399.1	SUT1	4.51609	0.822894	Ph4h3	466	472	+	agcccgg
MA0399.1	SUT1	4.51609	0.822894	Ph4h3	469	475	-	agcccgg
MA0411.1	UPC2	4.51373	0.800257	Ph4h3	554	560	+	CGAaCGc
MA0431.1	TDA9	4.50559	0.802896	Ph4h3	47	55	-	tccCatCta
MA0431.1	TDA9	4.50559	0.802896	Ph4h3	58	66	-	tccCAtCtA
MA0330.1	MBP1::SWI6	4.49492	0.852683	Ph4h3	556	562	-	AAgCGtT
MA0380.1	SIP4	4.4852	0.818383	Ph4h3	310	316	+	TTCCTga
MA0361.1	RDS1	4.4645	0.804683	Ph4h3	186	192	-	ccgcGGA
MA0361.1	RDS1	4.4645	0.804683	Ph4h3	187	193	+	CCgcggg
MA0337.1	MIG1	4.4638	0.806471	Ph4h3	593	599	+	aCCCaac
MA0337.1	MIG1	4.4638	0.806471	Ph4h3	610	616	+	AccCaaC
MA0388.1	SPT23	4.44378	0.809194	Ph4h3	200	207	-	CaGATCaA
MA0305.1	GCR2	4.42669	0.806239	Ph4h3	575	581	-	ccTTtCC
MA0305.1	GCR2	4.42669	0.806239	Ph4h3	725	731	+	ACtTTCC
MA0417.1	YAP5	4.41262	0.841586	Ph4h3	101	106	+	aGATAT
MA0399.1	SUT1	4.3963	0.819474	Ph4h3	626	632	-	GGcGGGT
MA0399.1	SUT1	4.3963	0.819474	Ph4h3	660	666	-	GGCGGGT
MA0417.1	YAP5	4.37334	0.84039	Ph4h3	605	610	+	tGGCAA
MA0329.1	MBP1	4.35021	0.8125	Ph4h3	187	193	+	CCgcggg
MA0274.1	ARR1	4.34566	0.822609	Ph4h3	55	62	+	aGATaGaT
MA0394.1	STP1	4.32947	0.82257	Ph4h3	222	229	-	caCtgCtC
MA0275.1	ASG1	4.31337	0.823854	Ph4h3	140	145	+	CTGGAA
MA0275.1	ASG1	4.31337	0.823854	Ph4h3	260	265	+	CGGGAa
MA0275.1	ASG1	4.31337	0.823854	Ph4h3	310	315	-	cAGGAA
MA0275.1	ASG1	4.31337	0.823854	Ph4h3	486	491	+	Ccgcaa
MA0275.1	ASG1	4.31337	0.823854	Ph4h3	522	527	+	CcCGAA
MA0275.1	ASG1	4.31337	0.823854	Ph4h3	523	528	+	cCGAAA
MA0417.1	YAP5	4.29248	0.837927	Ph4h3	230	235	-	AATCAt
MA0417.1	YAP5	4.29248	0.837927	Ph4h3	782	787	+	aATCat
MA0417.1	YAP5	4.28217	0.837613	Ph4h3	546	551	-	AAGCAG
MA0329.1	MBP1	4.27361	0.809536	Ph4h3	147	153	-	GCGtGTG
MA0381.1	SKN7	4.24373	0.835126	Ph4h3	266	271	-	gGcGca
MA0381.1	SKN7	4.21548	0.834052	Ph4h3	587	592	-	GGCCTT
MA0330.1	MBP1::SWI6	4.20392	0.846985	Ph4h3	214	220	+	aCGTGAC
MA0393.1	STE12	4.19988	0.860802	Ph4h3	511	517	+	cAAAact
MA0388.1	SPT23	4.18694	0.802835	Ph4h3	498	505	-	gAAaATCA
MA0356.1	PHO2	4.1805	0.853483	Ph4h3	561	566	-	aAAAAA
MA0356.1	PHO2	4.1805	0.853483	Ph4h3	562	567	-	AaAAAA
MA0340.1	MOT3	4.17473	0.850506	Ph4h3	66	71	+	aagGGa
MA0340.1	MOT3	4.17473	0.850506	Ph4h3	117	122	+	aAgGGa
MA0340.1	MOT3	4.17473	0.850506	Ph4h3	310	315	-	cAGGAA
MA0340.1	MOT3	4.17473	0.850506	Ph4h3	361	366	-	Aaggga
MA0340.1	MOT3	4.17473	0.850506	Ph4h3	573	578	+	AAGGaA
MA0275.1	ASG1	4.14831	0.818428	Ph4h3	181	186	+	cAGGAT
MA0275.1	ASG1	4.14831	0.818428	Ph4h3	376	381	-	CcTGAT
MA0275.1	ASG1	4.14831	0.818428	Ph4h3	378	383	+	CAgGat
MA0275.1	ASG1	4.14831	0.818428	Ph4h3	411	416	-	CAGGAT
MA0275.1	ASG1	4.14831	0.818428	Ph4h3	432	437	-	CCgCat
MA0275.1	ASG1	4.14831	0.818428	Ph4h3	435	440	+	cGGgat
MA0275.1	ASG1	4.14831	0.818428	Ph4h3	616	621	+	CCAGAT
MA0275.1	ASG1	4.14831	0.818428	Ph4h3	692	697	-	cgGGAt
MA0341.1	MSN2	4.1453	0.821892	Ph4h3	440	444	+	tgggg
MA0341.1	MSN2	4.1453	0.821892	Ph4h3	656	660	-	TGGGG
MA0341.1	MSN2	4.1453	0.821892	Ph4h3	688	692	-	tGgGG
MA0311.1	HAL9	4.13771	0.820054	Ph4h3	161	165	+	cGGAT
MA0311.1	HAL9	4.13771	0.820054	Ph4h3	185	189	-	cGGAT
MA0311.1	HAL9	4.13771	0.820054	Ph4h3	404	408	-	CggAT
MA0299.1	GAL4	4.13591	0.804867	Ph4h3	456	470	+	CGcagggccgagccc
MA0342.1	MSN4	4.12546	0.807473	Ph4h3	129	133	+	CGGGG
MA0342.1	MSN4	4.12546	0.807473	Ph4h3	190	194	+	cgggG
MA0342.1	MSN4	4.12546	0.807473	Ph4h3	440	444	+	tgggg
MA0342.1	MSN4	4.12546	0.807473	Ph4h3	521	525	-	CGgGg
MA0342.1	MSN4	4.12546	0.807473	Ph4h3	656	660	-	TGGGG
MA0342.1	MSN4	4.12546	0.807473	Ph4h3	688	692	-	tGgGG
MA0379.1	MOT2	4.12546	0.802638	Ph4h3	109	113	+	GTATA
MA0399.1	SUT1	4.11478	0.811439	Ph4h3	187	193	-	cccgcGG
MA0388.1	SPT23	4.10886	0.800901	Ph4h3	722	729	-	AAaGTCGA
MA0274.1	ARR1	4.09674	0.816232	Ph4h3	782	789	-	AGatGATt
MA0274.1	ARR1	4.08801	0.816009	Ph4h3	233	240	-	aGCgGAAT
MA0387.1	SPT2	4.06433	0.814712	Ph4h3	634	643	-	AGTAAGCGAG
MA0393.1	STE12	4.05772	0.858368	Ph4h3	92	98	+	TGGGACG
MA0417.1	YAP5	4.05463	0.830684	Ph4h3	490	495	+	aagcct
MA0417.1	YAP5	4.05463	0.830684	Ph4h3	557	562	-	AAgCGt
MA0380.1	SIP4	3.99552	0.80333	Ph4h3	76	82	-	cTCcgcc
MA0328.2	MATALPHA2	3.95526	0.823444	Ph4h3	106	113	+	TTTGTATA
MA0394.1	STP1	3.94806	0.813539	Ph4h3	73	80	+	ggaggcgG
MA0394.1	STP1	3.94806	0.813539	Ph4h3	76	83	+	ggcgGAgg
MA0394.1	STP1	3.94806	0.813539	Ph4h3	662	669	-	GGaGGCGG
MA0280.1	CAT8	3.87877	0.801258	Ph4h3	140	145	+	CTGGAA
MA0280.1	CAT8	3.87877	0.801258	Ph4h3	234	239	-	GCgGAA
MA0280.1	CAT8	3.87877	0.801258	Ph4h3	260	265	+	CGGGAa
MA0280.1	CAT8	3.87877	0.801258	Ph4h3	310	315	-	cAGGAA
MA0280.1	CAT8	3.87877	0.801258	Ph4h3	486	491	+	Ccgcaa
MA0280.1	CAT8	3.87877	0.801258	Ph4h3	522	527	+	CcCGAA
MA0280.1	CAT8	3.87877	0.801258	Ph4h3	523	528	+	cCGAAA
MA0280.1	CAT8	3.87877	0.801258	Ph4h3	551	556	-	TCGGAA
MA0399.1	SUT1	3.87489	0.804591	Ph4h3	218	224	+	GACCGaG
MA0393.1	STE12	3.86584	0.855082	Ph4h3	444	450	-	CGAGacc
MA0274.1	ARR1	3.84599	0.809809	Ph4h3	346	353	-	aactcaaT
MA0387.1	SPT2	3.82681	0.809826	Ph4h3	423	432	+	tATTGGCTGa
MA0417.1	YAP5	3.80469	0.823073	Ph4h3	737	742	+	CaaCaT
MA0387.1	SPT2	3.78771	0.809022	Ph4h3	759	768	+	AgtCgACTaA
MA0330.1	MBP1::SWI6	3.67524	0.836631	Ph4h3	95	101	-	tCCCGTC
MA0330.1	MBP1::SWI6	3.67524	0.836631	Ph4h3	693	699	+	TCCcgTC
MA0274.1	ARR1	3.66553	0.805185	Ph4h3	642	649	-	ATTTGTAG
MA0417.1	YAP5	3.59014	0.816539	Ph4h3	393	398	+	gGGcAT
MA0356.1	PHO2	3.59005	0.83328	Ph4h3	639	644	+	TTACTA
MA0387.1	SPT2	3.55555	0.804246	Ph4h3	677	686	-	GATGaAAGAA
MA0274.1	ARR1	3.51741	0.801391	Ph4h3	398	405	-	ATCTAGAA
MA0394.1	STP1	3.51305	0.80324	Ph4h3	625	632	-	GGcGGGTG
MA0394.1	STP1	3.51305	0.80324	Ph4h3	659	666	-	GGCGGGTG
MA0387.1	SPT2	3.47164	0.80252	Ph4h3	706	715	-	agATaGgTAa
MA0330.1	MBP1::SWI6	3.4625	0.832465	Ph4h3	557	563	+	aCGcTTT
MA0356.1	PHO2	3.45088	0.828518	Ph4h3	744	749	-	AAAaat
MA0307.1	GLN3	3.44225	0.807771	Ph4h3	42	46	+	GAtGa
MA0307.1	GLN3	3.44225	0.807771	Ph4h3	201	205	-	GATCa
MA0307.1	GLN3	3.44225	0.807771	Ph4h3	229	233	+	gaTGA
MA0307.1	GLN3	3.44225	0.807771	Ph4h3	251	255	-	GATCA
MA0307.1	GLN3	3.44225	0.807771	Ph4h3	282	286	+	GATCA
MA0307.1	GLN3	3.44225	0.807771	Ph4h3	299	303	+	gatcA
MA0307.1	GLN3	3.44225	0.807771	Ph4h3	335	339	-	gaTca
MA0307.1	GLN3	3.44225	0.807771	Ph4h3	336	340	+	gAtca
MA0307.1	GLN3	3.44225	0.807771	Ph4h3	375	379	+	GATCA
MA0307.1	GLN3	3.44225	0.807771	Ph4h3	409	413	-	GATCA
MA0307.1	GLN3	3.44225	0.807771	Ph4h3	567	571	-	GATCA
MA0307.1	GLN3	3.44225	0.807771	Ph4h3	568	572	+	GATCA
MA0307.1	GLN3	3.44225	0.807771	Ph4h3	619	623	+	GATCA
MA0307.1	GLN3	3.44225	0.807771	Ph4h3	682	686	-	GATGa
MA0307.1	GLN3	3.44225	0.807771	Ph4h3	715	719	-	GatGa
MA0307.1	GLN3	3.44225	0.807771	Ph4h3	784	788	-	GatGA
MA0271.1	ARG80	3.436	0.820265	Ph4h3	304	309	-	TgtctC
MA0417.1	YAP5	3.41425	0.811183	Ph4h3	776	781	+	AAACCT
MA0304.1	GCR1	3.3788	0.813815	Ph4h3	714	721	-	TGGatGag
MA0387.1	SPT2	3.37872	0.800609	Ph4h3	289	298	+	gttcaaAGaa
MA0417.1	YAP5	3.35314	0.809322	Ph4h3	673	678	-	AAGGAT
MA0356.1	PHO2	3.28784	0.822939	Ph4h3	765	770	+	CTaAtT
MA0356.1	PHO2	3.28582	0.82287	Ph4h3	330	335	-	agaata
MA0304.1	GCR1	3.25322	0.811602	Ph4h3	752	759	-	TTgaaGAT
MA0417.1	YAP5	3.19971	0.80465	Ph4h3	490	495	-	aggctt
MA0340.1	MOT3	3.19249	0.820399	Ph4h3	3	8	+	AAGGTT
MA0340.1	MOT3	3.19249	0.820399	Ph4h3	177	182	+	aGggcA
MA0340.1	MOT3	3.19249	0.820399	Ph4h3	208	213	+	tCGGtA
MA0340.1	MOT3	3.19249	0.820399	Ph4h3	353	358	-	AATGta
MA0340.1	MOT3	3.19249	0.820399	Ph4h3	426	431	-	CAGCCA
MA0340.1	MOT3	3.19249	0.820399	Ph4h3	491	496	-	Aaggct
MA0340.1	MOT3	3.19249	0.820399	Ph4h3	507	512	+	CAGCcA
MA0340.1	MOT3	3.19249	0.820399	Ph4h3	547	552	-	AAAGCA
MA0340.1	MOT3	3.19249	0.820399	Ph4h3	587	592	+	AAGGCC
MA0340.1	MOT3	3.19249	0.820399	Ph4h3	604	609	+	CtGGCA
MA0340.1	MOT3	3.19249	0.820399	Ph4h3	777	782	-	tAGGTT
MA0304.1	GCR1	3.16789	0.810099	Ph4h3	51	58	+	tGggaGAT
MA0271.1	ARG80	3.1295	0.811043	Ph4h3	339	344	-	agactg
MA0356.1	PHO2	3.11969	0.817186	Ph4h3	103	108	-	AAATAT
MA0356.1	PHO2	3.11405	0.816992	Ph4h3	326	331	+	gaAtta
MA0356.1	PHO2	3.11405	0.816992	Ph4h3	766	771	-	GAaTtA
MA0356.1	PHO2	3.10618	0.816723	Ph4h3	43	48	+	AtGata
MA0356.1	PHO2	3.09581	0.816368	Ph4h3	329	334	+	ttattc
MA0271.1	ARG80	3.08472	0.809695	Ph4h3	148	153	+	ACaCGC
MA0271.1	ARG80	3.08472	0.809695	Ph4h3	630	635	-	AGAGGc
MA0326.1	MAC1	3.01196	0.801392	Ph4h3	221	228	-	aCtgCtCG
MA0393.1	STE12	2.96406	0.839641	Ph4h3	678	684	-	TGaAAGA
MA0271.1	ARG80	2.82911	0.802004	Ph4h3	384	389	-	tgCCaC
MA0330.1	MBP1::SWI6	2.82336	0.819948	Ph4h3	213	219	-	TCACGtT
MA0356.1	PHO2	2.6294	0.800409	Ph4h3	781	786	-	tGATtA
MA0313.1	HAP2	2.55606	0.827304	Ph4h3	593	597	-	tGGGt
MA0313.1	HAP2	2.55606	0.827304	Ph4h3	610	614	-	tGggT
MA0313.1	HAP2	2.3677	0.821998	Ph4h3	269	273	-	TggGc
MA0313.1	HAP2	2.3677	0.821998	Ph4h3	415	419	+	TGggc
MA0313.1	HAP2	1.98528	0.811227	Ph4h3	764	768	-	TtAGT
MA0313.1	HAP2	1.79693	0.805921	Ph4h3	452	456	+	TTAGC
MA0313.1	HAP2	1.79693	0.805921	Ph4h3	584	588	-	TTAGC
MA0393.1	STE12	1.48006	0.814229	Ph4h3	711	717	-	tGagATa
MA0393.1	STE12	0.833011	0.80315	Ph4h3	774	780	+	TCAAACC

## Sheet: Table S4
Table S4: JASPAR hits score>9, in Ph4h3 consensus sequence of Aspergilli
Matrix ID	Name	Score	Relative score	Sequence ID	Start	End	Strand	Predicted sequence	Protein	Function (Uniprot.org)	Regulation mode*
MA0266.1	ABF2	10.5662	0.96726	Ph4h3	398	404	+	TTCTAGA	ARS-binding factor 2, mitochondrial	Specific binding to the autonomously replicating sequence 1 (ARS1). Interaction with regulatory regions: probably involved in compacting the mitochondrial genome. It might play a positive role in gene expression and replication	+/-
MA0266.1	ABF2	10.5662	0.96726	Ph4h3	399	405	-	ATCTAGA
MA0267.1	ACE2	9.91718	0.966543	Ph4h3	602	608	-	GCCaGCA	Metallothionein expression activator	Plays a role in regulating basal-level expression of CUP1. Activates EGT2 transcription in the absence of SWI5.	+/-
MA0267.1	ACE2	9.09864	0.939571	Ph4h3	505	511	+	cCCAGCc
MA0268.1	ADR1	9.5448	0.974745	Ph4h3	655	661	+	CCCCCAC	Regulatory protein ADR1	Required for transcriptional activation of glucose-repressible alcohol dehydrogenase (ADH2).	+
MA0272.1	ARG81	9.01078	0.914795	Ph4h3	348	355	-	Gtaactca	Arginine metabolism regulation protein II	coordinates the expression of arginine anabolic and catabolic genes in response to arginine.	+
MA0277.1	AZF1	10.9366	0.904741	Ph4h3	571	579	+	CAAAGGaAA	Asparagine-rich zinc finger protein AZF1	Potential transcription factor; suppressor for a mitochondrial RNA polymerase mutant	+
MA0282.1	CEP3	12.3052	0.982608	Ph4h3	550	557	-	tTCGGAAA	Centromere DNA-binding protein complex CBF3 subunit B	Component of the centromere DNA-binding protein complex CBF3, which is essential for chromosome segregation and movement of centromeres along microtubules.	n.d.
MA0283.1	CHA4	10.7717	0.944121	Ph4h3	76	83	+	ggcgGAgg	Activatory protein CHA4	Activates the CHA1 gene for L-serine dehydratase.	+
MA0285.1	CRZ1	9.75099	0.961338	Ph4h3	516	524	+	ctgaGcCcC	Transcriptional regulator CRZ1	Involved in the regulation of calcium ion homeostasis. Binds to the calcineurin-dependent response element.	+
MA0294.1	EDS1	12.2995	0.963538	Ph4h3	744	752	-	TGgAAAaat	Transcriptional regulatory protein EDS1	DNA binding	n.d.
MA0299.1	GAL4	9.24289	0.878136	Ph4h3	541	555	-	CGGAAAGCAGCACAC	Regulatory protein GAL4	Positive regulator for the gene expression of the galactose-induced genes	+
MA0301.1	GAT3	9.07632	0.926123	Ph4h3	399	407	-	ggATCTAGA	Protein GAT3	DNA binding	n.d.
MA0302.1	GAT4	9.2937	0.906554	Ph4h3	399	409	-	ACggATCTAGA	Protein GAT4	DNA binding	n.d.
MA0304.1	GCR1	13.9461	1	Ph4h3	84	91	-	tggaagCc	Glycolytic genes transcriptional activator GCR1	Required for the expression of glycolytic and ribosomal genes.	+/-
MA0305.1	GCR2	11.1884	0.998145	Ph4h3	85	91	+	Gcttcca	Glycolytic genes transcriptional activator GCR2	Required for the expression of glycolytic genes	+/-
MA0306.1	GIS1	10.7178	0.962626	Ph4h3	701	709	+	acCcctTAc	Transcriptional activator/repressor GIS1	Involved in the regulation of gene expression upon nutrient starvation	+/-
MA0314.1	HAP3	16.8704	0.95502	Ph4h3	163	177	-	tCTGATTGGTCGATC	Transcriptional activator HAP3	Acts a component of the CCAT-binding factor, which is a transcriptional activator of the CYC1 gene and other genes involved in mitochondrial electron transport	+
MA0314.1	HAP3	12.0048	0.894368	Ph4h3	420	434	+	TcctATTGGCTGatG
MA0314.1	HAP3	9.88841	0.867986	Ph4h3	269	283	-	TCtcaGTgGTTggGc
MA0316.1	HAP5	17.9294	0.974171	Ph4h3	168	182	-	TgccCtCTGATTGGT	Transcriptional activator HAP5	Acts a component of the CCAT-binding factor, which is a transcriptional activator of the CYC1 gene and other genes involved in mitochondrial electron transport	+
MA0316.1	HAP5	15.2321	0.938326	Ph4h3	415	429	+	TGggcTcctATTGGC
MA0319.1	HSF1	9.67101	0.916501	Ph4h3	746	753	-	ATGgAAAa	Heat shock factor protein	binds heat shock promoter elements (HSE) and activates transcription. Also required for growth at normal temperatures.	+
MA0319.1	HSF1	9.63691	0.915478	Ph4h3	767	774	-	ATGGAaTt
MA0319.1	HSF1	9.10645	0.899561	Ph4h3	85	92	-	AtggaagC
MA0325.1	LYS14	9.9425	0.906103	Ph4h3	232	239	-	GCgGAATC	Lysine biosynthesis regulatory protein LYS14	Activates the transcription of lysine biosynthesis genes.	+
MA0333.1	MET31	9.69997	0.914559	Ph4h3	381	389	+	GatGtGGca
MA0334.1	MET32	9.15699	0.933008	Ph4h3	383	389	-	tgCCaCa
MA0337.1	MIG1	9.94266	0.996044	Ph4h3	655	661	+	CCCCCAC	Regulatory protein MIG1	Involved in glucose repression of the SUC, GAL and MAL genes as well as of the CAT8 gene	+/-
MA0337.1	MIG1	9.18567	0.969851	Ph4h3	128	134	-	TCCCCGC
MA0338.1	MIG2	10.0001	0.981666	Ph4h3	127	133	-	CCCCGCG	Regulatory protein MIG2	Involved in glucose repression of the SUC2 gene.	+/-
MA0338.1	MIG2	10.0001	0.981666	Ph4h3	188	194	-	CcccgcG
MA0338.1	MIG2	9.49868	0.964607	Ph4h3	656	662	+	CCCCACC
MA0339.1	MIG3	9.81086	0.973898	Ph4h3	127	133	-	CCCCGCG	Transcription corepressor MIG3	Transcriptional repressor involved in response to toxic agents such as ribonucleotide reductase inhibitor, hydroxyurea (HU)	-
MA0339.1	MIG3	9.81086	0.973898	Ph4h3	188	194	-	CcccgcG
MA0339.1	MIG3	9.35059	0.958305	Ph4h3	656	662	+	CCCCACC
MA0340.1	MOT3	9.052	1	Ph4h3	649	654	-	aAGGTA	Transcriptional activator/repressor MOT3	Transcription factor that affects the expression of a large set of genes.	+/-
MA0340.1	MOT3	9.052	1	Ph4h3	707	712	-	TaGgTA
MA0342.1	MSN4	9.22701	1	Ph4h3	81	85	+	AgggG	Zinc finger protein MSN4	Positive transcriptional factor that acts as a component of the stress responsive system (heat, oxidative, osmotic, etc.).	+
MA0342.1	MSN4	9.22701	1	Ph4h3	389	393	+	aGGGg
MA0342.1	MSN4	9.22701	1	Ph4h3	702	706	-	aggGg
MA0352.1	PDR1	11.9786	0.97821	Ph4h3	186	193	-	cccgcGGA	Pleiotropic drug resistance protein 1	Positive regulator of proteins involved in permeability.	+
MA0352.1	PDR1	11.3095	0.958171	Ph4h3	186	193	+	TCCgcggg
MA0353.1	PDR3	9.5601	0.875	Ph4h3	186	193	+	TCCgcggg	Pleiotropic drug resistance protein 3	Positive regulator of proteins involved in permeability.	+
MA0353.1	PDR3	9.5601	0.875	Ph4h3	186	193	-	cccgcGGA
MA0358.1	PUT3	10.115	0.922646	Ph4h3	466	473	-	cccgggct	Proline utilization trans-activator	Positive activator of the proline utilization pathway.	+
MA0358.1	PUT3	10.115	0.922646	Ph4h3	468	475	+	cccgggct
MA0360.1	RDR1	10.323	0.92316	Ph4h3	233	240	-	aGCgGAAT	Repressor of drug resistance protein 1.	Transcriptional repressor of multidrug resistance genes, such as PDR5.	-
MA0360.1	RDR1	9.60381	0.903011	Ph4h3	159	166	+	agcGGATC
MA0362.1	RDS2	9.28835	0.936052	Ph4h3	521	527	-	TTCGgGg	Regulator of drug sensitivity 2	regulates the expression of genes for gluconeogenesis, the TCA cycle, and glucose metabolism. Involved in the cell wall remodeling process and drug resistance.	+
MA0364.1	REI1	9.78323	0.927978	Ph4h3	387	393	-	cCCCtgC	Cytoplasmic 60S subunit biogenesis factor	Pre-60S-associated factor involved in the cytoplasmic maturation of the 60S subunit.	n.d.
MA0365.1	RFX1	12.2607	1	Ph4h3	605	612	-	ggTTGCCa	RFX-like DNA-binding protein	DNA binding	+ / -
MA0366.1	RGM1	9.124	1	Ph4h3	81	85	+	AgggG	Probable transcription repressor protein	DNA binding	-
MA0366.1	RGM1	9.124	1	Ph4h3	389	393	+	aGGGg
MA0366.1	RGM1	9.124	1	Ph4h3	702	706	-	aggGg
MA0372.1	RPH1	12.1292	0.969176	Ph4h3	701	708	+	acCcctTA	DNA damage-responsive transcriptional repressor	Transcriptional repressor of photolyase PHR1	-
MA0377.1	SFL1	9.82449	0.814475	Ph4h3	287	307	+	gcgttcaaAGaagatcAGaga	Flocculation suppression protein	Involved in cell surface assembly and regulation of the gene related to flocculation (asexual cell aggregation)	+ / -
MA0377.1	SFL1	9.8199	0.814403	Ph4h3	739	759	-	TTgaaGATGgAAAaatgAtGt
MA0388.1	SPT23	11.8347	0.992202	Ph4h3	497	504	-	AAaATCAA	Protein SPT23	Dosage-dependent suppressor of Ty-induced promoter mutations.	n.d.
MA0391.1	STB4	11.579	0.996006	Ph4h3	551	557	-	tTCGGAA	Probable transcriptional regulatory protein STB4	DNA binding	n.d.
MA0396.1	STP3	9.92685	0.911689	Ph4h3	451	459	+	CTTAGCGca	Zinc finger protein STP3	DNA binding	n.d.
MA0397.1	STP4	9.42668	0.886469	Ph4h3	451	459	+	CTTAGCGca	Zinc finger protein STP4	DNA binding	n.d.
MA0399.1	SUT1	10.7208	1	Ph4h3	127	133	+	CGCGGGG	Sterol uptake protein 1	Transcription factor involved in the induction of hypoxic gene transcription	+ / -
MA0399.1	SUT1	10.7208	1	Ph4h3	188	194	+	CgcgggG
MA0402.1	SWI5	9.4696	0.908496	Ph4h3	504	511	-	gGCTGGgA	Transcriptional factor SWI5	positive regulation of mating type switching, regulation of transcription involved in G1/S transition of mitotic cell cycle	+
MA0403.1	TBF1	9.09404	0.92198	Ph4h3	776	783	+	AAACCTaA	TTAGGG repeat-binding factor 1	Binds the telomeric double-stranded TTAGGG repeat and negatively regulates telomere length. Acts as a chromatin insulator which are known as STARs (Subtelomeric anti-silencing region).	n.d.
MA0404.1	TBS1	10.492	0.918282	Ph4h3	182	189	+	AGGATCCg	Uncharacterized transcriptional regulatory protein TBS1	Involved in tolerance to thiabendazole.	n.d.
MA0404.1	TBS1	10.081	0.904701	Ph4h3	182	189	-	cGGATCCT
MA0431.1	TDA9	9.54041	0.944879	Ph4h3	655	663	+	CCCCCACCC	Probable transcription factor	DNA binding	n.d.
MA0405.1	TEA1	10.4187	0.973697	Ph4h3	194	201	+	GCGGgCTt	TY1 enhancer activator	TY1 element enhancer binding protein.	+
MA0406.1	TEC1	11.8284	0.98386	Ph4h3	261	268	-	GcatTCCC	Ty transcription activator TEC1	activation of TY1 and TY1-mediated gene expression	+
MA0406.1	TEC1	11.7081	0.980504	Ph4h3	307	314	+	acATTCCT
MA0406.1	TEC1	11.7081	0.980504	Ph4h3	354	361	+	aCATTCCt
MA0423.1	YER130C	10.0393	0.928655	Ph4h3	701	709	+	acCcctTAc	Zinc finger protein YER130C	DNA binding	n.d.
MA0423.1	YER130C	9.29732	0.910002	Ph4h3	418	426	+	gcTcctATT
MA0425.1	YGR067C	9.59391	0.941886	Ph4h3	655	668	+	CCCCCACCCGCCtC	Zinc finger protein YGR067C		n.d.
MA0425.1	YGR067C	9.50435	0.939301	Ph4h3	73	86	-	gCcccTCcgcctcc
MA0428.1	YKL222C	9.23581	0.884356	Ph4h3	258	266	+	caCGGGAat	Uncharacterized transcriptional regulatory protein YKL222C	DNA-binding transcription factor activity, RNA polymerase II-specific	n.d.
MA0434.1	YPR013C	9.35184	0.918013	Ph4h3	162	170	-	GGTCGATCC	Zinc finger protein YPR013C	DNA binding	n.d.
MA0436.1	YPR022C	10.8319	0.988979	Ph4h3	656	662	+	CCCCACC	Zinc finger protein YPR022C	sequence-specific DNA binding	n.d.
MA0441.1	ZMS1	9.33024	0.887724	Ph4h3	127	135	-	CTCCCCGCG	Respiration factor 2	Transcription factor that regulates expression of both nuclear and mitochondrial genes, required for glycerol-based growth and respiration.	+/-
*Regulation mode
Transcription factor associated with positive (+), negative (-) or both (+/-) modes of regulation are noted as such. For thoses, where a regulation mode is not provided on Uniprot.org are noted as not determined (n.d.).
	Green = motifs from JASPAR analysis, shown in Fig. 1 in main text.

## Sheet: Table S5
Table S5: 1 best hit for yeast Spt10 motif (YeTFaSCo) in each of the 85 Ph4h3 sequences.
STR	n	S	Lpos	sites Rpos	seq
STR	1	8.833	341'	ATTCCAGGAGTTTCTG	-457	>A.acristatulus
STR	2	8.833	111'	GTCCCAAACCTTTCGT	-731	>A.longivesica
STR	3	8.833	350'	ATTCCAGTAGTTTCTG	-479	>A.bisporus
STR	4	8.833	336'	ATTCCAATGGTTTCTG	-462	>A.versicolor
STR	5	8.833	343'	ATTCCAGGAGTTTCTG	-456	>A.indicus
STR	6	8.833	340'	ATTCCAGTAGTTTCTT	-468	>A.amylovorus
STR	7	8.833	345'	GTTCCAGTAGTTTCTG	-451	>A.multicolor
STR	8	8.5	335'	ATTCCAATAGATTCTG	-462	>A.sydowii
STR	9	8.5	278	ATCCGATCGGTTTCCC	-585	>A.triticus
STR	10	8.5	364	ATCCGGTGAATTTCGC	-444	>A.steynii
STR	11	8.5	340'	GTGCCTGTCATTTCTC	-520	>A.taichungensis
STR	12	8.5	343'	ATTCTAGCAGTTTCTT	-470	>A.carlsbadensis
STR	13	8.5	346'	ATTCCGGTAGTTTCTG	-461	>A.recurvatus
STR	14	8.5	124'	GTCCCAAACTCTTCGT	-730	>A.clavatus
STR	15	8.333	93'	CTTCCTCCTCTTTCCC	-685	>A.insolitus
STR	16	8.167	523	ATACAGTCATTTTCCC	-199	>A.chevalieri
STR	17	8.167	274	ATCCGATCGGATTCCC	-572	>A.candidus
STR	18	8.167	271	ATCCGATCGGATTCCC	-573	>A.campestris
STR	19	8.167	526	ATACAGTCATTTTCCC	-199	>A.cristatus
STR	20	8.167	349'	ATTCTCATAGTTTCTA	-447	>A.unguis
STR	21	8.167	113'	GTCCCAAGCCCTTCCA	-685	>A.wentii
STR	22	8.167	606	ATTCTTTGATTTTCAT	-24	>A.restrictus
STR	23	8.167	71'	ATTCCCATCAATTCCA	-755	>A.rambellii
STR	24	8.167	155'	ATTCCAGTTCTCTCCC	-673	>A.funiculosus
STR	25	8.167	163'	ATTCCAACGCTCTCCC	-676	>A.homomorphus
STR	26	8.167	145'	ATTCCAGCTCTCTCCC	-655	>A.nidulans
STR	27	8.167	147'	ATTCCAGCTCTCTCTC	-656	>A.neochinulatus
STR	28	8.167	145'	ATTCCAGCTCTCTCCC	-659	>A.desetorum
STR	29	8.167	150'	ATTCCAGCTCTCTCCC	-673	>A.stella-maris
STR	30	8.167	178'	ATTCCAGCGTTCTCTC	-521	>A.penicilloides
STR	31	8.167	146'	ATTCCAGCTCTCTCCC	-659	>A.stercoraria
STR	32	8.167	144'	ATTCCAGCTCTCTCCC	-674	>A.undulatus
STR	33	8.167	150'	ATTCCAGCTCTCTCCC	-674	>A.venezuelensis
STR	34	8.167	150'	ATTCCAGCTCTCTCCC	-673	>A.olivicola
STR	35	8.167	156'	ATTCCAATCATCTCTC	-651	>A.implicatus
STR	36	7.833	324'	ATGCTCAGGAATTCAC	-502	>A.ochraceoroseus
STR	37	7.833	291'	GTTCAGAGGCATTCCG	-531	>A.oryzae
STR	38	7.833	290'	GTTCAGAGGCATTCCG	-531	>A.parasiticus
STR	39	7.833	530	ATACAGTCATTTTCCG	-201	>A.glaucus
STR	40	7.833	291'	GTTCAGAGGCATTCCG	-531	>A.flavus
STR	41	7.833	749	ATCCATCGACTTTCCA	-76	>A.egyptiacus
STR	42	7.833	98'	ATTCTGCTGTCTTCTT	-725	>A.sclerotioniger
STR	43	7.833	291'	GTTCAGAGGCATTCCG	-530	>A.minisclerotigenes
STR	44	7.833	22'	ATCCACAAACTTTCTA	-790	>A.brevijanus
STR	45	7.833	169'	ATTCCAACGCGCTCCC	-657	>A.neoauricomus
STR	46	7.833	164'	ATTCCAACGCCCTCCC	-663	>A.luchuensis
STR	47	7.833	164'	ATTCCAACGCCCTCCC	-663	>A.neoniger
STR	48	7.833	164'	ATTCCAACGCCCTCCC	-663	>A.kawachii
STR	49	7.833	167'	ATTCCAACGCCCTCCC	-712	>A.japonicus
STR	50	7.833	162'	ATTCCAATGCCCTCCC	-661	>A.nomius
STR	51	7.833	167'	ATTCCAACGCCCTCCC	-729	>A.indologenus
STR	52	7.833	161'	ATTCCAGTAGCCTCCC	-665	>A.novofumigatus
STR	53	7.833	160'	ATTCCAATGCCCTCCC	-661	>A.novoparasiticus
STR	54	7.833	164'	ATTCCAACGCCCTCCC	-663	>A.piperis
STR	55	7.833	178'	ATTCCAGCGCGCTCCC	-647	>A.robustus
STR	56	7.833	161'	ATTCCAATGCCCTCCC	-660	>A.bombycis
STR	57	7.833	164'	ATTCCAACGCGCTCCC	-659	>A.roseoglobulosus
STR	58	7.833	167'	ATTCCAACGCCCTCCC	-702	>A.aculeatus
STR	59	7.833	159'	ATTCCAGTAGCCTCCC	-669	>A.fumigatus
STR	60	7.833	168'	ATTCCAACGCCCTCCC	-686	>A.saccharolyticus
STR	61	7.833	163'	ATTCCAGTAGCCTCCC	-668	>A.fischeri
STR	62	7.833	148'	ATTCCAGCTCCCTCCC	-674	>A.filifera
STR	63	7.833	167'	ATTCCAACGCCCTCCC	-702	>A.fijiensis
STR	64	7.833	164'	ATTCCAACGCCCTCCC	-663	>A.eucalypticola
STR	65	7.833	153'	ATTCCAACGCCCTCCC	-678	>A.ellipticus
STR	66	7.833	156'	ATTCCAATGCCCTCCC	-650	>A.sclerotiicarbonarius
STR	67	7.833	157'	ATTCCAACGCGCTCCC	-656	>A.sclerotiorum
STR	68	7.833	167'	ATTCCAACGCCCTCCC	-713	>A.aculeatinus
STR	69	7.833	164'	ATTCCAACGCCCTCCC	-664	>A.costaricaensis
STR	70	7.833	155'	ATTCCAGTAGCCTCCC	-667	>A.thermomutatus
STR	71	7.833	164'	ATTCCAACGCCCTCCC	-663	>A.tubingensis
STR	72	7.833	160'	ATTCCAGTAGCCTCCC	-668	>A.udagawae
STR	73	7.833	163'	ATTCCAACGCCCTCCC	-663	>A.vadensis
STR	74	7.833	166'	ATTCCAACGCCCTCCC	-663	>A.welwitschiae
STR	75	7.833	150'	ATTCCAGTCCGCTCCC	-667	>A.calidoustus
STR	76	7.833	156'	ATTCCAACGCCCTCCC	-667	>A.carbonarius
STR	77	7.833	167'	ATTCCAACGCCCTCCC	-702	>A.brunneoviolaceus
STR	78	7.833	166'	ATTCCAACGCCCTCCC	-663	>A.niger
STR	79	7.833	167'	ATTCCAACGCCCTCCC	-664	>A.brasiliensis
STR	80	7.667	100'	CTTCTCAACTCTTCCC	-711	>A.parvulus
STR	81	7.5	98'	ATGCTGCTGTCTTCTT	-710	>A.ibericus
STR	82	7.5	163'	ATTCCGACAACCTCCC	-681	>A.heteromorphus
STR	83	7.5	544	GTTCTTTTTTTCTCTC	-181	>A.ruber
STR	84	7.5	161'	ATTCAAGCGCCCTCCC	-662	>A.terreus
STR	85	7.333	167'	CTACGTGTGATTTCCT	-638	>A.zonatus

## Sheet: Table S6
Table S6: Best 8 hits for yeast Spt10 motif (YeTFaSCo) in the consensus Aspergillus Ph4h3 sequence.
Number	Score	Lpos	Sequence	Rpos	Sequence Query
1	7.833	717	ATCCATCGACTTTCCA	-74	Ph4h3_consensus
2	7.833	131'	ATTCCAGCGCCCTCCC	-660	Ph4h3_consensus
3	7.667	642	CTACAAATACCTTCCC	-149	Ph4h3_consensus
4	7.333	52'	TTCCCATCTATCTCCC	-739	Ph4h3_consensus
5	7.167	289	GTTCAAAGAAGATCAG	-502	Ph4h3_consensus
6	7.167	309	ATTCCTGAGGATTGCT	-482	Ph4h3_consensus
7	7.167	230'	GTCCCAGCGGAATCAT	-561	Ph4h3_consensus
8	7.167	114'	GCGCTCTTCCCTTCGC	-677	Ph4h3_consensus

## Sheet: NEG motifs
Search results for the NEG motif, based on weight matrix build upon LogoPlot from Marino-Ramirez et al. (2006) and Freeman et al. (1992).
NEG motif : ~(5’-T-xxACGCTxAA-3’)
The four best NEG motif in consensus Ph4h3 of Aspergillus
n	S	Lpos	sites	Rpos	seq
1	8.260	279'	TGAACGCTGATCTCA	-512	>pH4H3.15-consensus
2	8.230	147	CACACGCTAGAAAGC	-644	>pH4H3.15-consensus
3	8.030	284	TCAGCGTTCAAAGAA	-507	>pH4H3.15-consensus
	7.660	40	TGGATGATAGATGGG	-751	>pH4H3.15-consensus
2 best NEG motif hits in each of the 85 Aspergillus Ph4h3 (clustered by organism, not ranked by score).
n	S	Lpos	sites	Rpos	seq
18	9.360	42'	TTGACGTTTAATTTA	-756	>A.acristatulus
46	8.760	433	TGAATGCTTATTGGC	-365	>A.acristatulus
25	9.030	322	TCAACGATCAAAGAA	-558	>A.aculeatinus
67	8.630	549	TGCCCGCCAAAAGTG	-331	>A.aculeatinus
47	8.730	322	TCAACGATCAAAGAT	-547	>A.aculeatus
68	8.630	549	TGCCCGCCAAAAGTG	-320	>A.aculeatus
59	8.660	296'	TAAACGCTGATCGCG	-512	>A.amylovorus
124	8.330	460	TTCTCGCTTAGTGCA	-348	>A.amylovorus
3	10.060	457	TGGACGACAAATGTC	-372	>A.bisporus
144	8.060	51'	TTGACATTTCATATC	-778	>A.bisporus
97	8.460	776	TTTCATCTCAAAGTC	-45	>A.bombycis
159	7.960	465	CATTCGCTTAACGCA	-356	>A.bombycis
35	8.860	113'	TGGATGCTCTCTGTC	-718	>A.brasiliensis
41	8.830	767	TTCATCCTCAACGTC	-64	>A.brasiliensis
22	9.160	748	TTTAACCTCAACGTC	-64	>A.brevijanus
51	8.730	438	TGCACGCTGATTGGT	-374	>A.brevijanus
26	9.030	322	TCAACGATCAAAGAA	-547	>A.brunneoviolaceus
74	8.630	549	TGCCCGCCAAAAGTG	-320	>A.brunneoviolaceus
135	8.160	75'	TATCCCATCAATCTC	-742	>A.calidoustus
167	7.930	657	TTCTCGCTTACTACA	-160	>A.calidoustus
143	8.100	41'	TCCACCCTCCATAAC	-803	>A.campestris
157	7.960	367	TTGAATCCAAATTCC	-477	>A.campestris
141	8.100	41'	TCCACCCTCCATAAC	-805	>A.candidus
158	7.960	483'	CTAACGCTAAGCGAG	-363	>A.candidus
78	8.500	759	TCCATCCTCAACGTC	-64	>A.carbonarius
111	8.360	594	TTTTCGATCAAAGGA	-229	>A.carbonarius
165	7.930	653	TTCTCGCTTACTACA	-160	>A.carlsbadensis
168	7.830	78'	TCATCCATCAATTTC	-735	>A.carlsbadensis
29	9.030	378'	TCAACGCTTGATCCC	-344	>A.chevalieri
122	8.360	42	GTTAAGATAAATGTG	-680	>A.chevalieri
48	8.730	297	TCTACACGGAATGCC	-557	>A.clavatus
164	7.930	537'	CCTACGCAAAATCAA	-317	>A.clavatus
83	8.500	764	TCCATCCTCAACGTC	-64	>A.costaricaensis
102	8.460	110'	TGGATGCTCTCTGCC	-718	>A.costaricaensis
28	9.030	381'	TCAACGCTTGATCCC	-344	>A.cristatus
118	8.360	42	GTTAAGATAAATGTG	-683	>A.cristatus
112	8.360	46'	TTGACGTTTAGTCTA	-758	>A.desetorum
119	8.360	44	GATAGACTAAACGTC	-760	>A.desetorum
151	8.060	297'	TGAATGCTGATTCGC	-528	>A.egyptiacus
154	8.030	304'	TCTTCACTGAATGCT	-521	>A.egyptiacus
86	8.500	767	TCCATCCTCAACGTC	-64	>A.ellipticus
150	8.060	190'	TGGCCGCTGATTGGT	-641	>A.ellipticus
88	8.500	763	TCCATCCTCAACGTC	-64	>A.eucalypticola
89	8.460	110'	TGGATGCTCTCTGCC	-717	>A.eucalypticola
27	9.030	322	TCAACGATCAAAGAA	-547	>A.fijiensis
73	8.630	850	TCAAACCTAAACATC	-19	>A.fijiensis
120	8.360	22	TATAAGGTTAAAGTT	-800	>A.filifera
130	8.300	471'	TCCACGCTAAGCGAG	-351	>A.filifera
52	8.660	508'	AGTACGCAGAATGCA	-323	>A.fischeri
140	8.130	25'	CACACACACAAAGTC	-806	>A.fischeri
94	8.460	777	TTTCATCTCAAAGTC	-45	>A.flavus
162	7.960	472	TTAACGCACAGACCA	-350	>A.flavus
53	8.660	505'	AGTACGCAGAATGCA	-323	>A.fumigatus
126	8.330	809	TCAAACCTAATTATC	-19	>A.fumigatus
4	10.060	53'	TTGACGTTTAATATC	-775	>A.funiculosus
155	7.960	721'	GGAACGATAGATGGA	-107	>A.funiculosus
105	8.430	276	TACACGCCCAACCAC	-455	>A.glaucus
113	8.360	444	TTGATGCGGAATGGA	-287	>A.glaucus
66	8.630	29'	TCAACTCTAATTTTA	-815	>A.heteromorphus
148	8.060	200'	TGGCCGCTGATTGGT	-644	>A.heteromorphus
70	8.630	820	TCAAACCTAAACATC	-19	>A.homomorphus
76	8.630	532	TGCCCGCCAAAAGTG	-307	>A.homomorphus
79	8.500	744	TCCATCCTCAACGTC	-64	>A.ibericus
110	8.360	595	TTTTCGATCAAAGGA	-213	>A.ibericus
34	8.930	172	CACACGCTAAAAGGG	-635	>A.implicatus
149	8.060	475	TTAGCGCTCCGAGTA	-332	>A.implicatus
1	10.360	47'	TTGACGCTTAATTTA	-752	>A.indicus
17	9.360	16'	TTAACCTTAAATCTC	-783	>A.indicus
49	8.730	332	TCAACGATCAAAGAG	-564	>A.indologenus
69	8.630	567	TGCCCGCCAAAAGTG	-329	>A.indologenus
121	8.360	493	TTGACTCTGATTCCC	-285	>A.insolitus
134	8.230	287	TCTACGCCAGAAAAC	-491	>A.insolitus
24	9.030	322	TCAACGATCAAAGAA	-557	>A.japonicus
72	8.630	860	TCAAACCTAAACATC	-19	>A.japonicus
81	8.500	763	TCCATCCTCAACGTC	-64	>A.kawachii
95	8.460	110'	TGGATGCTCTCTGCC	-717	>A.kawachii
136	8.160	445	TGGACTCCCATTGGC	-397	>A.longivesica
142	8.100	24'	ACCACTCTTAATCTC	-818	>A.longivesica
85	8.500	763	TCCATCCTCAACGTC	-64	>A.luchuensis
91	8.460	110'	TGGATGCTCTCTGCC	-717	>A.luchuensis
90	8.460	776	TTTCATCTCAAAGTC	-45	>A.minisclerotigenes
156	7.960	472	TTAACGCACAGACCA	-349	>A.minisclerotigenes
14	9.360	15'	TTAACCTTAAATCTC	-781	>A.multicolor
16	9.360	46'	TTGACGTTTAATCTA	-750	>A.multicolor
6	9.430	206'	TGCACGCTGATTGGC	-620	>A.neoauricomus
132	8.260	778'	TTGAAGATGAAAATA	-48	>A.neoauricomus
10	9.360	47'	TTGACGTTTAATTTA	-756	>A.neochinulatus
13	9.360	16'	TTAACCTTAAATCTC	-787	>A.neochinulatus
82	8.500	763	TCCATCCTCAACGTC	-64	>A.neoniger
96	8.460	110'	TGGATGCTCTCTGCC	-717	>A.neoniger
11	9.360	14'	TTAACCTTAAATCTC	-786	>A.nidulans
12	9.360	45'	TTGACGTTTAATTTA	-755	>A.nidulans
39	8.830	765	TTCATCCTCAACGTC	-64	>A.niger
57	8.660	69'	AAAACGCTTAACTTA	-760	>A.niger
58	8.660	9'	TTAACTCTTAATCAA	-814	>A.nomius
92	8.460	778	TTTCATCTCAAAGTC	-45	>A.nomius
54	8.660	505'	AGTACGCAGAATGCA	-321	>A.novofumigatus
138	8.130	25'	AACACACACAAAGTC	-801	>A.novofumigatus
61	8.660	9'	TTAACTCTTAATCAA	-812	>A.novoparasiticus
99	8.460	776	TTTCATCTCAAAGTC	-45	>A.novoparasiticus
32	8.960	51	TTAACGTCAAATGGA	-775	>A.ochraceoroseus
63	8.660	551	TGGCCGCAAAATCAC	-275	>A.ochraceoroseus
65	8.660	47'	TTGACGTTTAAACTT	-776	>A.olivicola
129	8.300	473'	TCCACGCTAAGCGAG	-350	>A.olivicola
103	8.460	777	TTTCATCTCAAAGTC	-45	>A.oryzae
161	7.960	472	TTAACGCACAGACCA	-350	>A.oryzae
64	8.660	9'	TTAACTCTTAATCAA	-812	>A.parasiticus
101	8.460	776	TTTCATCTCAAAGTC	-45	>A.parasiticus
139	8.130	471	GTCTCGCTTACTGTC	-340	>A.parvulus
166	7.930	656	GCTACTTTAAATACC	-155	>A.parvulus
45	8.760	216'	TGGCCGCTGATTGGC	-483	>A.penicilloides
116	8.360	12'	AAAACTCTTAATCTA	-687	>A.penicilloides
84	8.500	763	TCCATCCTCAACGTC	-64	>A.piperis
98	8.460	110'	TGGATGCTCTCTGCC	-717	>A.piperis
31	8.960	50	TTAACGTCAAATGGA	-776	>A.rambellii
55	8.660	551	TGGCCGCAAAATCAC	-275	>A.rambellii
9	9.360	47'	TTGACGTTTAATTTA	-760	>A.recurvatus
123	8.330	311'	TCGACGCTCTAACCT	-496	>A.recurvatus
77	8.530	119'	TCACCGCTACAAATA	-511	>A.restrictus
107	8.430	389	TGCACTCTGATTGGC	-241	>A.restrictus
30	9.030	13'	TCTACTCTTAATTTA	-812	>A.robustus
104	8.430	278'	TTCTCGCTCCAGATC	-547	>A.robustus
7	9.430	201'	TGCACGCTGATTGGC	-622	>A.roseoglobulosus
152	8.060	544	TGACCGCCCGAAATC	-279	>A.roseoglobulosus
15	9.360	381'	TTAACGCTTGATCCC	-344	>A.ruber
20	9.260	24	TAAAAGGTAAAAGTA	-701	>A.ruber
50	8.730	323	TCAACGATCAAAGAG	-531	>A.saccharolyticus
75	8.630	549	TGCCCGCCAAAAGTG	-305	>A.saccharolyticus
40	8.830	742	TCTATCCTCAACGTC	-64	>A.sclerotiicarbonarius
114	8.360	593	TTTTCGATCAAAGGA	-213	>A.sclerotiicarbonarius
87	8.500	759	TCCATCCTCAACGTC	-64	>A.sclerotioniger
108	8.360	594	TTTTCGATCAAAGGA	-229	>A.sclerotioniger
8	9.430	194'	TGCACGCTGATTGGC	-619	>A.sclerotiorum
131	8.260	744'	TTGATGATAGAAGCC	-69	>A.sclerotiorum
127	8.300	473'	TCCACGCTAAGCGAG	-350	>A.stella-maris
147	8.060	772'	TGGATGAAAAGTGTC	-51	>A.stella-maris
42	8.760	17'	TTTAACCTTAATTTC	-788	>A.stercoraria
109	8.360	47'	TTGACGTTTAGTCTA	-758	>A.stercoraria
106	8.430	195'	TGCGCGCTGATTGGC	-613	>A.steynii
153	8.060	27'	TTAACTCTCTATCCT	-781	>A.steynii
2	10.160	427	TAAACGCTCATTGGC	-370	>A.sydowii
71	8.630	455'	TTCACGCTAAGCGAG	-342	>A.sydowii
146	8.060	454	TGGACGATGATTGGT	-406	>A.taichungensis
163	7.960	485'	CTAACGCTAAGCGAG	-375	>A.taichungensis
5	9.730	199'	TCAACGCTGAATGGG	-624	>A.terreus
21	9.160	177	CAGACGCTAAAACCA	-646	>A.terreus
19	9.260	500'	AGTACGCAAAATGCA	-322	>A.thermomutatus
133	8.230	171	CACACGCTAAGAGAA	-651	>A.thermomutatus
43	8.760	458	TGGACGGTGATTGGC	-405	>A.triticus
125	8.330	60'	TCGACTCCAACTATC	-803	>A.triticus
80	8.500	763	TCCATCCTCAACGTC	-64	>A.tubingensis
93	8.460	110'	TGGATGCTCTCTGCC	-717	>A.tubingensis
115	8.360	505'	AGTACGCAGAATGCG	-323	>A.udagawae
137	8.130	24'	AACACACACAAAGTC	-804	>A.udagawae
60	8.660	41'	TTGACGTTTAACTTA	-777	>A.undulatus
117	8.360	39	GATAAGTTAAACGTC	-779	>A.undulatus
33	8.930	714'	TCGATGCTGAAAATA	-82	>A.unguis
145	8.060	463	GAGTCGCGTAATGCC	-333	>A.unguis
38	8.830	762	TTCATCCTCAACGTC	-64	>A.vadensis
100	8.460	109'	TGGATGCTCTCTGCC	-717	>A.vadensis
128	8.300	473'	TCCACGCTAAGCGAG	-351	>A.venezuelensis
160	7.960	52	TAAACGTCAAGTGGA	-772	>A.venezuelensis
23	9.160	428	TGAGCGCTCATTGGC	-370	>A.versicolor
44	8.760	423'	TGAGCGCTCAGGATC	-375	>A.versicolor
37	8.830	765	TTCATCCTCAACGTC	-64	>A.welwitschiae
56	8.660	69'	AAAACGCTTAACTTA	-760	>A.welwitschiae
169	7.760	124	GGGACGGTCGATATT	-674	>A.wentii
170	7.760	89'	TTTCCCCTCCATCTA	-709	>A.wentii
36	8.860	130'	TGGACGATACAAATA	-675	>A.zonatus
62	8.660	42	TAGATGGTAAACGTG	-763	>A.zonatus

## Sheet: Spt10 motifs
Top 8 Spt10 sites predicted in the reference Ph4h3 sequences, the consensus sequences and the Ph4h3 of A.nidulans.
STR	n	S	Lpos	sites	Rpos	seq
STR	26	7.667	184	TTCCCTTTCAGTTCTC	-47	>Agaricus_bisporus_Ph4h3
STR	39	7.500	54'	GTGTGACCAATTTCCC	-177	>Agaricus_bisporus_Ph4h3
STR	51	7.167	179	AGTCTTTCCCTTTCAG	-52	>Agaricus_bisporus_Ph4h3
STR	53	7.167	25'	ACTCACCCGTCTTCAC	-206	>Agaricus_bisporus_Ph4h3
STR	61	7.000	93	CTGTGCCGCTTTTCGC	-138	>Agaricus_bisporus_Ph4h3
STR	62	7.000	44'	TTTCCCTCCACTTAAC	-187	>Agaricus_bisporus_Ph4h3
STR	63	6.833	134	GTGCGTCACGTGTCAG	-97	>Agaricus_bisporus_Ph4h3
STR	64	6.500	152'	ATACGACCGCGACCGC	-79	>Agaricus_bisporus_Ph4h3
STR	14	8.167	145'	ATTCCAGCTCTCTCCC	-655	>Anidulans_Ph4h3
STR	18	7.833	344'	ATTCCAGGAGTCTCTG	-456	>Anidulans_Ph4h3
STR	32	7.500	69'	ATTCTCAACATCTCTC	-731	>Anidulans_Ph4h3
STR	40	7.500	747	ATACCATTTTCATCTC	-53	>Anidulans_Ph4h3
STR	42	7.500	742	ATTCTATACCATTTTC	-58	>Anidulans_Ph4h3
STR	43	7.500	383'	ATCCCAACCCCATCCC	-417	>Anidulans_Ph4h3
STR	48	7.167	358	ATTCTTCTGATATCCT	-442	>Anidulans_Ph4h3
STR	50	7.167	372'	ATCCCTGAATTTTTAG	-428	>Anidulans_Ph4h3
STR	10	8.333	363	TTTCCCCACGATTCGC	-1775	>Ncrassa_Ph4h3
STR	20	7.833	472	GGTCGTCTATTTTCGC	-1666	>Ncrassa_Ph4h3
STR	23	7.667	941'	TTTCTCTTTGTTTCAG	-1197	>Ncrassa_Ph4h3
STR	24	7.667	381	TTTCAGAGTGGTTCAC	-1757	>Ncrassa_Ph4h3
STR	25	7.667	1474	CTTCAGGAGCATTCAC	-664	>Ncrassa_Ph4h3
STR	28	7.667	836	CTTCTTAGTCATTCGA	-1302	>Ncrassa_Ph4h3
STR	29	7.667	1900'	CTTTCGGTTTTTTCGC	-238	>Ncrassa_Ph4h3
STR	30	7.500	1431'	GTCCAGCCCAATTCCT	-707	>Ncrassa_Ph4h3
STR	17	7.833	717	ATCCATCGACTTTCCA	-74	>Ph4h3_Consensus
STR	19	7.833	131'	ATTCCAGCGCCCTCCC	-660	>Ph4h3_Consensus
STR	27	7.667	642	CTACAAATACCTTCCC	-149	>Ph4h3_Consensus
STR	46	7.333	52'	TTCCCATCTATCTCCC	-739	>Ph4h3_Consensus
STR	54	7.167	230'	GTCCCAGCGGAATCAT	-561	>Ph4h3_Consensus
STR	55	7.167	309	ATTCCTGAGGATTGCT	-482	>Ph4h3_Consensus
STR	56	7.167	289	GTTCAAAGAAGATCAG	-502	>Ph4h3_Consensus
STR	60	7.167	114'	GCGCTCTTCCCTTCGC	-677	>Ph4h3_Consensus
STR	13	8.167	75	GTGCCAAATACTTCAG	-412	>Prubens_Ph4h3
STR	15	8.167	41'	GTTCCATTTCTTTTGT	-446	>Prubens_Ph4h3
STR	31	7.500	65	ATTCCAAAGGGTGCCA	-422	>Prubens_Ph4h3
STR	34	7.500	279	GTCCCCAGTCCTACGC	-208	>Prubens_Ph4h3
STR	36	7.500	207	GTACCAGCACTTTGAT	-280	>Prubens_Ph4h3
STR	37	7.500	123'	ATTCTTGATCTTGCAC	-364	>Prubens_Ph4h3
STR	44	7.333	349	TTCCAGATCAATTCCC	-138	>Prubens_Ph4h3
STR	49	7.167	317	GATCGGCTTACTTCCC	-170	>Prubens_Ph4h3
STR	1	8.833	358	GTTCTCACATTTTCGC	-289	>Scere_ChrII_Ph4h3
STR	5	8.500	295'	GTTCTGAAAACTTCGC	-352	>Scere_ChrII_Ph4h3
STR	6	8.500	392	GTTCTCACAATTTCTC	-255	>Scere_ChrII_Ph4h3
STR	8	8.500	260'	GTTCCGAGCGCTTCTC	-387	>Scere_ChrII_Ph4h3
STR	12	8.333	193	TTACCACCGTATTCGC	-454	>Scere_ChrII_Ph4h3
STR	16	7.833	382	ATACATTATCGTTCTC	-265	>Scere_ChrII_Ph4h3
STR	38	7.500	610'	GTTAGATGTTTTTCTT	-37	>Scere_ChrII_Ph4h3
STR	41	7.500	401	ATTTCTCACATTTCCT	-246	>Scere_ChrII_Ph4h3
STR	2	8.833	366	GTTCCGAGCACTTCGC	-311	>Scere_ChrXIV_Ph4h3
STR	3	8.833	391'	GTGCCAATAGTTTCAC	-286	>Scere_ChrXIV_Ph4h3
STR	7	8.500	280'	GTTCTGGGAGCTTCGC	-397	>Scere_ChrXIV_Ph4h3
STR	21	7.833	81'	ATTTTTTTTTTTTCGC	-596	>Scere_ChrXIV_Ph4h3
STR	22	7.833	312'	AGACCGAGAGTTTCGC	-365	>Scere_ChrXIV_Ph4h3
STR	33	7.500	635	GTTCTTCCCCTTTTAC	-42	>Scere_ChrXIV_Ph4h3
STR	45	7.333	263'	TCTCAAGCTTTTTCGG	-414	>Scere_ChrXIV_Ph4h3
STR	52	7.167	290'	ATGGCAGGACGTTCTG	-387	>Scere_ChrXIV_Ph4h3
STR	4	8.667	195'	TTTCCCTTTTTTTCGC	-1610	>Treesei_Ph4h3
STR	9	8.500	862	ATTCAACTATATTCTC	-943	>Treesei_Ph4h3
STR	11	8.333	1346	TTTCCCTCATTTTCCC	-459	>Treesei_Ph4h3
STR	35	7.500	271	ATTCCTTTTTTTTTTT	-1534	>Treesei_Ph4h3
STR	47	7.333	1719	CGCCCATCTTTTTCTC	-86	>Treesei_Ph4h3
STR	57	7.167	898	GTTATAGCATATTCTG	-907	>Treesei_Ph4h3
STR	58	7.167	30'	ATCTCCGTTGATTCCC	-1775	>Treesei_Ph4h3
STR	59	7.167	1453'	GTCTCGCTTTTTTCTG	-352	>Treesei_Ph4h3
	Positioning of the motif is the same between the Consensus Ph4h3 and the Ph4h3 of A. nidulans.

## Sheet: JASPAR hits; A.nidulans Ph4h3
Matrix ID	Name	Score	Relative score	Sequence ID	Start	End	Strand	Predicted sequence
MA0316.1	HAP5	17.0053	0.96189087086	Ph4h3	181	195	-	CGCCCTCTGATTGGT
MA0314.1	HAP3	16.8704	0.955020184288	Ph4h3	176	190	-	TCTGATTGGTCGATC
MA0402.1	SWI5	12.6305	1.00000000184	Ph4h3	557	564	+	TGCTGGTT
MA0358.1	PUT3	12.5723	1.00000000335	Ph4h3	453	460	+	CCCGGGAA
MA0304.1	GCR1	12.3451	0.971791962039	Ph4h3	84	91	+	TGGAAGAC
MA0323.1	IXR1	12.3252	0.860954835511	Ph4h3	184	198	+	AATCAGAGGGCGGGG
MA0323.1	IXR1	11.935	0.856306743509	Ph4h3	129	143	+	AAGACGGAAGCGCGT
MA0394.1	STP1	11.7418	0.998068126162	Ph4h3	276	283	+	CGCGGCGC
MA0287.1	CUP2	11.681	0.909062976474	Ph4h3	521	531	+	CAGCAAAACTG
MA0433.1	YOX1	11.633	0.960092304491	Ph4h3	45	52	-	TTAATTTA
MA0377.1	SFL1	11.5685	0.841654130902	Ph4h3	77	97	+	TTGAGAATGGAAGACCGGATG
MA0332.1	MET28	11.5634	0.999999996061	Ph4h3	625	630	-	CTGTGG
MA0345.1	NHP6A	11.4894	0.854675123893	Ph4h3	115	135	-	CCGTCTTCTATACAAATATCT
MA0323.1	IXR1	11.4643	0.85070062865	Ph4h3	543	557	-	ACACCATAAGCAGTG
MA0330.1	MBP1::SWI6	11.458	0.989047637889	Ph4h3	287	293	-	ACGCGTC
MA0330.1	MBP1::SWI6	11.458	0.989047637889	Ph4h3	288	294	+	ACGCGTC
MA0436.1	YPR022C	11.1888	1.00000001211	Ph4h3	141	147	-	CCCCACG
MA0319.1	HSF1	11.0097	0.956669333156	Ph4h3	83	90	+	ATGGAAGA
MA0277.1	AZF1	10.9366	0.904740559079	Ph4h3	584	592	+	CAAAGGAAA
MA0358.1	PUT3	10.9335	0.948412320848	Ph4h3	451	458	-	CCCGGGCA
MA0267.1	ACE2	10.9325	1.00000000493	Ph4h3	557	563	-	ACCAGCA
MA0401.1	SWI4	10.9009	0.92768858612	Ph4h3	534	541	+	CCGCGAAA
MA0314.1	HAP3	10.8911	0.880485433935	Ph4h3	441	455	+	GCTTATTGGCTGCCC
MA0436.1	YPR022C	10.8319	0.988979279732	Ph4h3	668	674	+	CCCCACC
MA0292.1	ECM22	10.5596	0.989243070078	Ph4h3	564	570	+	TTCCGGA
MA0316.1	HAP5	10.5487	0.87608635376	Ph4h3	436	450	+	TGAATGCTTATTGGC
MA0412.1	UME6	10.4449	0.813577899098	Ph4h3	530	542	+	TGGGCCGCGAAAT
MA0425.1	YGR067C	10.4303	0.96602490975	Ph4h3	766	779	+	GCCCCACTAATTCC
MA0406.1	TEC1	10.4212	0.944592108983	Ph4h3	416	423	+	ACATTCCA
MA0436.1	YPR022C	10.3566	0.974303287125	Ph4h3	767	773	+	CCCCACT
MA0425.1	YGR067C	10.2751	0.961547177662	Ph4h3	186	199	-	GCCCCGCCCTCTGA
MA0285.1	CRZ1	10.2623	0.978640869841	Ph4h3	762	770	+	CAAAGCCCC
MA0338.1	MIG2	10.0001	0.981666030975	Ph4h3	192	198	-	CCCCGCC
MA0295.1	FHL1	9.99009	0.915786074798	Ph4h3	245	252	+	GACGCAGT
MA0337.1	MIG1	9.94266	0.996043867815	Ph4h3	667	673	+	CCCCCAC
MA0396.1	STP3	9.92685	0.91168851972	Ph4h3	468	476	+	CTTAGCGCA
MA0267.1	ACE2	9.91718	0.966543117289	Ph4h3	519	525	+	GCCAGCA
MA0380.1	SIP4	9.84375	0.983102177946	Ph4h3	564	570	+	TTCCGGA
MA0431.1	TDA9	9.81274	0.952558689984	Ph4h3	766	774	+	GCCCCACTA
MA0398.1	SUM1	9.80478	0.91735549135	Ph4h3	44	52	-	TTAATTTAT
MA0425.1	YGR067C	9.77309	0.947057348489	Ph4h3	677	690	+	CCCCCTCCATCTTT
MA0339.1	MIG3	9.75314	0.971942349325	Ph4h3	192	198	-	CCCCGCC
MA0282.1	CEP3	9.73917	0.908666736976	Ph4h3	704	711	-	GTCGGAAA
MA0431.1	TDA9	9.72933	0.950206396948	Ph4h3	191	199	-	GCCCCGCCC
MA0391.1	STB4	9.72757	0.940307237525	Ph4h3	705	711	-	GTCGGAA
MA0373.1	RPN4	9.72263	0.927762610884	Ph4h3	675	681	-	GGGGGCG
MA0275.1	ASG1	9.6721	1.00000001154	Ph4h3	564	569	-	CCGGAA
MA0319.1	HSF1	9.63691	0.915477982727	Ph4h3	774	781	-	ATGGAATT
MA0417.1	YAP5	9.61465	1.00000001002	Ph4h3	439	444	-	AAGCAT
MA0425.1	YGR067C	9.59391	0.941885553338	Ph4h3	667	680	+	CCCCCACCCGCCCC
MA0436.1	YPR022C	9.58276	0.950406834193	Ph4h3	101	107	+	TCCCACG
MA0439.1	YRR1	9.57629	0.880133441926	Ph4h3	300	310	-	CTCAAATCCGC
MA0325.1	LYS14	9.55964	0.895264975161	Ph4h3	353	360	+	CTGGAATT
MA0424.1	YER184C	9.54696	0.945169457886	Ph4h3	564	571	+	TTCCGGAC
MA0268.1	ADR1	9.5448	0.974745343484	Ph4h3	667	673	+	CCCCCAC
MA0431.1	TDA9	9.54041	0.944878896701	Ph4h3	667	675	+	CCCCCACCC
MA0275.1	ASG1	9.50703	0.994574156707	Ph4h3	91	96	+	CCGGAT
MA0283.1	CHA4	9.50267	0.908921803588	Ph4h3	192	199	+	GGCGGGGC
MA0338.1	MIG2	9.49868	0.96460684561	Ph4h3	141	147	-	CCCCACG
MA0338.1	MIG2	9.49868	0.96460684561	Ph4h3	668	674	+	CCCCACC
MA0268.1	ADR1	9.43159	0.970746733743	Ph4h3	142	148	-	TCCCCAC
MA0397.1	STP4	9.42668	0.886469186987	Ph4h3	468	476	+	CTTAGCGCA
MA0271.1	ARG80	9.40903	0.999999990251	Ph4h3	296	301	+	AGACGC
MA0339.1	MIG3	9.40831	0.960260668866	Ph4h3	141	147	-	CCCCACG
MA0286.1	CST6	9.40027	0.885144032047	Ph4h3	51	59	-	TTGACGTTT
MA0379.1	MOT2	9.3866	0.99999999588	Ph4h3	716	720	-	ATATA
MA0395.1	STP2	9.36148	0.836229524619	Ph4h3	187	206	+	CAGAGGGCGGGGCATGTTGA
MA0434.1	YPR013C	9.35184	0.918013356531	Ph4h3	175	183	-	GGTCGATCC
MA0339.1	MIG3	9.35059	0.958305473033	Ph4h3	668	674	+	CCCCACC
MA0388.1	SPT23	9.30673	0.929607331027	Ph4h3	252	259	-	AAGATCAA
MA0377.1	SFL1	9.24962	0.805515632248	Ph4h3	687	707	-	GAAAGGATAGATGAAAGAAAG
MA0280.1	CAT8	9.23632	0.999999997464	Ph4h3	564	569	-	CCGGAA
MA0342.1	MSN4	9.22701	1.00000001235	Ph4h3	678	682	-	AGGGG
MA0434.1	YPR013C	9.22491	0.914691946649	Ph4h3	201	209	+	TGTTGATCT
MA0271.1	ARG80	9.22334	0.994412589073	Ph4h3	347	352	+	AGACTC
MA0410.1	UGA3	9.21368	0.900850583396	Ph4h3	672	679	-	GGGCGGGT
MA0441.1	ZMS1	9.20143	0.883904790904	Ph4h3	192	200	-	TGCCCCGCC
MA0424.1	YER184C	9.17409	0.934081770951	Ph4h3	564	571	-	GTCCGGAA
MA0374.1	RSC3	9.17179	0.989223766318	Ph4h3	278	284	-	CGCGCCG
MA0370.1	RME1	9.15704	0.892210365442	Ph4h3	505	514	-	TCGAAAGGGT
MA0398.1	SUM1	9.14642	0.898042375873	Ph4h3	374	382	-	TGAATTTTT
MA0366.1	RGM1	9.124	0.99999998404	Ph4h3	678	682	-	AGGGG
MA0435.1	YPR015C	9.11485	0.803361483583	Ph4h3	10	29	-	TTTAACCTTAAATCTCTTCA
MA0337.1	MIG1	9.07134	0.965895383557	Ph4h3	142	148	-	TCCCCAC
MA0337.1	MIG1	9.07018	0.965855159135	Ph4h3	409	415	-	CCCCCAG
MA0329.1	MBP1	9.06851	0.995070877645	Ph4h3	287	293	-	ACGCGTC
MA0329.1	MBP1	9.06851	0.995070877645	Ph4h3	288	294	+	ACGCGTC
MA0271.1	ARG80	9.05886	0.989463008465	Ph4h3	244	249	+	TGACGC
MA0271.1	ARG80	9.05886	0.989463008465	Ph4h3	290	295	-	TGACGC
MA0293.1	ECM23	9.05492	0.925195976148	Ph4h3	509	519	-	CAAGATCGAAA
MA0319.1	HSF1	9.05229	0.897935370785	Ph4h3	125	132	+	ATAGAAGA
MA0317.1	HCM1	8.98072	0.911462269421	Ph4h3	200	207	-	ATCAACAT
MA0337.1	MIG1	8.95738	0.961952466327	Ph4h3	193	199	-	GCCCCGC
MA0431.1	TDA9	8.90534	0.926969966232	Ph4h3	677	685	+	CCCCCTCCA
MA0338.1	MIG2	8.90005	0.944239290441	Ph4h3	767	773	+	CCCCACT
MA0292.1	ECM22	8.87646	0.935369976215	Ph4h3	565	571	-	GTCCGGA
MA0406.1	TEC1	8.85545	0.900896949502	Ph4h3	79	86	-	CCATTCTC
MA0350.1	TOD6	8.85491	0.810992823481	Ph4h3	779	799	+	CATCAAAACTCATCGTCAATA
MA0388.1	SPT23	8.85333	0.918380385935	Ph4h3	375	382	+	AAAATTCA
MA0399.1	SUT1	8.85111	0.946631723085	Ph4h3	192	198	+	GGCGGGG
MA0337.1	MIG1	8.84305	0.957996349943	Ph4h3	766	772	+	GCCCCAC
MA0311.1	HAL9	8.83397	1.00000001403	Ph4h3	133	137	+	CGGAA
MA0311.1	HAL9	8.83397	1.00000001403	Ph4h3	564	568	-	CGGAA
MA0311.1	HAL9	8.83397	1.00000001403	Ph4h3	705	709	-	CGGAA
MA0341.1	MSN2	8.79054	1.00000001609	Ph4h3	678	682	-	AGGGG
MA0339.1	MIG3	8.78028	0.938985189207	Ph4h3	767	773	+	CCCCACT
MA0268.1	ADR1	8.77108	0.947417333456	Ph4h3	766	772	+	GCCCCAC
MA0323.1	IXR1	8.76691	0.818572160991	Ph4h3	638	652	-	AAGCGAGAGGCGGGT
MA0335.1	MET4	8.74581	0.881465422488	Ph4h3	407	414	+	AACTGGGG
MA0280.1	CAT8	8.7425	0.981681591946	Ph4h3	91	96	+	CCGGAT
MA0266.1	ABF2	8.74104	0.908529501842	Ph4h3	219	225	+	CCCTAGA
MA0413.1	USV1	8.73376	0.801436348215	Ph4h3	373	392	-	ACCCCATCCCTGAATTTTTA
MA0399.1	SUT1	8.72819	0.943122870774	Ph4h3	276	282	+	CGCGGCG
MA0267.1	ACE2	8.72247	0.92717500782	Ph4h3	480	486	+	GCCAGCC
MA0439.1	YRR1	8.72009	0.858004747676	Ph4h3	38	48	-	TTTATCTCCAC
MA0361.1	RDS1	8.7002	0.932733554591	Ph4h3	226	232	+	CGGGCGG
MA0380.1	SIP4	8.68933	0.947615912518	Ph4h3	565	571	-	GTCCGGA
MA0313.1	HAP2	8.68725	1.0000000003	Ph4h3	181	185	-	TTGGT
MA0319.1	HSF1	8.68527	0.88692223953	Ph4h3	732	739	-	ATGGAAAG
MA0273.1	ARO80	8.66683	0.823406231563	Ph4h3	446	466	+	TTGGCTGCCCGGGAAAGTCTC
MA0396.1	STP3	8.64246	0.876063842743	Ph4h3	594	602	-	CTTAGCGCC
MA0425.1	YGR067C	8.63095	0.914091844111	Ph4h3	135	148	-	TCCCCACGCGCTTC
MA0402.1	SWI5	8.62641	0.884086528413	Ph4h3	518	525	-	TGCTGGCA
MA0388.1	SPT23	8.61533	0.912487261668	Ph4h3	755	762	-	GAGATGAA
MA0381.1	SKN7	8.58005	0.99999999309	Ph4h3	723	728	+	GGCCAT
MA0392.1	STB5	8.56897	0.915376582939	Ph4h3	216	223	+	CGGCCCTA
MA0318.1	HMRA2	8.56125	0.894789991851	Ph4h3	402	409	+	TATGTAAC
MA0364.1	REI1	8.56084	0.892450694676	Ph4h3	380	386	-	TCCCTGA
MA0265.1	ABF1	8.53672	0.837595542832	Ph4h3	539	554	-	CCATAAGCAGTGATTT
MA0409.1	TYE7	8.51805	0.877760773944	Ph4h3	234	240	+	AACGTGA
MA0328.1	MATALPHA2	8.50596	0.830006774206	Ph4h3	47	55	-	CGTTTAATT
MA0313.1	HAP2	8.49889	0.994694591842	Ph4h3	446	450	+	TTGGC
MA0313.1	HAP2	8.49889	0.994694591842	Ph4h3	619	623	-	TTGGC
MA0280.1	CAT8	8.48535	0.972142119236	Ph4h3	566	571	+	CCGGAC
MA0305.1	GCR2	8.45532	0.920577241146	Ph4h3	133	139	-	GCTTCCG
MA0438.1	YRM1	8.44483	0.86300565808	Ph4h3	562	569	-	CCGGAAAC
MA0403.1	TBF1	8.44044	0.899859445693	Ph4h3	217	224	+	GGCCCTAG
MA0325.1	LYS14	8.42783	0.863225443116	Ph4h3	264	271	+	GAGGAATT
MA0325.1	LYS14	8.42783	0.863225443116	Ph4h3	774	781	-	ATGGAATT
MA0352.1	PDR1	8.4027	0.87111207277	Ph4h3	533	540	+	GCCGCGAA
MA0381.1	SKN7	8.40227	0.993240269274	Ph4h3	495	500	-	GGCCAG
MA0330.1	MBP1::SWI6	8.38776	0.928920457172	Ph4h3	137	143	-	ACGCGCT
MA0307.1	GLN3	8.37771	0.999999995978	Ph4h3	43	47	+	GATAA
MA0429.1	YLL054C	8.37139	0.91248281857	Ph4h3	111	117	+	CGGCAGA
MA0272.1	ARG81	8.33847	0.898288890689	Ph4h3	346	353	+	GAGACTCC
MA0328.1	MATALPHA2	8.3324	0.824767522405	Ph4h3	402	410	+	TATGTAACT
MA0370.1	RME1	8.32859	0.873899997507	Ph4h3	582	591	+	ATCAAAGGAA
MA0301.1	GAT3	8.31013	0.900163012648	Ph4h3	201	209	-	AGATCAACA
MA0388.1	SPT23	8.3052	0.904808002983	Ph4h3	354	361	-	GAATTCCA
MA0293.1	ECM23	8.26	0.895971279892	Ph4h3	250	260	-	CAAGATCAACT
MA0281.1	CBF1	8.23845	0.849790390942	Ph4h3	233	240	+	TAACGTGA
MA0305.1	GCR2	8.23629	0.914360962519	Ph4h3	84	90	-	TCTTCCA
MA0312.1	HAP1	8.21039	0.878572538163	Ph4h3	301	308	+	CGGATTTG
MA0344.1	NHP10	8.17496	0.846041694632	Ph4h3	452	459	+	GCCCGGGA
MA0416.1	YAP3	8.17249	0.852987907027	Ph4h3	335	342	-	AGTACGTA
MA0361.1	RDS1	8.16462	0.91654218135	Ph4h3	530	536	-	CGGCCCA
MA0334.1	MET32	8.14492	0.898351644158	Ph4h3	623	629	+	AACCACA
MA0293.1	ECM23	8.13263	0.891288391918	Ph4h3	201	211	-	TCAGATCAACA
MA0311.1	HAL9	8.12635	0.97288608278	Ph4h3	171	175	+	CGGAG
MA0367.1	RGT1	8.10918	0.875204703863	Ph4h3	170	180	-	CGATCCTCCGA
MA0275.1	ASG1	8.10532	0.948498716852	Ph4h3	705	710	-	TCGGAA
MA0374.1	RSC3	8.0994	0.948164592566	Ph4h3	139	145	+	CGCGTGG
MA0352.1	PDR1	8.05207	0.860610824736	Ph4h3	102	109	+	CCCACGGG
MA0268.1	ADR1	8.04192	0.921663437071	Ph4h3	386	392	-	ACCCCAT
MA0302.1	GAT4	8.03881	0.867468018975	Ph4h3	201	211	-	TCAGATCAACA
MA0410.1	UGA3	8.03046	0.866985759396	Ph4h3	227	234	+	GGGCGGTA
MA0357.1	PHO4	8.0304	0.901146618666	Ph4h3	138	145	+	GCGCGTGG
MA0357.1	PHO4	8.0304	0.901146618666	Ph4h3	138	145	-	CCACGCGC
MA0302.1	GAT4	7.98494	0.865790166826	Ph4h3	509	519	-	CAAGATCGAAA
MA0410.1	UGA3	7.97469	0.865389494522	Ph4h3	638	645	-	AGGCGGGT
MA0309.1	GZF3	7.95164	0.901106230561	Ph4h3	365	372	+	TGATATCC
MA0441.1	ZMS1	7.93633	0.846393662004	Ph4h3	141	149	-	CTCCCCACG
MA0341.1	MSN2	7.93323	0.967129186022	Ph4h3	411	415	+	GGGGG
MA0341.1	MSN2	7.93323	0.967129186022	Ph4h3	667	671	-	GGGGG
MA0341.1	MSN2	7.93323	0.967129186022	Ph4h3	677	681	-	GGGGG
MA0420.1	ERT1	7.93108	0.866354954929	Ph4h3	704	711	-	GTCGGAAA
MA0389.1	SRD1	7.92105	0.881710705224	Ph4h3	202	209	-	AGATCAAC
MA0389.1	SRD1	7.92105	0.881710705224	Ph4h3	251	258	-	AGATCAAC
MA0287.1	CUP2	7.90418	0.807126482282	Ph4h3	442	452	-	CAGCCAATAAG
MA0325.1	LYS14	7.90364	0.848386602088	Ph4h3	377	384	-	CCTGAATT
MA0287.1	CUP2	7.89762	0.806949184681	Ph4h3	470	480	+	TAGCGCAACTG
MA0354.1	PDR8	7.85628	0.855409340886	Ph4h3	38	45	+	GTGGAGAT
MA0344.1	NHP10	7.84464	0.836543267622	Ph4h3	192	199	+	GGCGGGGC
MA0319.1	HSF1	7.81835	0.860908867572	Ph4h3	417	424	-	CTGGAATG
MA0441.1	ZMS1	7.80751	0.842574088556	Ph4h3	666	674	+	TCCCCCACC
MA0408.1	TOS8	7.80518	0.864973283218	Ph4h3	53	60	+	ACGTCAAG
MA0301.1	GAT3	7.75611	0.881391583267	Ph4h3	250	258	-	AGATCAACT
MA0370.1	RME1	7.74452	0.860990879529	Ph4h3	700	709	-	CGGAAAGGAT
MA0374.1	RSC3	7.74313	0.934523831423	Ph4h3	211	217	-	CGCGCAT
MA0302.1	GAT4	7.73955	0.858147052158	Ph4h3	250	260	-	CAAGATCAACT
MA0410.1	UGA3	7.73911	0.858647048236	Ph4h3	191	198	+	GGGCGGGG
MA0397.1	STP4	7.73579	0.84158459712	Ph4h3	594	602	-	CTTAGCGCC
MA0285.1	CRZ1	7.73169	0.893007279591	Ph4h3	672	680	+	ACCCGCCCC
MA0433.1	YOX1	7.73126	0.853200503532	Ph4h3	45	52	+	TAAATTAA
MA0420.1	ERT1	7.71219	0.860059651876	Ph4h3	563	570	-	TCCGGAAA
MA0301.1	GAT3	7.70385	0.879620844597	Ph4h3	509	517	-	AGATCGAAA
MA0280.1	CAT8	7.69288	0.942744853485	Ph4h3	454	459	+	CCGGGA
MA0374.1	RSC3	7.68361	0.932245021958	Ph4h3	276	282	+	CGCGGCG
MA0319.1	HSF1	7.67955	0.856744048972	Ph4h3	741	748	-	ATAGAATT
MA0430.1	YLR278C	7.67939	0.862344606561	Ph4h3	170	177	+	TCGGAGGA
MA0275.1	ASG1	7.66226	0.933934906054	Ph4h3	454	459	+	CCGGGA
MA0362.1	RDS2	7.64396	0.88301587104	Ph4h3	169	175	+	GTCGGAG
MA0381.1	SKN7	7.6434	0.964386952934	Ph4h3	721	726	-	GGCCGA
MA0277.1	AZF1	7.64122	0.816892379478	Ph4h3	699	707	-	GAAAGGATA
MA0335.1	MET4	7.63365	0.857245108287	Ph4h3	625	632	-	TCCTGTGG
MA0361.1	RDS1	7.62654	0.900275559874	Ph4h3	721	727	-	TGGCCGA
MA0431.1	TDA9	7.61732	0.890647443153	Ph4h3	140	148	-	TCCCCACGC
MA0293.1	ECM23	7.59667	0.871584022831	Ph4h3	421	431	+	CCAGATCAATG
MA0325.1	LYS14	7.5698	0.83893603	Ph4h3	562	569	-	CCGGAAAC
MA0414.1	XBP1	7.56869	0.922157593233	Ph4h3	509	515	-	ATCGAAA
MA0429.1	YLL054C	7.55663	0.884791662098	Ph4h3	171	177	+	CGGAGGA
MA0429.1	YLL054C	7.5395	0.884209259988	Ph4h3	530	536	-	CGGCCCA
MA0434.1	YPR013C	7.53675	0.870517220172	Ph4h3	250	258	+	AGTTGATCT
MA0325.1	LYS14	7.51727	0.837448933267	Ph4h3	329	336	-	TAGGAATT
MA0275.1	ASG1	7.4972	0.928509051222	Ph4h3	606	611	-	CCGGGT
MA0441.1	ZMS1	7.46982	0.832561139934	Ph4h3	765	773	+	AGCCCCACT
MA0374.1	RSC3	7.46095	0.923719957024	Ph4h3	286	292	-	CGCGTCC
MA0274.1	ARR1	7.45163	0.902177911902	Ph4h3	42	49	+	AGATAAAT
MA0317.1	HCM1	7.44879	0.864049543632	Ph4h3	74	81	-	CTCAACAT
MA0381.1	SKN7	7.44636	0.95689530009	Ph4h3	215	220	-	GGCCGC
MA0381.1	SKN7	7.44636	0.95689530009	Ph4h3	532	537	+	GGCCGC
MA0405.1	TEA1	7.4365	0.890552452184	Ph4h3	211	218	-	CCGCGCAT
MA0319.1	HSF1	7.43135	0.84929640433	Ph4h3	353	360	+	CTGGAATT
MA0409.1	TYE7	7.42883	0.845414412647	Ph4h3	56	62	-	CACTTGA
MA0283.1	CHA4	7.427	0.851349294591	Ph4h3	37	44	+	GGTGGAGA
MA0356.1	PHO2	7.40773	0.963907094417	Ph4h3	47	52	-	TTAATT
MA0356.1	PHO2	7.40176	0.963702968653	Ph4h3	117	122	+	ATATTT
MA0302.1	GAT4	7.3987	0.84753067037	Ph4h3	420	430	-	ATTGATCTGGA
MA0432.1	YNR063W	7.39443	0.839673823645	Ph4h3	170	177	+	TCGGAGGA
MA0276.1	ASH1	7.38191	0.852913560443	Ph4h3	294	303	-	CCGCGTCTTG
MA0438.1	YRM1	7.37856	0.830649089123	Ph4h3	703	710	-	TCGGAAAG
MA0325.1	LYS14	7.37451	0.833407728188	Ph4h3	154	161	+	CTGGAATC
MA0380.1	SIP4	7.37443	0.90719647232	Ph4h3	453	459	-	TCCCGGG
MA0408.1	TOS8	7.36627	0.851730431145	Ph4h3	290	297	+	GCGTCAAG
MA0374.1	RSC3	7.36115	0.919898767141	Ph4h3	136	142	-	CGCGCTT
MA0380.1	SIP4	7.34694	0.906351571708	Ph4h3	169	175	-	CTCCGAC
MA0329.1	MBP1	7.34425	0.928352045643	Ph4h3	298	304	+	ACGCGGA
MA0375.1	RSC30	7.33593	0.873118783081	Ph4h3	277	284	+	GCGGCGCG
MA0299.1	GAL4	7.33418	0.850752034546	Ph4h3	488	502	-	CGGGCCAGGGCGGTC
MA0374.1	RSC3	7.32662	0.918576601594	Ph4h3	214	220	+	CGCGGCC
MA0374.1	RSC3	7.32662	0.918576601594	Ph4h3	532	538	-	CGCGGCC
MA0410.1	UGA3	7.3186	0.84661184651	Ph4h3	65	72	+	CGGCGAGA
MA0410.1	UGA3	7.3186	0.84661184651	Ph4h3	278	285	+	CGGCGCGA
MA0329.1	MBP1	7.31394	0.927178974497	Ph4h3	137	143	-	ACGCGCT
MA0274.1	ARR1	7.31198	0.89860021261	Ph4h3	403	410	-	AGTTACAT
MA0374.1	RSC3	7.30046	0.917574936132	Ph4h3	289	295	+	CGCGTCA
MA0302.1	GAT4	7.28812	0.844086374316	Ph4h3	421	431	+	CCAGATCAATG
MA0402.1	SWI5	7.28766	0.845331149617	Ph4h3	479	486	-	GGCTGGCA
MA0409.1	TYE7	7.28074	0.841016666245	Ph4h3	104	110	+	CACGGGA
MA0409.1	TYE7	7.28074	0.841016666245	Ph4h3	233	239	-	CACGTTA
MA0307.1	GLN3	7.27167	0.956921245043	Ph4h3	698	702	-	GATAG
MA0429.1	YLL054C	7.27136	0.875096207366	Ph4h3	722	728	+	CGGCCAT
MA0285.1	CRZ1	7.26386	0.877176580495	Ph4h3	638	646	+	ACCCGCCTC
MA0300.1	GAT1	7.23861	0.846562168846	Ph4h3	442	449	-	CCAATAAG
MA0352.1	PDR1	7.21781	0.835624506684	Ph4h3	212	219	-	GCCGCGCA
MA0268.1	ADR1	7.20765	0.892196889982	Ph4h3	193	199	-	GCCCCGC
MA0280.1	CAT8	7.19906	0.924426447967	Ph4h3	606	611	-	CCGGGT
MA0432.1	YNR063W	7.1896	0.834280879333	Ph4h3	703	710	-	TCGGAAAG
MA0337.1	MIG1	7.17524	0.900288989414	Ph4h3	386	392	-	ACCCCAT
MA0399.1	SUT1	7.16458	0.898491644064	Ph4h3	276	282	-	CGCCGCG
MA0929.1	NCU00019	7.15857	0.841679579037	Ph4h3	323	334	+	ATAGTAAATTCC
MA0324.1	LEU3	7.15662	0.8599098546	Ph4h3	229	238	-	ACGTTACCGC
MA0294.1	EDS1	7.14883	0.823591803339	Ph4h3	428	436	-	AGGATCATT
MA0321.1	INO2	7.14758	0.827534767749	Ph4h3	198	206	+	GCATGTTGA
MA0363.1	REB1	7.14222	0.816936509319	Ph4h3	454	462	-	CTTTCCCGG
MA0268.1	ADR1	7.13338	0.889573574963	Ph4h3	677	683	+	CCCCCTC
MA0286.1	CST6	7.12887	0.822955516355	Ph4h3	243	251	+	ATGACGCAG
MA0286.1	CST6	7.12201	0.822767754916	Ph4h3	233	241	-	GTCACGTTA
MA0268.1	ADR1	7.10966	0.888736042894	Ph4h3	38	44	-	TCTCCAC
MA0326.1	MAC1	7.10888	0.872314527322	Ph4h3	578	585	+	TTTGATCA
MA0326.1	MAC1	7.10888	0.872314527322	Ph4h3	580	587	-	TTTGATCA
MA0437.1	YPR196W	7.08759	0.853957252637	Ph4h3	171	179	-	GATCCTCCG
MA0398.1	SUM1	7.08439	0.837552376266	Ph4h3	45	53	+	TAAATTAAA
MA0322.1	INO4	7.0812	0.827507091908	Ph4h3	198	206	+	GCATGTTGA
MA0277.1	AZF1	7.07676	0.801845116087	Ph4h3	688	696	-	TGAAAGAAA
MA0304.1	GCR1	7.05141	0.878522437728	Ph4h3	354	361	+	TGGAATTC
MA0406.1	TEC1	7.04918	0.850490761359	Ph4h3	196	203	-	ACATGCCC
MA0406.1	TEC1	7.04918	0.850490761359	Ph4h3	456	463	-	ACTTTCCC
MA0398.1	SUM1	7.04863	0.836503167941	Ph4h3	116	124	+	GATATTTGT
MA0275.1	ASG1	7.04257	0.913565097668	Ph4h3	608	613	+	CCGGCT
MA0388.1	SPT23	7.04025	0.873486112916	Ph4h3	783	790	+	AAAACTCA
MA0293.1	ECM23	7.03617	0.850977362818	Ph4h3	306	316	-	TCAAATCTCAA
MA0304.1	GCR1	7.03214	0.878182904053	Ph4h3	709	716	-	AGGATGTC
MA0267.1	ACE2	7.02947	0.871387586701	Ph4h3	498	504	+	GCCCGCA
MA0381.1	SKN7	7.02284	0.940792245063	Ph4h3	217	222	+	GGCCCT
MA0342.1	MSN4	7.018	0.916634105425	Ph4h3	411	415	+	GGGGG
MA0342.1	MSN4	7.018	0.916634105425	Ph4h3	667	671	-	GGGGG
MA0342.1	MSN4	7.018	0.916634105425	Ph4h3	677	681	-	GGGGG
MA0373.1	RPN4	7.00608	0.853487431125	Ph4h3	37	43	+	GGTGGAG
MA0373.1	RPN4	7.00608	0.853487431125	Ph4h3	501	507	-	GGTTGCG
MA0373.1	RPN4	7.00608	0.853487431125	Ph4h3	634	640	-	GGTGGTG
MA0373.1	RPN4	7.00608	0.853487431125	Ph4h3	668	674	-	GGTGGGG
MA0399.1	SUT1	6.99815	0.893741014636	Ph4h3	104	110	+	CACGGGA
MA0374.1	RSC3	6.98551	0.90551637373	Ph4h3	296	302	-	CGCGTCT
MA0281.1	CBF1	6.9842	0.815351175567	Ph4h3	233	240	-	TCACGTTA
MA0291.1	DAL82	6.9836	0.837235994182	Ph4h3	590	598	+	AAAGGGCGC
MA0403.1	TBF1	6.97594	0.850294303468	Ph4h3	504	511	+	AACCCTTT
MA0291.1	DAL82	6.97331	0.836926259164	Ph4h3	534	542	-	ATTTCGCGG
MA0282.1	CEP3	6.94856	0.828254530516	Ph4h3	563	570	-	TCCGGAAA
MA0303.1	GCN4	6.94475	0.801437737941	Ph4h3	153	173	+	GCTGGAATCACTCACTGTCGG
MA0280.1	CAT8	6.9419	0.914886992946	Ph4h3	452	457	-	CCGGGC
MA0360.1	RDR1	6.93424	0.828215216688	Ph4h3	563	570	-	TCCGGAAA
MA0270.1	AFT2	6.93365	0.847629674113	Ph4h3	669	676	+	CCCACCCG
MA0389.1	SRD1	6.93214	0.848826333499	Ph4h3	510	517	-	AGATCGAA
MA0388.1	SPT23	6.92562	0.870647786684	Ph4h3	511	518	-	AAGATCGA
MA0358.1	PUT3	6.92363	0.822186558696	Ph4h3	605	612	-	GCCGGGTG
MA0408.1	TOS8	6.92197	0.838324831296	Ph4h3	312	319	-	CTCTCAAA
MA0329.1	MBP1	6.91562	0.911766570988	Ph4h3	138	144	+	GCGCGTG
MA0339.1	MIG3	6.90581	0.875484745431	Ph4h3	408	414	-	CCCCAGT
MA0364.1	REI1	6.90373	0.844288491211	Ph4h3	186	192	-	CCTCTGA
MA0319.1	HSF1	6.90089	0.833378944021	Ph4h3	154	161	+	CTGGAATC
MA0301.1	GAT3	6.89163	0.852100819084	Ph4h3	423	431	+	AGATCAATG
MA0268.1	ADR1	6.8908	0.881005700549	Ph4h3	409	415	-	CCCCCAG
MA0312.1	HAP1	6.87626	0.838308058885	Ph4h3	39	46	+	TGGAGATA
MA0360.1	RDR1	6.8737	0.826519007576	Ph4h3	299	306	+	CGCGGATT
MA0329.1	MBP1	6.86671	0.909873877946	Ph4h3	297	303	-	CCGCGTC
MA0293.1	ECM23	6.86363	0.844634048472	Ph4h3	13	23	+	AGAGATTTAAG
MA0291.1	DAL82	6.8595	0.83349960556	Ph4h3	298	306	-	AATCCGCGT
MA0267.1	ACE2	6.85008	0.865476349164	Ph4h3	638	644	+	ACCCGCC
MA0267.1	ACE2	6.85008	0.865476349164	Ph4h3	672	678	+	ACCCGCC
MA0329.1	MBP1	6.84787	0.909144827642	Ph4h3	534	540	+	CCGCGAA
MA0381.1	SKN7	6.84505	0.934032503117	Ph4h3	497	502	+	GGCCCG
MA0428.1	YKL222C	6.83056	0.817423886434	Ph4h3	562	570	-	TCCGGAAAC
MA0401.1	SWI4	6.82424	0.815118240615	Ph4h3	298	305	+	ACGCGGAT
MA0429.1	YLL054C	6.8224	0.859837310979	Ph4h3	567	573	+	CGGACGG
MA0289.1	DAL80	6.81742	0.837661775968	Ph4h3	442	448	-	CAATAAG
MA0289.1	DAL80	6.81742	0.837661775968	Ph4h3	468	474	-	CGCTAAG
MA0289.1	DAL80	6.81742	0.837661775968	Ph4h3	548	554	-	CCATAAG
MA0289.1	DAL80	6.81742	0.837661775968	Ph4h3	596	602	+	CGCTAAG
MA0289.1	DAL80	6.81742	0.837661775968	Ph4h3	787	793	-	CGATGAG
MA0359.1	RAP1	6.80962	0.805525517136	Ph4h3	617	626	+	CAGCCAAACC
MA0380.1	SIP4	6.79723	0.889453750022	Ph4h3	705	711	+	TTCCGAC
MA0375.1	RSC30	6.78194	0.858220901937	Ph4h3	212	219	+	TGCGCGGC
MA0394.1	STP1	6.77463	0.880462929947	Ph4h3	214	221	+	CGCGGCCC
MA0394.1	STP1	6.77463	0.880462929947	Ph4h3	531	538	-	CGCGGCCC
MA0365.1	RFX1	6.77443	0.844022806484	Ph4h3	230	237	-	CGTTACCG
MA0325.1	LYS14	6.77184	0.816347056545	Ph4h3	300	307	+	GCGGATTT
MA0329.1	MBP1	6.7694	0.90610840038	Ph4h3	280	286	+	GCGCGAG
MA0368.1	RIM101	6.75761	0.843023040244	Ph4h3	54	60	+	CGTCAAG
MA0368.1	RIM101	6.75761	0.843023040244	Ph4h3	291	297	+	CGTCAAG
MA0368.1	RIM101	6.75761	0.843023040244	Ph4h3	468	474	-	CGCTAAG
MA0368.1	RIM101	6.75761	0.843023040244	Ph4h3	596	602	+	CGCTAAG
MA0291.1	DAL82	6.75437	0.830334447906	Ph4h3	210	218	+	GATGCGCGG
MA0293.1	ECM23	6.74996	0.840455169981	Ph4h3	510	520	+	TTCGATCTTGC
MA0437.1	YPR196W	6.72982	0.844703441773	Ph4h3	455	463	-	ACTTTCCCG
MA0292.1	ECM22	6.72094	0.866378942913	Ph4h3	89	95	+	GACCGGA
MA0399.1	SUT1	6.71927	0.885780887815	Ph4h3	607	613	-	AGCCGGG
MA0339.1	MIG3	6.71429	0.868996567028	Ph4h3	385	391	-	CCCCATC
MA0389.1	SRD1	6.70874	0.841397939773	Ph4h3	307	314	-	AAATCTCA
MA0330.1	MBP1::SWI6	6.70796	0.896023464161	Ph4h3	275	281	+	TCGCGGC
MA0330.1	MBP1::SWI6	6.70796	0.896023464161	Ph4h3	533	539	-	TCGCGGC
MA0318.1	HMRA2	6.69528	0.841887694941	Ph4h3	48	55	-	CGTTTAAT
MA0374.1	RSC3	6.69445	0.894372263524	Ph4h3	281	287	+	CGCGAGG
MA0330.1	MBP1::SWI6	6.69387	0.895747553481	Ph4h3	279	285	-	TCGCGCC
MA0375.1	RSC30	6.6815	0.855520104543	Ph4h3	279	286	-	CTCGCGCC
MA0422.1	URC2	6.67318	0.827450325028	Ph4h3	38	47	+	GTGGAGATAA
MA0360.1	RDR1	6.67101	0.820840127847	Ph4h3	471	478	+	AGCGCAAC
MA0403.1	TBF1	6.67076	0.839965791929	Ph4h3	380	387	-	ATCCCTGA
MA0366.1	RGM1	6.6691	0.907085765749	Ph4h3	190	194	+	AGGGC
MA0366.1	RGM1	6.6691	0.907085765749	Ph4h3	218	222	-	AGGGC
MA0366.1	RGM1	6.6691	0.907085765749	Ph4h3	492	496	-	AGGGC
MA0366.1	RGM1	6.6691	0.907085765749	Ph4h3	592	596	+	AGGGC
MA0325.1	LYS14	6.66842	0.81341966219	Ph4h3	417	424	-	CTGGAATG
MA0293.1	ECM23	6.66572	0.837357834484	Ph4h3	420	430	-	ATTGATCTGGA
MA0327.1	HMRA1	6.65697	0.853637150771	Ph4h3	551	557	-	ACACCAT
MA0389.1	SRD1	6.6547	0.83960089275	Ph4h3	423	430	+	AGATCAAT
MA0423.1	YER130C	6.6325	0.843011743932	Ph4h3	589	597	-	CGCCCTTTC
MA0334.1	MET32	6.62882	0.846435954188	Ph4h3	634	640	+	CACCACC
MA0267.1	ACE2	6.62703	0.858126360152	Ph4h3	152	158	-	TCCAGCT
MA0368.1	RIM101	6.62485	0.839133293672	Ph4h3	516	522	-	TGGCAAG
MA0368.1	RIM101	6.62485	0.839133293672	Ph4h3	612	618	-	TGCAAAG
MA0301.1	GAT3	6.61426	0.842703043659	Ph4h3	306	314	-	AAATCTCAA
MA0359.1	RAP1	6.61361	0.801408764234	Ph4h3	122	131	-	CTTCTATACA
MA0280.1	CAT8	6.59867	0.902154441327	Ph4h3	608	613	+	CCGGCT
MA0334.1	MET32	6.58435	0.844912990884	Ph4h3	765	771	+	AGCCCCA
MA0388.1	SPT23	6.58158	0.862128888023	Ph4h3	538	545	+	GAAATCAC
MA0326.1	MAC1	6.56749	0.862942410695	Ph4h3	270	277	+	TTTGATCG
MA0326.1	MAC1	6.56749	0.862942410695	Ph4h3	520	527	-	TTTGCTGG
MA0366.1	RGM1	6.56601	0.903183850161	Ph4h3	382	386	+	AGGGA
MA0358.1	PUT3	6.56573	0.81092029356	Ph4h3	104	111	+	CACGGGAC
MA0266.1	ABF2	6.5531	0.838124127112	Ph4h3	220	226	-	GTCTAGG
MA0375.1	RSC30	6.5529	0.852061662583	Ph4h3	139	146	-	CCCACGCG
MA0288.1	CUP9	6.54939	0.835423247137	Ph4h3	4	12	-	TCACACATC
MA0338.1	MIG2	6.54136	0.863989128877	Ph4h3	408	414	-	CCCCAGT
MA0424.1	YER184C	6.53866	0.855712902203	Ph4h3	606	613	+	ACCCGGCT
MA0355.1	PHD1	6.53483	0.861237265607	Ph4h3	612	621	-	GGCTGCAAAG
MA0399.1	SUT1	6.525	0.880235526478	Ph4h3	278	284	-	CGCGCCG
MA0302.1	GAT4	6.52289	0.820252057706	Ph4h3	202	212	+	GTTGATCTGAT
MA0416.1	YAP3	6.52194	0.807696523188	Ph4h3	333	340	+	CCTACGTA
MA0331.1	MCM1	6.51903	0.831752549047	Ph4h3	419	430	-	ATTGATCTGGAA
MA0328.2	MATALPHA2	6.50661	0.874013360599	Ph4h3	402	409	+	TATGTAAC
MA0288.1	CUP9	6.50008	0.834259697993	Ph4h3	50	58	-	TGACGTTTA
MA0295.1	FHL1	6.49841	0.818308198331	Ph4h3	297	304	+	GACGCGGA
MA0405.1	TEA1	6.49308	0.864249740614	Ph4h3	136	143	-	ACGCGCTT
MA0272.1	ARG81	6.48196	0.852709573595	Ph4h3	156	163	-	GTGATTCC
MA0381.1	SKN7	6.4689	0.919730761124	Ph4h3	530	535	-	GGCCCA
MA0320.1	IME1	6.46047	0.83036434388	Ph4h3	529	536	-	CGGCCCAG
MA0423.1	YER130C	6.44472	0.838291215157	Ph4h3	504	512	+	AACCCTTTC
MA0406.1	TEC1	6.42271	0.833008351586	Ph4h3	265	272	-	AAATTCCT
MA0406.1	TEC1	6.42271	0.833008351586	Ph4h3	328	335	+	AAATTCCT
MA0329.1	MBP1	6.41862	0.892535440624	Ph4h3	279	285	-	TCGCGCC
MA0441.1	ZMS1	6.39296	0.800631495496	Ph4h3	676	684	+	GCCCCCTCC
MA0272.1	ARG81	6.37562	0.85009892889	Ph4h3	243	250	+	ATGACGCA
MA0357.1	PHO4	6.37397	0.869192586947	Ph4h3	198	205	+	GCATGTTG
MA0357.1	PHO4	6.37397	0.869192586947	Ph4h3	198	205	-	CAACATGC
MA0310.1	HAC1	6.37069	0.826299610596	Ph4h3	234	241	-	GTCACGTT
MA0399.1	SUT1	6.36987	0.875807471914	Ph4h3	212	218	+	TGCGCGG
MA0385.1	SOK2	6.36541	0.808468421773	Ph4h3	433	443	+	TCCTGAATGCT
MA0293.1	ECM23	6.36089	0.826150854919	Ph4h3	251	261	+	GTTGATCTTGC
MA0428.1	YKL222C	6.35722	0.804252008647	Ph4h3	131	139	+	GACGGAAGC
MA0433.1	YOX1	6.35471	0.815488630408	Ph4h3	772	779	+	CTAATTCC
MA0302.1	GAT4	6.35181	0.814923556799	Ph4h3	392	402	-	ACTGATCCCAA
MA0432.1	YNR063W	6.34822	0.812128755145	Ph4h3	38	45	+	GTGGAGAT
MA0304.1	GCR1	6.3201	0.86563762454	Ph4h3	98	105	-	TGGGAGCC
MA0375.1	RSC30	6.31952	0.845785644535	Ph4h3	637	644	+	CACCCGCC
MA0375.1	RSC30	6.31952	0.845785644535	Ph4h3	671	678	+	CACCCGCC
MA0392.1	STB5	6.31836	0.836933060845	Ph4h3	278	285	+	CGGCGCGA
MA0306.1	GIS1	6.31834	0.832158413776	Ph4h3	677	685	+	CCCCCTCCA
MA0300.1	GAT1	6.31774	0.820188880621	Ph4h3	41	48	+	GAGATAAA
MA0429.1	YLL054C	6.31206	0.842492644595	Ph4h3	226	232	+	CGGGCGG
MA0367.1	RGT1	6.30448	0.829301231308	Ph4h3	357	367	+	AATTCTTCTGA
MA0301.1	GAT3	6.28739	0.831627897255	Ph4h3	420	428	-	TGATCTGGA
MA0291.1	DAL82	6.28392	0.816169878193	Ph4h3	135	143	+	GAAGCGCGT
MA0329.1	MBP1	6.28026	0.887181728272	Ph4h3	235	241	+	ACGTGAC
MA0306.1	GIS1	6.2742	0.830849598466	Ph4h3	505	513	+	ACCCTTTCG
MA0338.1	MIG2	6.27326	0.854867620225	Ph4h3	385	391	-	CCCCATC
MA0384.1	SNT2	6.25739	0.834307732513	Ph4h3	272	282	+	TGATCGCGGCG
MA0291.1	DAL82	6.25633	0.815339161237	Ph4h3	472	480	-	CAGTTGCGC
MA0374.1	RSC3	6.25495	0.877545068806	Ph4h3	299	305	+	CGCGGAT
MA0352.1	PDR1	6.25106	0.806670033334	Ph4h3	102	109	-	CCCGTGGG
MA0299.1	GAL4	6.24854	0.835176438597	Ph4h3	79	93	-	CGGTCTTCCATTCTC
MA0307.1	GLN3	6.24701	0.917012107279	Ph4h3	116	120	+	GATAT
MA0307.1	GLN3	6.24701	0.917012107279	Ph4h3	366	370	+	GATAT
MA0307.1	GLN3	6.24701	0.917012107279	Ph4h3	367	371	-	GATAT
MA0306.1	GIS1	6.24324	0.82993133774	Ph4h3	379	387	-	ATCCCTGAA
MA0375.1	RSC30	6.24211	0.843704157621	Ph4h3	192	199	-	GCCCCGCC
MA0388.1	SPT23	6.24085	0.853691989835	Ph4h3	559	566	-	GAAACCAG
MA0293.1	ECM23	6.23377	0.821477398496	Ph4h3	428	438	+	AATGATCCTGA
MA0283.1	CHA4	6.22679	0.818059130742	Ph4h3	228	235	+	GGCGGTAA
MA0429.1	YLL054C	6.22352	0.839483461687	Ph4h3	216	222	+	CGGCCCT
MA0408.1	TOS8	6.22332	0.817245167418	Ph4h3	305	312	-	ATCTCAAA
MA0408.1	TOS8	6.22332	0.817245167418	Ph4h3	758	765	+	ATCTCAAA
MA0391.1	STB4	6.22149	0.834832086009	Ph4h3	564	570	-	TCCGGAA
MA0380.1	SIP4	6.22001	0.871710206892	Ph4h3	452	458	+	GCCCGGG
MA0410.1	UGA3	6.21584	0.815049776935	Ph4h3	101	108	-	CCGTGGGA
MA0410.1	UGA3	6.21584	0.815049776935	Ph4h3	103	110	+	CCACGGGA
MA0305.1	GCR2	6.2147	0.8569853382	Ph4h3	285	291	-	GCGTCCT
MA0267.1	ACE2	6.21094	0.84441513684	Ph4h3	192	198	-	CCCCGCC
MA0302.1	GAT4	6.20454	0.810336345383	Ph4h3	306	316	-	TCAAATCTCAA
MA0389.1	SRD1	6.19024	0.824156204824	Ph4h3	13	20	-	AAATCTCT
MA0361.1	RDS1	6.18644	0.856739323915	Ph4h3	215	221	-	GGGCCGC
MA0361.1	RDS1	6.18644	0.856739323915	Ph4h3	531	537	+	GGGCCGC
MA0381.1	SKN7	6.17709	0.908635757008	Ph4h3	66	71	+	GGCGAG
MA0317.1	HCM1	6.17141	0.824515372884	Ph4h3	576	583	-	ATCAAAAA
MA0380.1	SIP4	6.16915	0.870146711289	Ph4h3	131	137	-	TTCCGTC
MA0337.1	MIG1	6.14942	0.864794715861	Ph4h3	677	683	+	CCCCCTC
MA0310.1	HAC1	6.1439	0.819961444261	Ph4h3	287	294	+	GACGCGTC
MA0310.1	HAC1	6.1439	0.819961444261	Ph4h3	287	294	-	GACGCGTC
MA0293.1	ECM23	6.13146	0.817716102819	Ph4h3	202	212	+	GTTGATCTGAT
MA0352.1	PDR1	6.12764	0.802973581458	Ph4h3	297	304	-	TCCGCGTC
MA0300.1	GAT1	6.12572	0.814689394983	Ph4h3	468	475	-	GCGCTAAG
MA0300.1	GAT1	6.12572	0.814689394983	Ph4h3	595	602	+	GCGCTAAG
MA0375.1	RSC30	6.12529	0.84056260946	Ph4h3	224	231	+	GACGGGCG
MA0372.1	RPH1	6.12429	0.801316290205	Ph4h3	768	775	+	CCCACTAA
MA0334.1	MET32	6.1217	0.829070570486	Ph4h3	37	43	-	CTCCACC
MA0302.1	GAT4	6.12021	0.80770985596	Ph4h3	428	438	+	AATGATCCTGA
MA0301.1	GAT3	6.10958	0.825603282058	Ph4h3	204	212	+	TGATCTGAT
MA0270.1	AFT2	6.10599	0.824498597366	Ph4h3	551	558	-	CACACCAT
MA0352.1	PDR1	6.09635	0.802036508129	Ph4h3	453	460	+	CCCGGGAA
MA0432.1	YNR063W	6.0935	0.805422557272	Ph4h3	300	307	+	GCGGATTT
MA0356.1	PHO2	6.09258	0.918907226286	Ph4h3	44	49	+	ATAAAT
MA0338.1	MIG2	6.08682	0.848524231094	Ph4h3	498	504	+	GCCCGCA
MA0408.1	TOS8	6.07812	0.812864012273	Ph4h3	791	798	+	TCGTCAAT
MA0389.1	SRD1	6.07385	0.820286038411	Ph4h3	204	211	+	TGATCTGA
MA0341.1	MSN2	6.07236	0.89577969375	Ph4h3	194	198	+	CGGGG
MA0301.1	GAT3	6.05984	0.823917978298	Ph4h3	15	23	+	AGATTTAAG
MA0329.1	MBP1	6.05562	0.878489307607	Ph4h3	274	280	-	CCGCGAT
MA0355.1	PHD1	6.05478	0.845613645713	Ph4h3	209	218	-	CCGCGCATCA
MA0324.1	LEU3	6.0537	0.835724815707	Ph4h3	454	463	-	ACTTTCCCGG
MA0302.1	GAT4	6.05082	0.805548588367	Ph4h3	251	261	+	GTTGATCTTGC
MA0403.1	TBF1	6.04261	0.818706553018	Ph4h3	19	26	-	AACCTTAA
MA0338.1	MIG2	6.03925	0.84690580288	Ph4h3	678	684	+	CCCCTCC
MA0293.1	ECM23	6.03209	0.81406272653	Ph4h3	392	402	-	ACTGATCCCAA
MA0437.1	YPR196W	6.03112	0.826631282327	Ph4h3	535	543	-	GATTTCGCG
MA0309.1	GZF3	6.02792	0.846763890451	Ph4h3	596	603	+	CGCTAAGA
MA0301.1	GAT3	6.01054	0.822247409151	Ph4h3	175	183	+	GGATCGACC
MA0389.1	SRD1	6.00814	0.818100942508	Ph4h3	175	182	+	GGATCGAC
MA0402.1	SWI5	6.00768	0.808277023119	Ph4h3	152	159	+	AGCTGGAA
MA0405.1	TEA1	6.00458	0.850629985002	Ph4h3	412	419	+	GGGGACAT
MA0285.1	CRZ1	5.99551	0.834257074121	Ph4h3	190	198	-	CCCCGCCCT
MA0289.1	DAL80	5.99422	0.812718306259	Ph4h3	42	48	+	AGATAAA
MA0291.1	DAL82	5.98758	0.807247272879	Ph4h3	246	254	-	CAACTGCGT
MA0321.1	INO2	5.97284	0.803721772823	Ph4h3	452	460	+	GCCCGGGAA
MA0381.1	SKN7	5.97216	0.900843906477	Ph4h3	228	233	+	GGCGGT
MA0381.1	SKN7	5.97216	0.900843906477	Ph4h3	489	494	-	GGCGGT
MA0293.1	ECM23	5.96628	0.811643182986	Ph4h3	70	80	+	AGAGATGTTGA
MA0361.1	RDS1	5.96325	0.849992224058	Ph4h3	216	222	+	CGGCCCT
MA0392.1	STB5	5.96321	0.82455489018	Ph4h3	65	72	+	CGGCGAGA
MA0309.1	GZF3	5.95988	0.844841798001	Ph4h3	42	49	+	AGATAAAT
MA0411.1	UPC2	5.94709	0.849432096181	Ph4h3	50	56	+	TAAACGT
MA0389.1	SRD1	5.9403	0.815844937661	Ph4h3	512	519	+	CGATCTTG
MA0361.1	RDS1	5.93955	0.849275736886	Ph4h3	496	502	-	CGGGCCA
MA0274.1	ARR1	5.93923	0.863433109076	Ph4h3	119	126	+	ATTTGTAT
MA0295.1	FHL1	5.93482	0.802574241358	Ph4h3	131	138	+	GACGGAAG
MA0375.1	RSC30	5.93385	0.835414460469	Ph4h3	497	504	-	TGCGGGCC
MA0408.1	TOS8	5.92564	0.808263567736	Ph4h3	242	249	-	GCGTCATG
MA0388.1	SPT23	5.91929	0.845729655362	Ph4h3	682	689	-	AAGATGGA
MA0324.1	LEU3	5.91817	0.83275294731	Ph4h3	494	503	+	CCTGGCCCGC
MA0362.1	RDS2	5.91352	0.827204515278	Ph4h3	409	415	+	CTGGGGG
MA0274.1	ARR1	5.9135	0.862773917441	Ph4h3	304	311	+	ATTTGAGA
MA0274.1	ARR1	5.9135	0.862773917441	Ph4h3	311	318	+	ATTTGAGA
MA0268.1	ADR1	5.91213	0.846439065008	Ph4h3	410	416	-	TCCCCCA
MA0268.1	ADR1	5.91213	0.846439065008	Ph4h3	666	672	+	TCCCCCA
MA0430.1	YLR278C	5.9117	0.812004646573	Ph4h3	300	307	+	GCGGATTT
MA0328.2	MATALPHA2	5.90743	0.86213714061	Ph4h3	48	55	-	CGTTTAAT
MA0329.1	MBP1	5.90439	0.872637494832	Ph4h3	212	218	-	CCGCGCA
MA0333.1	MET31	5.90033	0.808001198256	Ph4h3	501	509	-	AGGGTTGCG
MA0301.1	GAT3	5.89677	0.818392837426	Ph4h3	512	520	+	CGATCTTGC
MA0293.1	ECM23	5.88439	0.808632624775	Ph4h3	307	317	+	TGAGATTTGAG
MA0434.1	YPR013C	5.8827	0.827234928419	Ph4h3	420	428	+	TCCAGATCA
MA0388.1	SPT23	5.87028	0.844516178242	Ph4h3	267	274	+	GAATTTGA
MA0270.1	AFT2	5.8696	0.817892035208	Ph4h3	501	508	+	CGCAACCC
MA0288.1	CUP9	5.85536	0.819045282733	Ph4h3	244	252	+	TGACGCAGT
MA0293.1	ECM23	5.85416	0.807521209358	Ph4h3	173	183	+	GAGGATCGACC
MA0365.1	RFX1	5.85368	0.817845726784	Ph4h3	515	522	+	TCTTGCCA
MA0291.1	DAL82	5.84874	0.803067214041	Ph4h3	208	216	+	CTGATGCGC
MA0367.1	RGT1	5.84815	0.817694274274	Ph4h3	427	437	+	CAATGATCCTG
MA0307.1	GLN3	5.84717	0.901439057572	Ph4h3	183	187	-	GATTG
MA0339.1	MIG3	5.8456	0.839568574319	Ph4h3	37	43	-	CTCCACC
MA0272.1	ARG81	5.84216	0.837001910148	Ph4h3	159	166	+	ATCACTCA
MA0425.1	YGR067C	5.84101	0.833566229222	Ph4h3	379	392	-	ACCCCATCCCTGAA
MA0403.1	TBF1	5.81625	0.811045569076	Ph4h3	491	498	+	CGCCCTGG
MA0361.1	RDS1	5.81357	0.845467051784	Ph4h3	567	573	+	CGGACGG
MA0365.1	RFX1	5.80937	0.816585877482	Ph4h3	649	656	+	GCTTACTA
MA0293.1	ECM23	5.80787	0.805819340257	Ph4h3	112	122	-	AAATATCTGCC
MA0293.1	ECM23	5.80263	0.805626799869	Ph4h3	628	638	+	CAGGATCACCA
MA0355.1	PHD1	5.80121	0.837360744181	Ph4h3	317	326	-	CTATGCACTC
MA0305.1	GCR2	5.79637	0.845112680713	Ph4h3	710	716	+	ACATCCT
MA0381.1	SKN7	5.79437	0.894084164531	Ph4h3	192	197	+	GGCGGG
MA0381.1	SKN7	5.79437	0.894084164531	Ph4h3	639	644	-	GGCGGG
MA0381.1	SKN7	5.79437	0.894084164531	Ph4h3	673	678	-	GGCGGG
MA0334.1	MET32	5.78052	0.817387459192	Ph4h3	668	674	+	CCCCACC
MA0364.1	REI1	5.77794	0.811568620598	Ph4h3	350	356	+	CTCCTGG
MA0364.1	REI1	5.77794	0.811568620598	Ph4h3	492	498	+	GCCCTGG
MA0431.1	TDA9	5.77625	0.838728856332	Ph4h3	606	614	+	ACCCGGCTT
MA0271.1	ARG80	5.77518	0.89065389518	Ph4h3	460	465	-	AGACTT
MA0356.1	PHO2	5.76735	0.907779100846	Ph4h3	17	22	-	TTAAAT
MA0929.1	NCU00019	5.75975	0.810449727833	Ph4h3	73	84	-	ATTCTCAACATC
MA0274.1	ARR1	5.75881	0.858811035142	Ph4h3	246	253	-	AACTGCGT
MA0362.1	RDS2	5.74946	0.821912919307	Ph4h3	705	711	-	GTCGGAA
MA0283.1	CHA4	5.74697	0.804750276007	Ph4h3	704	711	-	GTCGGAAA
MA0375.1	RSC30	5.74464	0.830326143407	Ph4h3	137	144	-	CACGCGCT
MA0373.1	RPN4	5.73914	0.818846968335	Ph4h3	641	647	-	AGAGGCG
MA0339.1	MIG3	5.73768	0.83591253677	Ph4h3	498	504	+	GCCCGCA
MA0274.1	ARR1	5.73698	0.85825179173	Ph4h3	17	24	+	ATTTAAGG
MA0329.1	MBP1	5.72885	0.865845018413	Ph4h3	213	219	+	GCGCGGC
MA0362.1	RDS2	5.72831	0.821230832736	Ph4h3	274	280	+	ATCGCGG
MA0425.1	YGR067C	5.72527	0.830225381513	Ph4h3	402	415	-	CCCCCAGTTACATA
MA0333.1	MET31	5.72025	0.802951071969	Ph4h3	618	626	-	GGTTTGGCT
MA0333.1	MET31	5.72025	0.802951071969	Ph4h3	765	773	-	AGTGGGGCT
MA0339.1	MIG3	5.71501	0.83514449912	Ph4h3	678	684	+	CCCCTCC
MA0364.1	REI1	5.70579	0.809471665259	Ph4h3	103	109	-	CCCGTGG
MA0332.1	MET28	5.70563	0.833333328109	Ph4h3	103	108	-	CCGTGG
MA0332.1	MET28	5.70563	0.833333328109	Ph4h3	167	172	+	CTGTCG
MA0332.1	MET28	5.70563	0.833333328109	Ph4h3	341	346	-	CTGTAG
MA0332.1	MET28	5.70563	0.833333328109	Ph4h3	409	414	+	CTGGGG
MA0426.1	YHP1	5.70563	0.833333328109	Ph4h3	46	51	-	TAATTT
MA0426.1	YHP1	5.70563	0.833333328109	Ph4h3	118	123	+	TATTTG
MA0426.1	YHP1	5.70563	0.833333328109	Ph4h3	183	188	-	TGATTG
MA0426.1	YHP1	5.70563	0.833333328109	Ph4h3	406	411	+	TAACTG
MA0426.1	YHP1	5.70563	0.833333328109	Ph4h3	427	432	-	TCATTG
MA0426.1	YHP1	5.70563	0.833333328109	Ph4h3	443	448	+	TTATTG
MA0426.1	YHP1	5.70563	0.833333328109	Ph4h3	657	662	-	TATTTG
MA0426.1	YHP1	5.70563	0.833333328109	Ph4h3	740	745	-	GAATTG
MA0426.1	YHP1	5.70563	0.833333328109	Ph4h3	773	778	+	TAATTC
MA0306.1	GIS1	5.70531	0.81397871232	Ph4h3	768	776	+	CCCACTAAT
MA0389.1	SRD1	5.70346	0.807969398983	Ph4h3	421	428	-	TGATCTGG
MA0394.1	STP1	5.6999	0.855017086324	Ph4h3	277	284	-	CGCGCCGC
MA0309.1	GZF3	5.69651	0.837401961981	Ph4h3	365	372	-	GGATATCA
MA0431.1	TDA9	5.68073	0.83603517341	Ph4h3	33	41	-	CCACCTCAC
MA0389.1	SRD1	5.67165	0.806911457197	Ph4h3	630	637	+	GGATCACC
MA0375.1	RSC30	5.66723	0.828244656493	Ph4h3	212	219	-	GCCGCGCA
MA0437.1	YPR196W	5.66288	0.817106749028	Ph4h3	299	307	-	AAATCCGCG
MA0424.1	YER184C	5.65844	0.829537963781	Ph4h3	419	426	-	ATCTGGAA
MA0424.1	YER184C	5.65844	0.829537963781	Ph4h3	432	439	+	ATCCTGAA
MA0305.1	GCR2	5.65778	0.841179118251	Ph4h3	99	105	+	GCTCCCA
MA0329.1	MBP1	5.65669	0.863052973285	Ph4h3	275	281	+	TCGCGGC
MA0329.1	MBP1	5.65669	0.863052973285	Ph4h3	533	539	-	TCGCGGC
MA0300.1	GAT1	5.65365	0.801169575757	Ph4h3	548	555	-	ACCATAAG
MA0300.1	GAT1	5.65365	0.801169575757	Ph4h3	787	794	-	ACGATGAG
MA0387.1	SPT2	5.64262	0.847176733476	Ph4h3	119	128	+	ATTTGTATAG
MA0361.1	RDS1	5.64087	0.840246150472	Ph4h3	111	117	+	CGGCAGA
MA0375.1	RSC30	5.63596	0.827403662688	Ph4h3	137	144	+	AGCGCGTG
MA0375.1	RSC30	5.63596	0.827403662688	Ph4h3	279	286	+	GGCGCGAG
MA0266.1	ABF2	5.63341	0.808529648815	Ph4h3	123	129	+	GTATAGA
MA0266.1	ABF2	5.63341	0.808529648815	Ph4h3	292	298	+	GTCAAGA
MA0266.1	ABF2	5.63341	0.808529648815	Ph4h3	293	299	-	GTCTTGA
MA0266.1	ABF2	5.63341	0.808529648815	Ph4h3	744	750	-	GTATAGA
MA0430.1	YLR278C	5.6331	0.804070575864	Ph4h3	246	253	+	ACGCAGTT
MA0271.1	ARG80	5.6107	0.885704314572	Ph4h3	53	58	-	TGACGT
MA0276.1	ASH1	5.61036	0.81683895159	Ph4h3	494	503	-	GCGGGCCAGG
MA0298.1	FZF1	5.60964	0.833333342224	Ph4h3	183	188	+	CAATCA
MA0298.1	FZF1	5.60964	0.833333342224	Ph4h3	272	277	-	CGATCA
MA0298.1	FZF1	5.60964	0.833333342224	Ph4h3	314	319	-	CTCTCA
MA0298.1	FZF1	5.60964	0.833333342224	Ph4h3	365	370	-	ATATCA
MA0298.1	FZF1	5.60964	0.833333342224	Ph4h3	691	696	+	CTTTCA
MA0298.1	FZF1	5.60964	0.833333342224	Ph4h3	698	703	+	CTATCC
MA0298.1	FZF1	5.60964	0.833333342224	Ph4h3	736	741	+	CCATCA
MA0298.1	FZF1	5.60964	0.833333342224	Ph4h3	778	783	+	CCATCA
MA0374.1	RSC3	5.60569	0.852686366506	Ph4h3	212	218	+	TGCGCGG
MA0324.1	LEU3	5.59188	0.825597996991	Ph4h3	132	141	+	ACGGAAGCGC
MA0429.1	YLL054C	5.58585	0.81781089792	Ph4h3	721	727	-	TGGCCGA
MA0285.1	CRZ1	5.58495	0.820364020206	Ph4h3	608	616	-	CAAAGCCGG
MA0301.1	GAT3	5.58143	0.807708352162	Ph4h3	392	400	-	TGATCCCAA
MA0388.1	SPT23	5.5813	0.83736054187	Ph4h3	14	21	+	GAGATTTA
MA0387.1	SPT2	5.57974	0.845883336979	Ph4h3	790	799	-	TATTGACGAT
MA0929.1	NCU00019	5.57212	0.806260722233	Ph4h3	199	210	-	CAGATCAACATG
MA0361.1	RDS1	5.56872	0.838065018388	Ph4h3	566	572	-	CGTCCGG
MA0405.1	TEA1	5.56203	0.838291738241	Ph4h3	298	305	+	ACGCGGAT
MA0373.1	RPN4	5.5595	0.813935346349	Ph4h3	473	479	-	AGTTGCG
MA0373.1	RPN4	5.5595	0.813935346349	Ph4h3	767	773	-	AGTGGGG
MA0382.1	SKO1	5.54765	0.829799026097	Ph4h3	399	406	-	ACATACTG
MA0424.1	YER184C	5.5407	0.826036753143	Ph4h3	705	712	-	TGTCGGAA
MA0431.1	TDA9	5.53947	0.832051717669	Ph4h3	211	219	-	GCCGCGCAT
MA0424.1	YER184C	5.53216	0.825783024554	Ph4h3	719	726	+	ATTCGGCC
MA0429.1	YLL054C	5.52826	0.815853497212	Ph4h3	496	502	-	CGGGCCA
MA0305.1	GCR2	5.51506	0.837128722793	Ph4h3	383	389	-	CCATCCC
MA0305.1	GCR2	5.51506	0.837128722793	Ph4h3	663	669	+	CCATCCC
MA0406.1	TEC1	5.51194	0.807592236549	Ph4h3	315	322	-	GCACTCTC
MA0406.1	TEC1	5.51067	0.807556853924	Ph4h3	435	442	-	GCATTCAG
MA0334.1	MET32	5.50916	0.808095164014	Ph4h3	141	147	-	CCCCACG
MA0389.1	SRD1	5.50413	0.801341093454	Ph4h3	253	260	+	TGATCTTG
MA0423.1	YER130C	5.49853	0.814505145734	Ph4h3	768	776	+	CCCACTAAT
MA0356.1	PHO2	5.48968	0.898278303654	Ph4h3	46	51	+	AAATTA
MA0367.1	RGT1	5.48491	0.808455231514	Ph4h3	326	336	+	GTAAATTCCTA
MA0425.1	YGR067C	5.48481	0.823285053673	Ph4h3	26	39	-	ACCTCACAACTTTA
MA0431.1	TDA9	5.48143	0.83041479969	Ph4h3	640	648	+	CCGCCTCTC
MA0411.1	UPC2	5.4779	0.833335377957	Ph4h3	121	127	-	TATACAA
MA0436.1	YPR022C	5.47635	0.823603064629	Ph4h3	37	43	-	CTCCACC
MA0436.1	YPR022C	5.47635	0.823603064629	Ph4h3	192	198	-	CCCCGCC
MA0436.1	YPR022C	5.47635	0.823603064629	Ph4h3	385	391	-	CCCCATC
MA0436.1	YPR022C	5.47635	0.823603064629	Ph4h3	390	396	-	CCCAACC
MA0436.1	YPR022C	5.47635	0.823603064629	Ph4h3	634	640	+	CACCACC
MA0436.1	YPR022C	5.47635	0.823603064629	Ph4h3	678	684	+	CCCCTCC
MA0389.1	SRD1	5.47057	0.800225117962	Ph4h3	113	120	-	ATATCTGC
MA0405.1	TEA1	5.47	0.835725888844	Ph4h3	591	598	-	GCGCCCTT
MA0301.1	GAT3	5.46049	0.803610513902	Ph4h3	253	261	+	TGATCTTGC
MA0388.1	SPT23	5.45414	0.834211971661	Ph4h3	45	52	+	TAAATTAA
MA0399.1	SUT1	5.45022	0.849557268676	Ph4h3	214	220	+	CGCGGCC
MA0399.1	SUT1	5.45022	0.849557268676	Ph4h3	532	538	-	CGCGGCC
MA0424.1	YER184C	5.44872	0.823301535134	Ph4h3	298	305	+	ACGCGGAT
MA0276.1	ASH1	5.4486	0.813544783958	Ph4h3	668	677	-	GCGGGTGGGG
MA0305.1	GCR2	5.44182	0.835050007622	Ph4h3	449	455	+	GCTGCCC
MA0285.1	CRZ1	5.44103	0.815494211287	Ph4h3	446	454	-	GGCAGCCAA
MA0355.1	PHD1	5.43711	0.825510825938	Ph4h3	244	253	-	AACTGCGTCA
MA0929.1	NCU00019	5.43082	0.803105998786	Ph4h3	41	52	+	GAGATAAATTAA
MA0270.1	AFT2	5.41875	0.805291731518	Ph4h3	709	716	+	GACATCCT
MA0301.1	GAT3	5.4148	0.802062361607	Ph4h3	12	20	-	AAATCTCTT
MA0434.1	YPR013C	5.41266	0.814935193246	Ph4h3	15	23	-	CTTAAATCT
MA0292.1	ECM22	5.41196	0.824482891019	Ph4h3	419	425	+	TTCCAGA
MA0292.1	ECM22	5.41196	0.824482891019	Ph4h3	432	438	+	ATCCTGA
MA0301.1	GAT3	5.40962	0.801886822595	Ph4h3	630	638	+	GGATCACCA
MA0361.1	RDS1	5.40397	0.833084363645	Ph4h3	226	232	-	CCGCCCG
MA0361.1	RDS1	5.40397	0.833084363645	Ph4h3	674	680	+	CCGCCCC
MA0380.1	SIP4	5.38528	0.846051169535	Ph4h3	104	110	-	TCCCGTG
MA0288.1	CUP9	5.38184	0.807871045249	Ph4h3	688	696	-	TGAAAGAAA
MA0414.1	XBP1	5.37579	0.844148139527	Ph4h3	510	516	+	TTCGATC
MA0405.1	TEA1	5.37432	0.833058204728	Ph4h3	300	307	+	GCGGATTT
MA0274.1	ARR1	5.37233	0.84891028535	Ph4h3	378	385	-	CCCTGAAT
MA0274.1	ARR1	5.37233	0.84891028535	Ph4h3	433	440	+	TCCTGAAT
MA0388.1	SPT23	5.35838	0.831840865114	Ph4h3	376	383	+	AAATTCAG
MA0334.1	MET32	5.35781	0.802912490712	Ph4h3	618	624	+	AGCCAAA
MA0274.1	ARR1	5.35446	0.848452370527	Ph4h3	692	699	-	AGATGAAA
MA0274.1	ARR1	5.35446	0.848452370527	Ph4h3	754	761	-	AGATGAAA
MA0425.1	YGR067C	5.35105	0.819424518849	Ph4h3	606	619	+	ACCCGGCTTTGCAG
MA0375.1	RSC30	5.34184	0.819494281695	Ph4h3	673	680	+	CCCGCCCC
MA0436.1	YPR022C	5.3159	0.818648664808	Ph4h3	32	38	-	CCTCACA
MA0292.1	ECM22	5.30214	0.820967678558	Ph4h3	90	96	-	ATCCGGT
MA0374.1	RSC3	5.29927	0.840954639339	Ph4h3	535	541	+	CGCGAAA
MA0399.1	SUT1	5.29509	0.845129214112	Ph4h3	498	504	-	TGCGGGC
MA0399.1	SUT1	5.29489	0.845123361488	Ph4h3	214	220	-	GGCCGCG
MA0399.1	SUT1	5.29489	0.845123361488	Ph4h3	532	538	+	GGCCGCG
MA0374.1	RSC3	5.2948	0.840783499049	Ph4h3	279	285	+	GGCGCGA
MA0375.1	RSC30	5.27397	0.81766920268	Ph4h3	190	197	+	AGGGCGGG
MA0375.1	RSC30	5.27397	0.81766920268	Ph4h3	673	680	-	GGGGCGGG
MA0417.1	YAP5	5.26755	0.867620407359	Ph4h3	117	122	-	AAATAT
MA0391.1	STB4	5.2588	0.805870817328	Ph4h3	169	175	+	GTCGGAG
MA0267.1	ACE2	5.24741	0.81266507549	Ph4h3	448	454	-	GGCAGCC
MA0337.1	MIG1	5.22702	0.832878864904	Ph4h3	637	643	+	CACCCGC
MA0337.1	MIG1	5.22702	0.832878864904	Ph4h3	671	677	+	CACCCGC
MA0339.1	MIG3	5.22382	0.81850493258	Ph4h3	212	218	-	CCGCGCA
MA0299.1	GAL4	5.21199	0.82030521031	Ph4h3	128	142	-	CGCGCTTCCGTCTTC
MA0434.1	YPR013C	5.20626	0.809534230657	Ph4h3	630	638	-	TGGTGATCC
MA0292.1	ECM22	5.20008	0.817701251415	Ph4h3	420	426	-	ATCTGGA
MA0292.1	ECM22	5.20008	0.817701251415	Ph4h3	433	439	-	TTCAGGA
MA0275.1	ASG1	5.19846	0.852947680968	Ph4h3	566	571	+	CCGGAC
MA0338.1	MIG2	5.18538	0.817854466475	Ph4h3	638	644	+	ACCCGCC
MA0338.1	MIG2	5.18538	0.817854466475	Ph4h3	672	678	+	ACCCGCC
MA0338.1	MIG2	5.1814	0.817718740314	Ph4h3	212	218	-	CCGCGCA
MA0288.1	CUP9	5.18056	0.803121100583	Ph4h3	111	119	+	CGGCAGATA
MA0431.1	TDA9	5.15125	0.821103857148	Ph4h3	407	415	-	CCCCCAGTT
MA0375.1	RSC30	5.14762	0.81427124662	Ph4h3	226	233	-	ACCGCCCG
MA0285.1	CRZ1	5.12783	0.80489571086	Ph4h3	615	623	+	TGCAGCCAA
MA0337.1	MIG1	5.11268	0.828922732021	Ph4h3	100	106	+	CTCCCAC
MA0305.1	GCR2	5.11261	0.825706453593	Ph4h3	649	655	+	GCTTACT
MA0268.1	ADR1	5.1078	0.818030157101	Ph4h3	170	176	-	CCTCCGA
MA0285.1	CRZ1	5.10173	0.804012463497	Ph4h3	277	285	-	TCGCGCCGC
MA0414.1	XBP1	5.10045	0.834353115149	Ph4h3	177	183	+	ATCGACC
MA0431.1	TDA9	5.09135	0.819414603836	Ph4h3	31	39	-	ACCTCACAA
MA0356.1	PHO2	5.09126	0.88464578302	Ph4h3	375	380	+	AAAATT
MA0399.1	SUT1	5.09084	0.839299034142	Ph4h3	605	611	+	CACCCGG
MA0380.1	SIP4	5.0861	0.836854399552	Ph4h3	606	612	+	ACCCGGC
MA0434.1	YPR013C	5.08186	0.806279114215	Ph4h3	610	618	-	TGCAAAGCC
MA0374.1	RSC3	5.07779	0.832474614207	Ph4h3	273	279	-	CGCGATC
MA0355.1	PHD1	5.07076	0.813587859297	Ph4h3	317	326	+	GAGTGCATAG
MA0276.1	ASH1	5.06863	0.805807285674	Ph4h3	489	498	-	CCAGGGCGGT
MA0370.1	RME1	5.06256	0.801714169193	Ph4h3	101	110	+	TCCCACGGGA
MA0437.1	YPR196W	5.05613	0.801412913929	Ph4h3	571	579	-	AAAAAACCG
MA0285.1	CRZ1	5.04054	0.801941989943	Ph4h3	620	628	+	CCAAACCAC
MA0355.1	PHD1	5.03952	0.81257114106	Ph4h3	612	621	+	CTTTGCAGCC
MA0355.1	PHD1	5.03263	0.812346905602	Ph4h3	498	507	+	GCCCGCAACC
MA0356.1	PHO2	5.02612	0.882416992686	Ph4h3	658	663	-	GTATTT
MA0313.1	HAP2	5.02192	0.896759015176	Ph4h3	392	396	+	TTGGG
MA0285.1	CRZ1	5.0108	0.800935434219	Ph4h3	488	496	+	GACCGCCCT
MA0309.1	GZF3	5.01049	0.818022967785	Ph4h3	441	448	-	CAATAAGC
MA0309.1	GZF3	5.01049	0.818022967785	Ph4h3	467	474	-	CGCTAAGC
MA0309.1	GZF3	5.01049	0.818022967785	Ph4h3	547	554	-	CCATAAGC
MA0394.1	STP1	5.00888	0.838655912664	Ph4h3	63	70	+	GACGGCGA
MA0268.1	ADR1	5.00497	0.814398078166	Ph4h3	680	686	+	CCTCCAT
MA0436.1	YPR022C	5.00108	0.808927072022	Ph4h3	408	414	-	CCCCAGT
MA0399.1	SUT1	4.9953	0.836572160465	Ph4h3	63	69	+	GACGGCG
MA0285.1	CRZ1	4.99359	0.800353180595	Ph4h3	480	488	+	GCCAGCCTG
MA0411.1	UPC2	4.99247	0.816681650937	Ph4h3	746	752	+	TATACCA
MA0394.1	STP1	4.98252	0.838031886553	Ph4h3	607	614	+	CCCGGCTT
MA0328.2	MATALPHA2	4.98172	0.843788977949	Ph4h3	199	206	+	CATGTTGA
MA0411.1	UPC2	4.97833	0.81619640923	Ph4h3	713	719	-	TATAGGA
MA0379.1	MOT2	4.97603	0.834546072986	Ph4h3	124	128	-	CTATA
MA0379.1	MOT2	4.97603	0.834546072986	Ph4h3	715	719	+	CTATA
MA0379.1	MOT2	4.97603	0.834546072986	Ph4h3	745	749	+	CTATA
MA0393.1	STE12	4.97318	0.874043541403	Ph4h3	49	55	+	TTAAACG
MA0305.1	GCR2	4.94689	0.821003252252	Ph4h3	155	161	-	GATTCCA
MA0434.1	YPR013C	4.94466	0.802688812252	Ph4h3	509	517	+	TTTCGATCT
MA0424.1	YER184C	4.93766	0.808104491511	Ph4h3	168	175	-	CTCCGACA
MA0405.1	TEA1	4.934	0.820782055874	Ph4h3	450	457	-	CCGGGCAG
MA0309.1	GZF3	4.9329	0.815831234165	Ph4h3	230	237	+	CGGTAACG
MA0339.1	MIG3	4.90944	0.807854899884	Ph4h3	638	644	+	ACCCGCC
MA0339.1	MIG3	4.90944	0.807854899884	Ph4h3	672	678	+	ACCCGCC
MA0434.1	YPR013C	4.9057	0.80166938061	Ph4h3	302	310	-	CTCAAATCC
MA0268.1	ADR1	4.90227	0.810770849704	Ph4h3	33	39	-	ACCTCAC
MA0431.1	TDA9	4.89968	0.814009488084	Ph4h3	497	505	+	GGCCCGCAA
MA0424.1	YER184C	4.89809	0.806927632694	Ph4h3	275	282	+	TCGCGGCG
MA0419.1	YAP7	4.88387	0.828894894501	Ph4h3	648	658	-	TGTAGTAAGCG
MA0405.1	TEA1	4.88177	0.819325872562	Ph4h3	496	503	-	GCGGGCCA
MA0361.1	RDS1	4.8659	0.816817742169	Ph4h3	496	502	+	TGGCCCG
MA0309.1	GZF3	4.8624	0.813839744607	Ph4h3	786	793	-	CGATGAGT
MA0399.1	SUT1	4.85077	0.832446591292	Ph4h3	139	145	+	CGCGTGG
MA0399.1	SUT1	4.85077	0.832446591292	Ph4h3	281	287	+	CGCGAGG
MA0434.1	YPR013C	4.84801	0.800159854158	Ph4h3	577	585	+	TTTTGATCA
MA0405.1	TEA1	4.82297	0.81768646652	Ph4h3	721	728	+	TCGGCCAT
MA0307.1	GLN3	4.82251	0.861529919808	Ph4h3	16	20	+	GATTT
MA0307.1	GLN3	4.82251	0.861529919808	Ph4h3	303	307	+	GATTT
MA0307.1	GLN3	4.82251	0.861529919808	Ph4h3	310	314	+	GATTT
MA0307.1	GLN3	4.82251	0.861529919808	Ph4h3	539	543	-	GATTT
MA0339.1	MIG3	4.82128	0.804868072442	Ph4h3	32	38	-	CCTCACA
MA0276.1	ASH1	4.81374	0.800616933031	Ph4h3	91	100	+	CCGGATGGGC
MA0425.1	YGR067C	4.81063	0.803826253211	Ph4h3	378	391	-	CCCCATCCCTGAAT
MA0399.1	SUT1	4.80626	0.831176258814	Ph4h3	451	457	+	TGCCCGG
MA0292.1	ECM22	4.80619	0.805094134416	Ph4h3	454	460	-	TTCCCGG
MA0304.1	GCR1	4.80443	0.838933024547	Ph4h3	126	133	+	TAGAAGAC
MA0271.1	ARG80	4.80035	0.861320117909	Ph4h3	286	291	+	GGACGC
MA0381.1	SKN7	4.79766	0.856187732798	Ph4h3	594	599	+	GGCGCT
MA0399.1	SUT1	4.78845	0.830667801887	Ph4h3	279	285	+	GGCGCGA
MA0399.1	SUT1	4.78474	0.830561964666	Ph4h3	297	303	+	GACGCGG
MA0356.1	PHO2	4.76604	0.873517657581	Ph4h3	45	50	+	TAAATT
MA0356.1	PHO2	4.76604	0.873517657581	Ph4h3	327	332	+	TAAATT
MA0338.1	MIG2	4.76136	0.803427924121	Ph4h3	677	683	+	CCCCCTC
MA0425.1	YGR067C	4.74654	0.801976436833	Ph4h3	206	219	-	GCCGCGCATCAGAT
MA0324.1	LEU3	4.74389	0.807002930661	Ph4h3	91	100	+	CCGGATGGGC
MA0399.1	SUT1	4.71656	0.828615885487	Ph4h3	299	305	+	CGCGGAT
MA0425.1	YGR067C	4.71589	0.80109199157	Ph4h3	384	397	-	TCCCAACCCCATCC
MA0424.1	YER184C	4.70727	0.801253465126	Ph4h3	89	96	-	ATCCGGTC
MA0375.1	RSC30	4.70564	0.802385722318	Ph4h3	451	458	+	TGCCCGGG
MA0337.1	MIG1	4.69844	0.814589655378	Ph4h3	140	146	-	CCCACGC
MA0275.1	ASG1	4.69824	0.836504990347	Ph4h3	132	137	+	ACGGAA
MA0375.1	RSC30	4.69652	0.802140534508	Ph4h3	281	288	-	TCCTCGCG
MA0338.1	MIG2	4.68399	0.800795281111	Ph4h3	101	107	+	TCCCACG
MA0338.1	MIG2	4.68	0.800659571173	Ph4h3	32	38	-	CCTCACA
MA0388.1	SPT23	4.65963	0.814538765331	Ph4h3	307	314	-	AAATCTCA
MA0304.1	GCR1	4.64424	0.83611060361	Ph4h3	255	262	-	TGCAAGAT
MA0431.1	TDA9	4.62342	0.806218852008	Ph4h3	222	230	-	GCCCGTCTA
MA0274.1	ARR1	4.62322	0.829719664615	Ph4h3	419	426	-	ATCTGGAA
MA0381.1	SKN7	4.61987	0.849427990851	Ph4h3	279	284	+	GGCGCG
MA0399.1	SUT1	4.61938	0.825841850549	Ph4h3	141	147	+	CGTGGGG
MA0405.1	TEA1	4.61861	0.811989026671	Ph4h3	246	253	+	ACGCAGTT
MA0414.1	XBP1	4.61506	0.817086165764	Ph4h3	727	733	+	ATCGACT
MA0394.1	STP1	4.5803	0.82850859306	Ph4h3	295	302	-	CGCGTCTT
MA0337.1	MIG1	4.57814	0.810427170224	Ph4h3	606	612	+	ACCCGGC
MA0274.1	ARR1	4.56715	0.828283082982	Ph4h3	17	24	-	CCTTAAAT
MA0431.1	TDA9	4.56422	0.804549540448	Ph4h3	384	392	-	ACCCCATCC
MA0394.1	STP1	4.53401	0.827412638242	Ph4h3	764	771	-	TGGGGCTT
MA0275.1	ASG1	4.53318	0.831079135515	Ph4h3	300	305	+	GCGGAT
MA0329.1	MBP1	4.52142	0.819124505084	Ph4h3	234	240	-	TCACGTT
MA0272.1	ARG81	4.51075	0.804314473155	Ph4h3	783	790	+	AAAACTCA
MA0380.1	SIP4	4.4852	0.818382895144	Ph4h3	419	425	+	TTCCAGA
MA0380.1	SIP4	4.4852	0.818382895144	Ph4h3	433	439	-	TTCAGGA
MA0361.1	RDS1	4.4645	0.804682940745	Ph4h3	278	284	+	CGGCGCG
MA0337.1	MIG1	4.4638	0.806471037342	Ph4h3	33	39	-	ACCTCAC
MA0399.1	SUT1	4.45849	0.821249473355	Ph4h3	453	459	+	CCCGGGA
MA0328.2	MATALPHA2	4.45829	0.833414290548	Ph4h3	6	13	+	TGTGTGAA
MA0394.1	STP1	4.45241	0.825480757359	Ph4h3	299	306	+	CGCGGATT
MA0388.1	SPT23	4.44378	0.809194270866	Ph4h3	203	210	-	CAGATCAA
MA0388.1	SPT23	4.44378	0.809194270866	Ph4h3	422	429	+	CAGATCAA
MA0356.1	PHO2	4.43484	0.862185390062	Ph4h3	46	51	-	TAATTT
MA0324.1	LEU3	4.42852	0.800087447974	Ph4h3	193	202	-	CATGCCCCGC
MA0431.1	TDA9	4.42805	0.800709321081	Ph4h3	671	679	+	CACCCGCCC
MA0305.1	GCR2	4.42669	0.806239245415	Ph4h3	457	463	-	ACTTTCC
MA0305.1	GCR2	4.42669	0.806239245415	Ph4h3	588	594	-	CCTTTCC
MA0305.1	GCR2	4.42669	0.806239245415	Ph4h3	702	708	+	CCTTTCC
MA0305.1	GCR2	4.42669	0.806239245415	Ph4h3	731	737	+	ACTTTCC
MA0394.1	STP1	4.42151	0.824749116013	Ph4h3	213	220	-	GGCCGCGC
MA0417.1	YAP5	4.41262	0.841585897038	Ph4h3	115	120	+	AGATAT
MA0414.1	XBP1	4.40034	0.809447665346	Ph4h3	281	287	+	CGCGAGG
MA0399.1	SUT1	4.3963	0.819474386075	Ph4h3	638	644	-	GGCGGGT
MA0399.1	SUT1	4.3963	0.819474386075	Ph4h3	672	678	-	GGCGGGT
MA0417.1	YAP5	4.37334	0.84038958336	Ph4h3	517	522	-	TGGCAA
MA0342.1	MSN4	4.36503	0.816513926428	Ph4h3	505	509	-	AGGGT
MA0299.1	GAL4	4.36274	0.808121184227	Ph4h3	93	107	-	CGTGGGAGCCCATCC
MA0337.1	MIG1	4.35453	0.802690156224	Ph4h3	605	611	+	CACCCGG
MA0394.1	STP1	4.35365	0.823142429133	Ph4h3	192	199	+	GGCGGGGC
MA0374.1	RSC3	4.32411	0.803618177688	Ph4h3	192	198	+	GGCGGGG
MA0275.1	ASG1	4.31337	0.823854025039	Ph4h3	154	159	+	CTGGAA
MA0275.1	ASG1	4.31337	0.823854025039	Ph4h3	353	358	+	CTGGAA
MA0275.1	ASG1	4.31337	0.823854025039	Ph4h3	379	384	-	CCTGAA
MA0275.1	ASG1	4.31337	0.823854025039	Ph4h3	419	424	-	CTGGAA
MA0275.1	ASG1	4.31337	0.823854025039	Ph4h3	434	439	+	CCTGAA
MA0275.1	ASG1	4.31337	0.823854025039	Ph4h3	455	460	+	CGGGAA
MA0275.1	ASG1	4.31337	0.823854025039	Ph4h3	500	505	+	CCGCAA
MA0393.1	STE12	4.31127	0.862709383769	Ph4h3	599	605	+	TAAGACC
MA0417.1	YAP5	4.28217	0.83761331549	Ph4h3	545	550	-	AAGCAG
MA0394.1	STP1	4.27527	0.821286630822	Ph4h3	109	116	+	GACGGCAG
MA0388.1	SPT23	4.23558	0.804038737606	Ph4h3	41	48	+	GAGATAAA
MA0330.1	MBP1::SWI6	4.20392	0.846984585126	Ph4h3	235	241	+	ACGTGAC
MA0393.1	STE12	4.19988	0.860802122181	Ph4h3	524	530	+	CAAAACT
MA0393.1	STE12	4.19988	0.860802122181	Ph4h3	782	788	+	CAAAACT
MA0274.1	ARR1	4.19778	0.818820544215	Ph4h3	206	213	+	ATCTGATG
MA0356.1	PHO2	4.1805	0.853482561287	Ph4h3	574	579	-	AAAAAA
MA0356.1	PHO2	4.1805	0.853482561287	Ph4h3	575	580	-	AAAAAA
MA0340.1	MOT3	4.17473	0.850505981026	Ph4h3	331	336	-	TAGGAA
MA0340.1	MOT3	4.17473	0.850505981026	Ph4h3	381	386	+	CAGGGA
MA0340.1	MOT3	4.17473	0.850505981026	Ph4h3	586	591	+	AAGGAA
MA0304.1	GCR1	4.17376	0.827821256985	Ph4h3	265	272	+	AGGAATTT
MA0304.1	GCR1	4.17376	0.827821256985	Ph4h3	328	335	-	AGGAATTT
MA0275.1	ASG1	4.14831	0.818428170208	Ph4h3	421	426	+	CCAGAT
MA0275.1	ASG1	4.14831	0.818428170208	Ph4h3	432	437	-	CAGGAT
MA0275.1	ASG1	4.14831	0.818428170208	Ph4h3	628	633	+	CAGGAT
MA0275.1	ASG1	4.14831	0.818428170208	Ph4h3	719	724	-	CCGAAT
MA0341.1	MSN2	4.1453	0.821892282911	Ph4h3	143	147	+	TGGGG
MA0341.1	MSN2	4.1453	0.821892282911	Ph4h3	387	391	+	TGGGG
MA0341.1	MSN2	4.1453	0.821892282911	Ph4h3	410	414	+	TGGGG
MA0341.1	MSN2	4.1453	0.821892282911	Ph4h3	668	672	-	TGGGG
MA0341.1	MSN2	4.1453	0.821892282911	Ph4h3	767	771	-	TGGGG
MA0311.1	HAL9	4.13771	0.820053831599	Ph4h3	92	96	+	CGGAT
MA0311.1	HAL9	4.13771	0.820053831599	Ph4h3	301	305	+	CGGAT
MA0311.1	HAL9	4.13771	0.820053831599	Ph4h3	567	571	+	CGGAC
MA0366.1	RGM1	4.13305	0.811100107756	Ph4h3	505	509	-	AGGGT
MA0342.1	MSN4	4.12546	0.807472626722	Ph4h3	143	147	+	TGGGG
MA0342.1	MSN4	4.12546	0.807472626722	Ph4h3	194	198	+	CGGGG
MA0342.1	MSN4	4.12546	0.807472626722	Ph4h3	387	391	+	TGGGG
MA0342.1	MSN4	4.12546	0.807472626722	Ph4h3	410	414	+	TGGGG
MA0342.1	MSN4	4.12546	0.807472626722	Ph4h3	668	672	-	TGGGG
MA0342.1	MSN4	4.12546	0.807472626722	Ph4h3	767	771	-	TGGGG
MA0379.1	MOT2	4.12546	0.802638400784	Ph4h3	123	127	+	GTATA
MA0379.1	MOT2	4.12546	0.802638400784	Ph4h3	746	750	-	GTATA
MA0388.1	SPT23	4.10886	0.800901018143	Ph4h3	728	735	-	AAAGTCGA
MA0388.1	SPT23	4.10621	0.800835370536	Ph4h3	129	136	+	AAGACGGA
MA0387.1	SPT2	4.06433	0.814711632968	Ph4h3	646	655	-	AGTAAGCGAG
MA0274.1	ARR1	4.05006	0.815036266532	Ph4h3	752	759	+	ATTTTCAT
MA0328.2	MATALPHA2	3.95526	0.823443878641	Ph4h3	120	127	+	TTTGTATA
MA0394.1	STP1	3.94806	0.813539412079	Ph4h3	674	681	-	GGGGGCGG
MA0380.1	SIP4	3.9214	0.801052047603	Ph4h3	350	356	+	CTCCTGG
MA0356.1	PHO2	3.91528	0.844407718162	Ph4h3	323	328	+	ATAGTA
MA0299.1	GAL4	3.90933	0.801616193819	Ph4h3	554	568	-	CGGAAACCAGCACAC
MA0326.1	MAC1	3.89597	0.816695616856	Ph4h3	555	562	+	TGTGCTGG
MA0280.1	CAT8	3.87877	0.801257722079	Ph4h3	132	137	+	ACGGAA
MA0280.1	CAT8	3.87877	0.801257722079	Ph4h3	154	159	+	CTGGAA
MA0280.1	CAT8	3.87877	0.801257722079	Ph4h3	353	358	+	CTGGAA
MA0280.1	CAT8	3.87877	0.801257722079	Ph4h3	379	384	-	CCTGAA
MA0280.1	CAT8	3.87877	0.801257722079	Ph4h3	419	424	-	CTGGAA
MA0280.1	CAT8	3.87877	0.801257722079	Ph4h3	434	439	+	CCTGAA
MA0280.1	CAT8	3.87877	0.801257722079	Ph4h3	455	460	+	CGGGAA
MA0280.1	CAT8	3.87877	0.801257722079	Ph4h3	500	505	+	CCGCAA
MA0280.1	CAT8	3.87877	0.801257722079	Ph4h3	705	710	-	TCGGAA
MA0399.1	SUT1	3.8786	0.804697129504	Ph4h3	720	726	-	GGCCGAA
MA0356.1	PHO2	3.85527	0.842354435848	Ph4h3	373	378	+	TAAAAA
MA0387.1	SPT2	3.84553	0.810210806386	Ph4h3	289	298	-	TCTTGACGCG
MA0417.1	YAP5	3.80469	0.823072788225	Ph4h3	74	79	-	CAACAT
MA0417.1	YAP5	3.80469	0.823072788225	Ph4h3	200	205	-	CAACAT
MA0271.1	ARG80	3.78617	0.830802487002	Ph4h3	346	351	-	AGTCTC
MA0271.1	ARG80	3.78617	0.830802487002	Ph4h3	461	466	+	AGTCTC
MA0417.1	YAP5	3.78187	0.822378096862	Ph4h3	5	10	-	ACACAT
MA0328.2	MATALPHA2	3.75714	0.819517085309	Ph4h3	335	342	+	TACGTACT
MA0356.1	PHO2	3.71694	0.837621258477	Ph4h3	326	331	+	GTAAAT
MA0387.1	SPT2	3.70285	0.807275914996	Ph4h3	339	348	+	TACTACAGAG
MA0274.1	ARR1	3.66553	0.805185423666	Ph4h3	654	661	-	ATTTGTAG
MA0394.1	STP1	3.64488	0.806360989304	Ph4h3	543	550	+	CACTGCTT
MA0275.1	ASG1	3.63169	0.801446409793	Ph4h3	170	175	+	TCGGAG
MA0274.1	ARR1	3.61817	0.803972100857	Ph4h3	54	61	-	ACTTGACG
MA0417.1	YAP5	3.59014	0.816539471592	Ph4h3	196	201	+	GGGCAT
MA0356.1	PHO2	3.59005	0.833279592722	Ph4h3	324	329	-	TTACTA
MA0356.1	PHO2	3.59005	0.833279592722	Ph4h3	651	656	+	TTACTA
MA0419.1	YAP7	3.56646	0.811782380119	Ph4h3	320	330	-	TTTACTATGCA
MA0387.1	SPT2	3.55555	0.804245994054	Ph4h3	689	698	-	GATGAAAGAA
MA0394.1	STP1	3.51305	0.803239882173	Ph4h3	637	644	-	GGCGGGTG
MA0394.1	STP1	3.51305	0.803239882173	Ph4h3	671	678	-	GGCGGGTG
MA0304.1	GCR1	3.49677	0.815893290424	Ph4h3	447	454	+	TGGCTGCC
MA0393.1	STE12	3.47216	0.848341005718	Ph4h3	461	467	-	CGAGACT
MA0356.1	PHO2	3.45088	0.828517781292	Ph4h3	374	379	+	AAAAAT
MA0307.1	GLN3	3.44225	0.807770817744	Ph4h3	204	208	-	GATCA
MA0307.1	GLN3	3.44225	0.807770817744	Ph4h3	253	257	-	GATCA
MA0307.1	GLN3	3.44225	0.807770817744	Ph4h3	272	276	-	GATCA
MA0307.1	GLN3	3.44225	0.807770817744	Ph4h3	396	400	+	GATCA
MA0307.1	GLN3	3.44225	0.807770817744	Ph4h3	424	428	+	GATCA
MA0307.1	GLN3	3.44225	0.807770817744	Ph4h3	430	434	-	GATCA
MA0307.1	GLN3	3.44225	0.807770817744	Ph4h3	580	584	-	GATCA
MA0307.1	GLN3	3.44225	0.807770817744	Ph4h3	581	585	+	GATCA
MA0307.1	GLN3	3.44225	0.807770817744	Ph4h3	631	635	+	GATCA
MA0307.1	GLN3	3.44225	0.807770817744	Ph4h3	694	698	-	GATGA
MA0307.1	GLN3	3.44225	0.807770817744	Ph4h3	756	760	-	GATGA
MA0307.1	GLN3	3.44225	0.807770817744	Ph4h3	788	792	-	GATGA
MA0356.1	PHO2	3.42103	0.82749636116	Ph4h3	717	722	+	ATATTC
MA0417.1	YAP5	3.41425	0.811183047017	Ph4h3	51	56	+	AAACGT
MA0387.1	SPT2	3.40407	0.801130131124	Ph4h3	401	410	-	AGTTACATAC
MA0417.1	YAP5	3.35314	0.809321991202	Ph4h3	358	363	-	AAGAAT
MA0417.1	YAP5	3.35314	0.809321991202	Ph4h3	700	705	-	AAGGAT
MA0330.1	MBP1::SWI6	3.33694	0.830005703427	Ph4h3	298	304	+	ACGCGGA
MA0271.1	ARG80	3.31518	0.816629912179	Ph4h3	130	135	+	AGACGG
MA0271.1	ARG80	3.31518	0.816629912179	Ph4h3	223	228	+	AGACGG
MA0417.1	YAP5	3.30992	0.80800590966	Ph4h3	660	665	-	TGGTAT
MA0417.1	YAP5	3.30992	0.80800590966	Ph4h3	747	752	-	TGGTAT
MA0356.1	PHO2	3.28784	0.822939067071	Ph4h3	772	777	+	CTAATT
MA0340.1	MOT3	3.19249	0.82039894866	Ph4h3	21	26	+	AAGGTT
MA0340.1	MOT3	3.19249	0.82039894866	Ph4h3	110	115	+	ACGGCA
MA0340.1	MOT3	3.19249	0.82039894866	Ph4h3	114	119	+	CAGATA
MA0340.1	MOT3	3.19249	0.82039894866	Ph4h3	320	325	-	TATGCA
MA0340.1	MOT3	3.19249	0.82039894866	Ph4h3	335	340	+	TACGTA
MA0340.1	MOT3	3.19249	0.82039894866	Ph4h3	335	340	-	TACGTA
MA0340.1	MOT3	3.19249	0.82039894866	Ph4h3	402	407	+	TATGTA
MA0340.1	MOT3	3.19249	0.82039894866	Ph4h3	406	411	-	CAGTTA
MA0340.1	MOT3	3.19249	0.82039894866	Ph4h3	440	445	-	TAAGCA
MA0340.1	MOT3	3.19249	0.82039894866	Ph4h3	447	452	-	CAGCCA
MA0340.1	MOT3	3.19249	0.82039894866	Ph4h3	451	456	-	CGGGCA
MA0340.1	MOT3	3.19249	0.82039894866	Ph4h3	479	484	-	CTGGCA
MA0340.1	MOT3	3.19249	0.82039894866	Ph4h3	483	488	-	CAGGCT
MA0340.1	MOT3	3.19249	0.82039894866	Ph4h3	518	523	-	CTGGCA
MA0340.1	MOT3	3.19249	0.82039894866	Ph4h3	546	551	-	TAAGCA
MA0340.1	MOT3	3.19249	0.82039894866	Ph4h3	617	622	+	CAGCCA
MA0340.1	MOT3	3.19249	0.82039894866	Ph4h3	661	666	-	ATGGTA
MA0340.1	MOT3	3.19249	0.82039894866	Ph4h3	748	753	-	ATGGTA
MA0356.1	PHO2	3.14158	0.817934494291	Ph4h3	365	370	-	ATATCA
MA0356.1	PHO2	3.11969	0.817185530088	Ph4h3	117	122	-	AAATAT
MA0356.1	PHO2	3.11405	0.816992327688	Ph4h3	773	778	-	GAATTA
MA0356.1	PHO2	3.09581	0.816368235721	Ph4h3	443	448	+	TTATTG
MA0271.1	ARG80	3.08472	0.809695184635	Ph4h3	642	647	-	AGAGGC
MA0330.1	MBP1::SWI6	3.04292	0.824247508429	Ph4h3	138	144	+	GCGCGTG
MA0393.1	STE12	3.01865	0.840575353719	Ph4h3	294	300	+	CAAGACG
MA0271.1	ARG80	2.96501	0.806092930392	Ph4h3	791	796	-	TGACGA
MA0393.1	STE12	2.96406	0.839640653632	Ph4h3	690	696	-	TGAAAGA
MA0356.1	PHO2	2.96059	0.811741559103	Ph4h3	794	799	+	TCAATA
MA0271.1	ARG80	2.89904	0.804107783456	Ph4h3	784	789	+	AAACTC
MA0330.1	MBP1::SWI6	2.82336	0.819947691781	Ph4h3	234	240	-	TCACGTT
MA0330.1	MBP1::SWI6	2.7981	0.819452974388	Ph4h3	297	303	-	CCGCGTC
MA0330.1	MBP1::SWI6	2.74142	0.818343098326	Ph4h3	213	219	+	GCGCGGC
MA0393.1	STE12	2.49274	0.831569991486	Ph4h3	561	567	-	GGAAACC
MA0313.1	HAP2	2.3677	0.821998222617	Ph4h3	96	100	+	TGGGC
MA0313.1	HAP2	2.3677	0.821998222617	Ph4h3	530	534	+	TGGGC
MA0313.1	HAP2	1.98528	0.811226639928	Ph4h3	771	775	-	TTAGT
MA0393.1	STE12	1.96923	0.822605756694	Ph4h3	752	758	-	TGAAAAT
MA0313.1	HAP2	1.79693	0.805921241547	Ph4h3	469	473	+	TTAGC
MA0313.1	HAP2	1.79693	0.805921241547	Ph4h3	597	601	-	TTAGC
MA0393.1	STE12	1.13403	0.808304326066	Ph4h3	106	112	+	CGGGACG
MA0393.1	STE12	0.777664	0.802202146156	Ph4h3	757	763	-	TGAGATG

## Sheet: JASPAR hits; Ag.Bisporus Ph4h3
Matrix ID	Name	Score	Relative score	Sequence ID	Start	End	Strand	Predicted sequence
MA0296.1	FKH1	14.5668	0.866862362349	Agaricus_bisporus	107	126	-	AATTTTGTCAACAAACGGGC
MA0409.1	TYE7	12.6343	1.0000000069	Agaricus_bisporus	139	145	-	CACGTGA
MA0310.1	HAC1	12.5859	0.999999987614	Agaricus_bisporus	140	147	-	GACACGTG
MA0281.1	CBF1	12.3409	0.962434994784	Agaricus_bisporus	139	146	-	ACACGTGA
MA0270.1	AFT2	11.4644	0.974254806908	Agaricus_bisporus	67	74	+	CACACCCT
MA0929.1	NCU00019	10.8338	0.923731909466	Agaricus_bisporus	112	123	-	TTTGTCAACAAA
MA0295.1	FHL1	10.5632	0.931785818684	Agaricus_bisporus	133	140	-	GACGCACG
MA0285.1	CRZ1	10.4343	0.984459953055	Agaricus_bisporus	89	97	-	CACAGCCAC
MA0411.1	UPC2	10.3359	0.999999986883	Agaricus_bisporus	162	168	-	TATACGA
MA0370.1	RME1	10.0125	0.911117180084	Agaricus_bisporus	185	194	-	CTGAAAGGGA
MA0317.1	HCM1	9.87098	0.939015348218	Agaricus_bisporus	113	120	-	GTCAACAA
MA0267.1	ACE2	9.73779	0.960631895465	Agaricus_bisporus	84	90	-	ACCAGCC
MA0409.1	TYE7	9.69653	0.912758148085	Agaricus_bisporus	140	146	+	CACGTGT
MA0402.1	SWI5	9.52632	0.910137923967	Agaricus_bisporus	84	91	+	GGCTGGTG
MA0379.1	MOT2	9.3866	0.99999999588	Agaricus_bisporus	165	169	-	ATATA
MA0333.1	MET31	9.2774	0.902707942153	Agaricus_bisporus	79	87	+	AGAGTGGCT
MA0281.1	CBF1	9.2094	0.876450898364	Agaricus_bisporus	139	146	+	TCACGTGT
MA0271.1	ARG80	9.05886	0.989463008465	Agaricus_bisporus	136	141	-	TGACGC
MA0299.1	GAL4	8.96835	0.874197207114	Agaricus_bisporus	97	111	-	CGGGCGAAAAGCGGC
MA0285.1	CRZ1	8.95177	0.934293297103	Agaricus_bisporus	82	90	-	ACCAGCCAC
MA0429.1	YLL054C	8.93518	0.931644248282	Agaricus_bisporus	105	111	-	CGGGCGA
MA0268.1	ADR1	8.87995	0.951262681683	Agaricus_bisporus	198	204	+	TCCCCAA
MA0330.1	MBP1::SWI6	8.83477	0.937674742765	Agaricus_bisporus	141	147	+	ACGTGTC
MA0306.1	GIS1	8.78419	0.905284177506	Agaricus_bisporus	70	78	+	ACCCTTTAT
MA0334.1	MET32	8.77701	0.919996562744	Agaricus_bisporus	88	94	-	AGCCACC
MA0267.1	ACE2	8.72247	0.92717500782	Agaricus_bisporus	172	178	+	GCCAGCC
MA0361.1	RDS1	8.7002	0.932733554591	Agaricus_bisporus	105	111	-	CGGGCGA
MA0313.1	HAP2	8.68725	1.0000000003	Agaricus_bisporus	18	22	+	TTGGT
MA0313.1	HAP2	8.68725	1.0000000003	Agaricus_bisporus	60	64	+	TTGGT
MA0313.1	HAP2	8.68725	1.0000000003	Agaricus_bisporus	125	129	+	TTGGT
MA0438.1	YRM1	8.53679	0.865796083253	Agaricus_bisporus	53	60	+	AGGGAAAT
MA0357.1	PHO4	8.39146	0.908111616847	Agaricus_bisporus	130	137	+	GCGCGTGC
MA0357.1	PHO4	8.39146	0.908111616847	Agaricus_bisporus	130	137	-	GCACGCGC
MA0307.1	GLN3	8.37771	0.999999995978	Agaricus_bisporus	213	217	-	GATAA
MA0392.1	STB5	8.32778	0.9069701819	Agaricus_bisporus	159	166	+	CGGTCGTA
MA0294.1	EDS1	8.28544	0.854474055395	Agaricus_bisporus	211	219	-	GGGATAAAG
MA0271.1	ARG80	8.26628	0.965613696064	Agaricus_bisporus	143	148	-	TGACAC
MA0288.1	CUP9	8.23293	0.875152155163	Agaricus_bisporus	117	125	+	TGACAAAAT
MA0374.1	RSC3	8.21857	0.95272739646	Agaricus_bisporus	128	134	-	CGCGCAC
MA0334.1	MET32	8.17114	0.899249541169	Agaricus_bisporus	81	87	-	AGCCACT
MA0272.1	ARG81	8.14786	0.893609135449	Agaricus_bisporus	41	48	-	TTAACTCA
MA0356.1	PHO2	8.13137	0.988667756806	Agaricus_bisporus	166	171	+	ATATTA
MA0329.1	MBP1	8.10618	0.957834494531	Agaricus_bisporus	129	135	-	ACGCGCA
MA0408.1	TOS8	7.97263	0.870025542742	Agaricus_bisporus	115	122	-	TTGTCAAC
MA0402.1	SWI5	7.91567	0.863511154304	Agaricus_bisporus	171	178	-	GGCTGGCT
MA0274.1	ARR1	7.87827	0.913107595789	Agaricus_bisporus	38	45	+	AGTTGAGT
MA0328.1	MATALPHA2	7.87677	0.811013018188	Agaricus_bisporus	205	213	+	CATCTACTT
MA0277.1	AZF1	7.84064	0.822208501431	Agaricus_bisporus	183	191	-	AAAGGGAAA
MA0310.1	HAC1	7.76915	0.865383317179	Agaricus_bisporus	138	145	+	GTCACGTG
MA0374.1	RSC3	7.74241	0.934496172202	Agaricus_bisporus	131	137	+	CGCGTGC
MA0297.1	FKH2	7.73713	0.856455183481	Agaricus_bisporus	114	120	-	GTCAACA
MA0317.1	HCM1	7.68977	0.871507999979	Agaricus_bisporus	10	17	-	CTCAACAC
MA0419.1	YAP7	7.50583	0.862952942536	Agaricus_bisporus	168	178	+	ATTAGCCAGCC
MA0333.1	MET31	7.36394	0.849046666246	Agaricus_bisporus	86	94	+	CTGGTGGCT
MA0333.1	MET31	7.29669	0.847160925779	Agaricus_bisporus	92	100	+	GCTGTGCCG
MA0330.1	MBP1::SWI6	7.26721	0.906975827585	Agaricus_bisporus	150	156	+	TCGCGGT
MA0330.1	MBP1::SWI6	7.26721	0.906975827585	Agaricus_bisporus	156	162	+	TCGCGGT
MA0268.1	ADR1	7.22288	0.892734652635	Agaricus_bisporus	49	55	-	CCTCCAC
MA0373.1	RPN4	7.20175	0.858837337486	Agaricus_bisporus	88	94	+	GGTGGCT
MA0279.1	CAD1	7.19703	0.854760920608	Agaricus_bisporus	168	177	+	ATTAGCCAGC
MA0389.1	SRD1	7.11639	0.854953202432	Agaricus_bisporus	204	211	+	ACATCTAC
MA0277.1	AZF1	7.06649	0.801571196902	Agaricus_bisporus	184	192	-	GAAAGGGAA
MA0408.1	TOS8	7.04724	0.842104587949	Agaricus_bisporus	143	150	+	GTGTCAGT
MA0370.1	RME1	7.0362	0.845335644785	Agaricus_bisporus	70	79	-	TATAAAGGGT
MA0301.1	GAT3	7.02739	0.856700732844	Agaricus_bisporus	190	198	-	AGAACTGAA
MA0270.1	AFT2	7.02718	0.850243793522	Agaricus_bisporus	65	72	+	CACACACC
MA0373.1	RPN4	7.00608	0.853487431125	Agaricus_bisporus	154	160	+	GGTCGCG
MA0270.1	AFT2	6.93365	0.847629674113	Agaricus_bisporus	32	39	-	CTCACCCG
MA0329.1	MBP1	6.91562	0.911766570988	Agaricus_bisporus	130	136	+	GCGCGTG
MA0394.1	STP1	6.87843	0.882920716503	Agaricus_bisporus	147	154	-	CGCGACTG
MA0359.1	RAP1	6.84809	0.806333293234	Agaricus_bisporus	14	23	-	CACCAACTCA
MA0437.1	YPR196W	6.84588	0.84770534041	Agaricus_bisporus	53	61	-	AATTTCCCT
MA0272.1	ARG81	6.8436	0.86158820295	Agaricus_bisporus	135	142	-	GTGACGCA
MA0289.1	DAL80	6.81742	0.837661775968	Agaricus_bisporus	101	107	-	CGAAAAG
MA0375.1	RSC30	6.81297	0.859055445793	Agaricus_bisporus	131	138	+	CGCGTGCG
MA0375.1	RSC30	6.81297	0.859055445793	Agaricus_bisporus	131	138	-	CGCACGCG
MA0299.1	GAL4	6.78933	0.842935038709	Agaricus_bisporus	118	132	-	CGCACCAATTTTGTC
MA0274.1	ARR1	6.77246	0.884778724417	Agaricus_bisporus	43	50	+	AGTTAAGT
MA0372.1	RPH1	6.77163	0.819411805542	Agaricus_bisporus	70	77	+	ACCCTTTA
MA0389.1	SRD1	6.72317	0.841877669225	Agaricus_bisporus	193	200	+	AGTTCTCC
MA0329.1	MBP1	6.72048	0.904215707338	Agaricus_bisporus	149	155	-	CCGCGAC
MA0329.1	MBP1	6.72048	0.904215707338	Agaricus_bisporus	155	161	-	CCGCGAC
MA0360.1	RDR1	6.67101	0.820840127847	Agaricus_bisporus	95	102	-	AGCGGCAC
MA0328.2	MATALPHA2	6.66474	0.877147476248	Agaricus_bisporus	163	170	+	CGTATATT
MA0327.1	HMRA1	6.65697	0.853637150771	Agaricus_bisporus	119	125	+	ACAAAAT
MA0389.1	SRD1	6.58752	0.837366943883	Agaricus_bisporus	191	198	-	AGAACTGA
MA0366.1	RGM1	6.56601	0.903183850161	Agaricus_bisporus	53	57	+	AGGGA
MA0366.1	RGM1	6.56601	0.903183850161	Agaricus_bisporus	185	189	-	AGGGA
MA0366.1	RGM1	6.56601	0.903183850161	Agaricus_bisporus	216	220	-	AGGGA
MA0387.1	SPT2	6.54884	0.865817689721	Agaricus_bisporus	41	50	-	ACTTAACTCA
MA0428.1	YKL222C	6.50504	0.808365386639	Agaricus_bisporus	52	60	+	GAGGGAAAT
MA0291.1	DAL82	6.49159	0.822422293149	Agaricus_bisporus	125	133	+	TTGGTGCGC
MA0301.1	GAT3	6.44369	0.836923682231	Agaricus_bisporus	193	201	+	AGTTCTCCC
MA0329.1	MBP1	6.42649	0.89283989888	Agaricus_bisporus	141	147	+	ACGTGTC
MA0398.1	SUM1	6.38832	0.817132868953	Agaricus_bisporus	120	128	-	CCAATTTTG
MA0387.1	SPT2	6.38424	0.862431828495	Agaricus_bisporus	197	206	-	TGTTGGGGAG
MA0331.1	MCM1	6.38248	0.829591850596	Agaricus_bisporus	184	195	-	ACTGAAAGGGAA
MA0301.1	GAT3	6.3715	0.834477510159	Agaricus_bisporus	204	212	+	ACATCTACT
MA0306.1	GIS1	6.36361	0.833500841753	Agaricus_bisporus	185	193	+	TCCCTTTCA
MA0429.1	YLL054C	6.36015	0.844127055793	Agaricus_bisporus	32	38	+	CGGGTGA
MA0374.1	RSC3	6.34841	0.881123587818	Agaricus_bisporus	151	157	+	CGCGGTC
MA0374.1	RSC3	6.34841	0.881123587818	Agaricus_bisporus	157	163	+	CGCGGTC
MA0423.1	YER130C	6.32442	0.835266959154	Agaricus_bisporus	69	77	+	CACCCTTTA
MA0403.1	TBF1	6.30824	0.827696443137	Agaricus_bisporus	215	222	+	ATCCCTCA
MA0401.1	SWI4	6.28114	0.800121483083	Agaricus_bisporus	103	110	-	GGGCGAAA
MA0329.1	MBP1	6.28026	0.887181728272	Agaricus_bisporus	138	144	-	ACGTGAC
MA0274.1	ARR1	6.24896	0.871367668923	Agaricus_bisporus	189	196	-	AACTGAAA
MA0266.1	ABF2	6.22706	0.827632562522	Agaricus_bisporus	76	82	-	CTCTATA
MA0410.1	UGA3	6.2056	0.814756628877	Agaricus_bisporus	50	57	+	TGGAGGGA
MA0410.1	UGA3	6.17142	0.813778581595	Agaricus_bisporus	96	103	-	AAGCGGCA
MA0411.1	UPC2	6.14218	0.856125150112	Agaricus_bisporus	109	115	-	CAAACGG
MA0300.1	GAT1	6.12572	0.814689394983	Agaricus_bisporus	101	108	-	GCGAAAAG
MA0375.1	RSC30	6.12529	0.84056260946	Agaricus_bisporus	106	113	-	AACGGGCG
MA0423.1	YER130C	6.10453	0.829739271658	Agaricus_bisporus	97	105	+	GCCGCTTTT
MA0339.1	MIG3	6.09761	0.848105913873	Agaricus_bisporus	199	205	+	CCCCAAC
MA0338.1	MIG2	6.09269	0.848723975356	Agaricus_bisporus	199	205	+	CCCCAAC
MA0337.1	MIG1	6.08311	0.862500339947	Agaricus_bisporus	198	204	+	TCCCCAA
MA0329.1	MBP1	6.0816	0.879494457138	Agaricus_bisporus	140	146	-	ACACGTG
MA0374.1	RSC3	6.056	0.869927627983	Agaricus_bisporus	154	160	-	CGCGACC
MA0423.1	YER130C	6.01866	0.827580563204	Agaricus_bisporus	184	192	+	TTCCCTTTC
MA0405.1	TEA1	5.96257	0.849458845844	Agaricus_bisporus	128	135	-	ACGCGCAC
MA0285.1	CRZ1	5.91481	0.831526363521	Agaricus_bisporus	172	180	+	GCCAGCCAG
MA0355.1	PHD1	5.86377	0.839397020649	Agaricus_bisporus	126	135	-	ACGCGCACCA
MA0365.1	RFX1	5.85368	0.817845726784	Agaricus_bisporus	114	121	+	TGTTGACA
MA0361.1	RDS1	5.81357	0.845467051784	Agaricus_bisporus	153	159	+	CGGTCGC
MA0333.1	MET31	5.80869	0.80543139095	Agaricus_bisporus	152	160	+	GCGGTCGCG
MA0349.1	OPI1	5.80767	0.839100209265	Agaricus_bisporus	126	132	-	CGCACCA
MA0381.1	SKN7	5.80094	0.894334015016	Agaricus_bisporus	104	109	-	GGCGAA
MA0388.1	SPT23	5.79857	0.84274048132	Agaricus_bisporus	190	197	-	GAACTGAA
MA0335.1	MET4	5.77375	0.816740451728	Agaricus_bisporus	218	225	-	AGTTGAGG
MA0334.1	MET32	5.76793	0.816956373923	Agaricus_bisporus	94	100	-	CGGCACA
MA0373.1	RPN4	5.75517	0.819285265748	Agaricus_bisporus	81	87	+	AGTGGCT
MA0283.1	CHA4	5.74697	0.804750276007	Agaricus_bisporus	102	109	-	GGCGAAAA
MA0375.1	RSC30	5.74464	0.830326143407	Agaricus_bisporus	129	136	-	CACGCGCA
MA0379.1	MOT2	5.71429	0.862240190562	Agaricus_bisporus	4	8	-	TTATA
MA0379.1	MOT2	5.71429	0.862240190562	Agaricus_bisporus	75	79	+	TTATA
MA0293.1	ECM23	5.71262	0.80231757002	Agaricus_bisporus	202	212	+	CAACATCTACT
MA0332.1	MET28	5.70563	0.833333328109	Agaricus_bisporus	93	98	+	CTGTGC
MA0426.1	YHP1	5.70563	0.833333328109	Agaricus_bisporus	46	51	+	TAAGTG
MA0426.1	YHP1	5.70563	0.833333328109	Agaricus_bisporus	57	62	+	AAATTG
MA0426.1	YHP1	5.70563	0.833333328109	Agaricus_bisporus	122	127	+	AAATTG
MA0431.1	TDA9	5.69929	0.836558593976	Agaricus_bisporus	28	36	-	ACCCGTCTT
MA0425.1	YGR067C	5.68594	0.829090465228	Agaricus_bisporus	199	212	+	CCCCAACATCTACT
MA0298.1	FZF1	5.60964	0.833333342224	Agaricus_bisporus	75	80	-	CTATAA
MA0298.1	FZF1	5.60964	0.833333342224	Agaricus_bisporus	188	193	+	CTTTCA
MA0274.1	ARR1	5.60458	0.854859916487	Agaricus_bisporus	218	225	-	AGTTGAGG
MA0375.1	RSC30	5.60191	0.826488052082	Agaricus_bisporus	127	134	-	CGCGCACC
MA0374.1	RSC3	5.58055	0.851724062946	Agaricus_bisporus	148	154	-	CGCGACT
MA0361.1	RDS1	5.56872	0.838065018388	Agaricus_bisporus	152	158	-	CGACCGC
MA0361.1	RDS1	5.56872	0.838065018388	Agaricus_bisporus	158	164	-	CGACCGC
MA0373.1	RPN4	5.5595	0.813935346349	Agaricus_bisporus	48	54	+	AGTGGAG
MA0373.1	RPN4	5.5595	0.813935346349	Agaricus_bisporus	148	154	+	AGTCGCG
MA0375.1	RSC30	5.52493	0.824417785257	Agaricus_bisporus	127	134	+	GGTGCGCG
MA0334.1	MET32	5.51583	0.808323548911	Agaricus_bisporus	48	54	-	CTCCACT
MA0425.1	YGR067C	5.49282	0.823516435553	Agaricus_bisporus	42	55	-	CCTCCACTTAACTC
MA0436.1	YPR022C	5.47635	0.823603064629	Agaricus_bisporus	199	205	+	CCCCAAC
MA0324.1	LEU3	5.46159	0.822740853896	Agaricus_bisporus	152	161	+	GCGGTCGCGG
MA0288.1	CUP9	5.45775	0.809662408841	Agaricus_bisporus	140	148	-	TGACACGTG
MA0272.1	ARG81	5.44722	0.827305699762	Agaricus_bisporus	22	29	-	TTCACTCA
MA0357.1	PHO4	5.38197	0.850056084686	Agaricus_bisporus	139	146	+	TCACGTGT
MA0357.1	PHO4	5.38197	0.850056084686	Agaricus_bisporus	139	146	-	ACACGTGA
MA0306.1	GIS1	5.38013	0.804335482838	Agaricus_bisporus	45	53	-	TCCACTTAA
MA0431.1	TDA9	5.35056	0.826724217421	Agaricus_bisporus	199	207	+	CCCCAACAT
MA0436.1	YPR022C	5.3159	0.818648664808	Agaricus_bisporus	200	206	+	CCCAACA
MA0270.1	AFT2	5.27649	0.801315760364	Agaricus_bisporus	131	138	-	CGCACGCG
MA0285.1	CRZ1	5.27534	0.809887327529	Agaricus_bisporus	168	176	+	ATTAGCCAG
MA0339.1	MIG3	5.27528	0.82024827434	Agaricus_bisporus	48	54	-	CTCCACT
MA0431.1	TDA9	5.2588	0.824136724665	Agaricus_bisporus	215	223	+	ATCCCTCAA
MA0355.1	PHD1	5.17101	0.816850315277	Agaricus_bisporus	132	141	+	GCGTGCGTCA
MA0431.1	TDA9	5.15125	0.821103857148	Agaricus_bisporus	47	55	-	CCTCCACTT
MA0425.1	YGR067C	5.13945	0.813317039158	Agaricus_bisporus	23	36	-	ACCCGTCTTCACTC
MA0356.1	PHO2	5.09126	0.88464578302	Agaricus_bisporus	121	126	+	AAAATT
MA0375.1	RSC30	5.06763	0.812120182327	Agaricus_bisporus	129	136	+	TGCGCGTG
MA0324.1	LEU3	5.03311	0.813345058698	Agaricus_bisporus	92	101	+	GCTGTGCCGC
MA0313.1	HAP2	5.02192	0.896759015176	Agaricus_bisporus	200	204	-	TTGGG
MA0309.1	GZF3	5.01049	0.818022967785	Agaricus_bisporus	100	107	-	CGAAAAGC
MA0436.1	YPR022C	5.00108	0.808927072022	Agaricus_bisporus	48	54	-	CTCCACT
MA0329.1	MBP1	4.99183	0.837326573554	Agaricus_bisporus	150	156	+	TCGCGGT
MA0329.1	MBP1	4.99183	0.837326573554	Agaricus_bisporus	156	162	+	TCGCGGT
MA0379.1	MOT2	4.97603	0.834546072986	Agaricus_bisporus	76	80	-	CTATA
MA0355.1	PHD1	4.95736	0.809896983076	Agaricus_bisporus	132	141	-	TGACGCACGC
MA0423.1	YER130C	4.93932	0.800447474981	Agaricus_bisporus	70	78	+	ACCCTTTAT
MA0267.1	ACE2	4.93479	0.802363718002	Agaricus_bisporus	200	206	+	CCCAACA
MA0387.1	SPT2	4.89283	0.831753785772	Agaricus_bisporus	167	176	+	TATTAGCCAG
MA0339.1	MIG3	4.82128	0.804868072442	Agaricus_bisporus	200	206	+	CCCAACA
MA0330.1	MBP1::SWI6	4.80987	0.858851471148	Agaricus_bisporus	30	36	-	ACCCGTC
MA0274.1	ARR1	4.78605	0.833890896571	Agaricus_bisporus	43	50	-	ACTTAACT
MA0374.1	RSC3	4.77325	0.820814381106	Agaricus_bisporus	129	135	+	TGCGCGT
MA0393.1	STE12	4.70661	0.869479056856	Agaricus_bisporus	142	148	-	TGACACG
MA0338.1	MIG2	4.68	0.800659571173	Agaricus_bisporus	200	206	+	CCCAACA
MA0405.1	TEA1	4.64788	0.812805007273	Agaricus_bisporus	158	165	+	GCGGTCGT
MA0305.1	GCR2	4.64265	0.812368369577	Agaricus_bisporus	187	193	+	CCTTTCA
MA0431.1	TDA9	4.62342	0.806218852008	Agaricus_bisporus	78	86	-	GCCACTCTA
MA0394.1	STP1	4.60187	0.829019325121	Agaricus_bisporus	96	103	+	TGCCGCTT
MA0337.1	MIG1	4.5841	0.810633522496	Agaricus_bisporus	49	55	-	CCTCCAC
MA0337.1	MIG1	4.5841	0.810633522496	Agaricus_bisporus	199	205	+	CCCCAAC
MA0329.1	MBP1	4.52142	0.819124505084	Agaricus_bisporus	139	145	+	TCACGTG
MA0309.1	GZF3	4.44579	0.802070967646	Agaricus_bisporus	211	218	-	GGATAAAG
MA0399.1	SUT1	4.43078	0.820458389127	Agaricus_bisporus	96	102	-	AGCGGCA
MA0405.1	TEA1	4.39634	0.805792038332	Agaricus_bisporus	132	139	+	GCGTGCGT
MA0405.1	TEA1	4.36708	0.80497605773	Agaricus_bisporus	150	157	+	TCGCGGTC
MA0405.1	TEA1	4.36708	0.80497605773	Agaricus_bisporus	156	163	+	TCGCGGTC
MA0342.1	MSN4	4.36503	0.816513926428	Agaricus_bisporus	70	74	-	AGGGT
MA0394.1	STP1	4.34965	0.823047639214	Agaricus_bisporus	95	102	-	AGCGGCAC
MA0405.1	TEA1	4.32538	0.803813466839	Agaricus_bisporus	126	133	-	GCGCACCA
MA0330.1	MBP1::SWI6	4.20392	0.846984585126	Agaricus_bisporus	138	144	-	ACGTGAC
MA0340.1	MOT3	4.17473	0.850505981026	Agaricus_bisporus	185	190	-	AAGGGA
MA0388.1	SPT23	4.15525	0.802049792227	Agaricus_bisporus	56	63	+	GAAATTGG
MA0341.1	MSN2	4.1453	0.821892282911	Agaricus_bisporus	199	203	-	TGGGG
MA0366.1	RGM1	4.13305	0.811100107756	Agaricus_bisporus	70	74	-	AGGGT
MA0342.1	MSN4	4.12546	0.807472626722	Agaricus_bisporus	199	203	-	TGGGG
MA0379.1	MOT2	4.12546	0.802638400784	Agaricus_bisporus	3	7	+	GTATA
MA0379.1	MOT2	4.12546	0.802638400784	Agaricus_bisporus	164	168	+	GTATA
MA0356.1	PHO2	4.11536	0.851253770953	Agaricus_bisporus	3	8	+	GTATAA
MA0356.1	PHO2	4.01745	0.847903847066	Agaricus_bisporus	167	172	-	CTAATA
MA0387.1	SPT2	4.00036	0.81339577503	Agaricus_bisporus	43	52	+	AGTTAAGTGG
MA0271.1	ARG80	3.97186	0.836389888181	Agaricus_bisporus	148	153	+	AGTCGC
MA0417.1	YAP5	3.80469	0.823072788225	Agaricus_bisporus	202	207	+	CAACAT
MA0274.1	ARR1	3.78885	0.808344560762	Agaricus_bisporus	206	213	+	ATCTACTT
MA0417.1	YAP5	3.73295	0.820888382412	Agaricus_bisporus	117	122	+	TGACAA
MA0271.1	ARG80	3.62169	0.825852906394	Agaricus_bisporus	96	101	+	TGCCGC
MA0387.1	SPT2	3.61642	0.805498185085	Agaricus_bisporus	216	225	-	AGTTGAGGGA
MA0387.1	SPT2	3.61444	0.8054573033	Agaricus_bisporus	114	123	+	TGTTGACAAA
MA0387.1	SPT2	3.57592	0.804664929362	Agaricus_bisporus	38	47	+	AGTTGAGTTA
MA0387.1	SPT2	3.55243	0.80418182201	Agaricus_bisporus	16	25	+	AGTTGGTGAG
MA0417.1	YAP5	3.52446	0.814539226294	Agaricus_bisporus	166	171	-	TAATAT
MA0394.1	STP1	3.51305	0.803239882173	Agaricus_bisporus	88	95	+	GGTGGCTG
MA0326.1	MAC1	3.42677	0.808573172186	Agaricus_bisporus	22	29	-	TTCACTCA
MA0326.1	MAC1	3.42677	0.808573172186	Agaricus_bisporus	41	48	-	TTAACTCA
MA0387.1	SPT2	3.40859	0.80122302733	Agaricus_bisporus	208	217	-	GATAAAGTAG
MA0356.1	PHO2	3.38575	0.826288999115	Agaricus_bisporus	164	169	+	GTATAT
MA0330.1	MBP1::SWI6	3.32285	0.829729797417	Agaricus_bisporus	129	135	-	ACGCGCA
MA0271.1	ARG80	3.31518	0.816629912179	Agaricus_bisporus	29	34	+	AGACGG
MA0326.1	MAC1	3.3146	0.806631490612	Agaricus_bisporus	59	66	+	ATTGGTCA
MA0340.1	MOT3	3.19249	0.82039894866	Agaricus_bisporus	83	88	-	CAGCCA
MA0340.1	MOT3	3.19249	0.82039894866	Agaricus_bisporus	90	95	-	CAGCCA
MA0340.1	MOT3	3.19249	0.82039894866	Agaricus_bisporus	170	175	+	TAGCCA
MA0340.1	MOT3	3.19249	0.82039894866	Agaricus_bisporus	174	179	+	CAGCCA
MA0340.1	MOT3	3.19249	0.82039894866	Agaricus_bisporus	209	214	-	AAAGTA
MA0271.1	ARG80	3.17928	0.81254057578	Agaricus_bisporus	82	87	-	AGCCAC
MA0271.1	ARG80	3.17928	0.81254057578	Agaricus_bisporus	89	94	-	AGCCAC
MA0271.1	ARG80	3.1295	0.811042511	Agaricus_bisporus	178	183	-	AGACTG
MA0330.1	MBP1::SWI6	3.04292	0.824247508429	Agaricus_bisporus	130	136	+	GCGCGTG
MA0271.1	ARG80	2.89904	0.804107783456	Agaricus_bisporus	1	6	-	ATACTC
MA0356.1	PHO2	2.79446	0.806057396491	Agaricus_bisporus	166	171	-	TAATAT
MA0356.1	PHO2	2.78096	0.805595237879	Agaricus_bisporus	4	9	-	TTTATA
MA0356.1	PHO2	2.78096	0.805595237879	Agaricus_bisporus	74	79	+	TTTATA
MA0356.1	PHO2	2.71563	0.803359807054	Agaricus_bisporus	56	61	+	GAAATT
MA0393.1	STE12	2.26167	0.827613318582	Agaricus_bisporus	187	193	-	TGAAAGG
MA0330.1	MBP1::SWI6	1.8717	0.80131046746	Agaricus_bisporus	8	14	+	AAGTGTT
MA0313.1	HAP2	1.79693	0.805921241547	Agaricus_bisporus	169	173	+	TTAGC
MA0393.1	STE12	1.07029	0.807212883236	Agaricus_bisporus	101	107	-	CGAAAAG

## Sheet: JASPAR hits; N. crassa Ph4h3
Matrix ID	Name	Score	Relative score	Sequence ID	Start	End	Strand	Predicted sequence
MA0314.1	HAP3	17.6192	0.9643554249	Ncrassa	1694	1708	-	TATGATTGGTCCAAA
MA0382.1	SKO1	14.8908	0.999999996303	Ncrassa	1386	1393	+	ACGTAATG
MA0314.1	HAP3	14.6465	0.927299003859	Ncrassa	187	201	+	GATGATTGGTTCAAC
MA0359.1	RAP1	13.8946	0.954323951034	Ncrassa	1941	1950	+	CACCCATTCA
MA0416.1	YAP3	13.53	0.999999994502	Ncrassa	1385	1392	-	ATTACGTA
MA0395.1	STP2	12.9193	0.891459606218	Ncrassa	1926	1945	+	CACAACGCGCCGCACCACCC
MA0359.1	RAP1	12.4756	0.924522309689	Ncrassa	434	443	+	AACCCAAACA
MA0393.1	STE12	12.329	0.999999998742	Ncrassa	942	948	+	TGAAACA
MA0393.1	STE12	12.329	0.999999998742	Ncrassa	1116	1122	+	TGAAACA
MA0335.1	MET4	12.3007	0.958882724808	Ncrassa	905	912	+	AATTGTGG
MA0295.1	FHL1	12.2792	0.979692558735	Ncrassa	1673	1680	-	GACGCACA
MA0333.1	MET31	12.2161	0.98512147472	Ncrassa	906	914	+	ATTGTGGCG
MA0282.1	CEP3	11.9877	0.97345831494	Ncrassa	267	274	-	CTCGGAAC
MA0394.1	STP1	11.8234	1.00000000704	Ncrassa	1932	1939	-	TGCGGCGC
MA0391.1	STB4	11.7118	0.999999999416	Ncrassa	268	274	-	CTCGGAA
MA0404.1	TBS1	11.6626	0.956957573638	Ncrassa	265	272	-	CGGAACCG
MA0265.1	ABF1	11.639	0.903326071552	Ncrassa	1001	1016	+	TCGTCCTCTGTGATAA
MA0332.1	MET28	11.5634	0.999999996061	Ncrassa	685	690	-	CTGTGG
MA0332.1	MET28	11.5634	0.999999996061	Ncrassa	1565	1570	-	CTGTGG
MA0426.1	YHP1	11.5634	0.999999996061	Ncrassa	1741	1746	-	TAATTG
MA0283.1	CHA4	11.5173	0.964801281242	Ncrassa	101	108	+	GGCGGGGA
MA0326.1	MAC1	11.5124	0.948543645813	Ncrassa	449	456	+	TTTGCTCT
MA0419.1	YAP7	11.511	0.914978492238	Ncrassa	837	847	-	ATGACTAAGAA
MA0434.1	YPR013C	11.5036	0.974318384975	Ncrassa	973	981	+	TGTAGATCT
MA0389.1	SRD1	11.4783	1.00000000071	Ncrassa	974	981	-	AGATCTAC
MA0359.1	RAP1	11.3811	0.901535726493	Ncrassa	1557	1566	+	CACCCATTCC
MA0300.1	GAT1	11.2743	0.962143083598	Ncrassa	1010	1017	+	GTGATAAG
MA0301.1	GAT3	11.2567	1.00000000544	Ncrassa	973	981	-	AGATCTACA
MA0360.1	RDR1	11.2513	0.949169196018	Ncrassa	782	789	+	AGCGGAAA
MA0270.1	AFT2	11.228	0.967648231424	Ncrassa	1997	2004	+	CGCACCCC
MA0412.1	UME6	11.1904	0.828532350021	Ncrassa	422	434	-	TTAGCGACTATTT
MA0436.1	YPR022C	11.1888	1.00000001211	Ncrassa	366	372	+	CCCCACG
MA0302.1	GAT4	11.1878	0.965548317926	Ncrassa	973	983	-	TCAGATCTACA
MA0304.1	GCR1	11.1819	0.951297718116	Ncrassa	72	79	+	TGGAAGTC
MA0398.1	SUM1	11.1409	0.956551319313	Ncrassa	1847	1855	-	ATTATTTTT
MA0334.1	MET32	11.1134	0.999999986479	Ncrassa	908	914	-	CGCCACA
MA0441.1	ZMS1	11.0465	0.938611281703	Ncrassa	101	109	-	TTCCCCGCC
MA0395.1	STP2	11.0281	0.862101800359	Ncrassa	1927	1946	-	TGGGTGGTGCGGCGCGTTGT
MA0392.1	STB5	10.9969	1.00000001623	Ncrassa	1639	1646	+	CGGTGTTA
MA0430.1	YLR278C	10.9915	0.956667188698	Ncrassa	229	236	-	ACGGAGTT
MA0387.1	SPT2	10.9546	0.956442916619	Ncrassa	1682	1691	-	TCTTAAATAG
MA0299.1	GAL4	10.9376	0.902449888562	Ncrassa	547	561	+	CGGGGGACCGCATCC
MA0314.1	HAP3	10.8873	0.880437774587	Ncrassa	347	361	-	GTTCATTGGCTGATG
MA0350.1	TOD6	10.8811	0.839705328727	Ncrassa	2067	2087	+	CAGCGCAGGTCATCACTTAAT
MA0331.1	MCM1	10.8626	0.900482835958	Ncrassa	1244	1255	-	ACTTATTGGGTA
MA0436.1	YPR022C	10.8319	0.988979279732	Ncrassa	2003	2009	+	CCCCACC
MA0317.1	HCM1	10.831	0.968729044211	Ncrassa	182	189	-	ATCAACAA
MA0302.1	GAT4	10.7847	0.952993566299	Ncrassa	974	984	+	GTAGATCTGAA
MA0410.1	UGA3	10.7823	0.945747245749	Ncrassa	2028	2035	-	AGGCGGGA
MA0334.1	MET32	10.7032	0.985956119596	Ncrassa	1921	1927	+	AGCCACA
MA0434.1	YPR013C	10.6846	0.952888871515	Ncrassa	1862	1870	+	TGCAAATCA
MA0349.1	OPI1	10.663	0.983066188218	Ncrassa	1804	1810	+	CGAACCC
MA0365.1	RFX1	10.643	0.954006612058	Ncrassa	811	818	-	AGTTGCCA
MA0370.1	RME1	10.6115	0.924355822377	Ncrassa	1909	1918	+	CCGAAAGGCA
MA0312.1	HAP1	10.5951	0.950542139997	Ncrassa	228	235	-	CGGAGTTT
MA0344.1	NHP10	10.5911	0.915520466093	Ncrassa	101	108	+	GGCGGGGA
MA0423.1	YER130C	10.4862	0.939888651061	Ncrassa	2016	2024	+	TCCCCTTTC
MA0385.1	SOK2	10.4287	0.938045178396	Ncrassa	143	153	-	CCCTGCATGCC
MA0425.1	YGR067C	10.4198	0.965721795634	Ncrassa	683	696	-	ACCCCTCTGTGGTG
MA0405.1	TEA1	10.4187	0.97369728347	Ncrassa	114	121	+	GCGGACTT
MA0405.1	TEA1	10.4187	0.97369728347	Ncrassa	1130	1137	+	GCGGGCTT
MA0400.1	SUT2	10.3747	0.845291642803	Ncrassa	108	127	-	TACTTAAAGTCCGCTCTCTT
MA0309.1	GZF3	10.3575	0.969067322046	Ncrassa	2111	2118	-	TGATAACG
MA0289.1	DAL80	10.3414	0.944442266088	Ncrassa	1011	1017	+	TGATAAG
MA0360.1	RDR1	10.323	0.923160148632	Ncrassa	1881	1888	+	AGCGGAAT
MA0317.1	HCM1	10.3095	0.952587283939	Ncrassa	463	470	+	CTAAACAA
MA0420.1	ERT1	10.2937	0.934302938143	Ncrassa	267	274	-	CTCGGAAC
MA0309.1	GZF3	10.287	0.967075845958	Ncrassa	1011	1018	+	TGATAAGT
MA0344.1	NHP10	10.2736	0.906390308051	Ncrassa	1819	1826	-	ACCGGGGG
MA0319.1	HSF1	10.2481	0.933818397158	Ncrassa	1199	1206	-	CTGGAACA
MA0386.1	SPT15	10.2478	0.809699087117	Ncrassa	412	432	+	GAACACTAATAAATAGTCGCT
MA0428.1	YKL222C	10.2292	0.911999375756	Ncrassa	229	237	-	GACGGAGTT
MA0419.1	YAP7	10.2266	0.898294727308	Ncrassa	2082	2092	+	CTTAATCATCG
MA0440.1	ZAP1	10.2179	0.826753638479	Ncrassa	1654	1668	-	ACCTTAAAGCTGGGG
MA0425.1	YGR067C	10.2008	0.95940104604	Ncrassa	2002	2015	+	CCCCCACCACTTTT
MA0321.1	INO2	10.1487	0.888370560287	Ncrassa	737	745	+	CCATGTGCA
MA0368.1	RIM101	10.1309	0.941861720264	Ncrassa	244	250	-	AGCCAAG
MA0421.1	NSI1	10.1219	0.88772836134	Ncrassa	568	577	-	TTCACCAGGC
MA0431.1	TDA9	10.1193	0.961203970657	Ncrassa	688	696	-	ACCCCTCTG
MA0365.1	RFX1	10.1175	0.939066473864	Ncrassa	1642	1649	+	TGTTACTA
MA0322.1	INO4	10.0981	0.8882028164	Ncrassa	737	745	+	CCATGTGCA
MA0404.1	TBS1	10.081	0.904700929214	Ncrassa	265	272	+	CGGTTCCG
MA0310.1	HAC1	10.045	0.928989011479	Ncrassa	2107	2114	+	AACACGTT
MA0357.1	PHO4	10.0412	0.939936932854	Ncrassa	277	284	+	GCACGTTC
MA0357.1	PHO4	10.0412	0.939936932854	Ncrassa	277	284	-	GAACGTGC
MA0319.1	HSF1	10.0239	0.927090460277	Ncrassa	1329	1336	-	ATGGAAGG
MA0388.1	SPT23	10.0216	0.947307673279	Ncrassa	1776	1783	+	AAAACCAA
MA0338.1	MIG2	10.0001	0.981666030975	Ncrassa	101	107	-	CCCCGCC
MA0403.1	TBF1	9.97382	0.951755842297	Ncrassa	1496	1503	+	AGCCCTAT
MA0285.1	CRZ1	9.94904	0.968039836123	Ncrassa	909	917	-	CAACGCCAC
MA0337.1	MIG1	9.94266	0.996043867815	Ncrassa	2002	2008	+	CCCCCAC
MA0349.1	OPI1	9.93326	0.961427637592	Ncrassa	265	271	-	GGAACCG
MA0267.1	ACE2	9.91718	0.966543117289	Ncrassa	1770	1776	+	GCCAGCA
MA0267.1	ACE2	9.91718	0.966543117289	Ncrassa	1960	1966	+	GCCAGCA
MA0293.1	ECM23	9.88258	0.955624790504	Ncrassa	973	983	-	TCAGATCTACA
MA0328.1	MATALPHA2	9.87278	0.871267508718	Ncrassa	1122	1130	-	CATGTAGAT
MA0333.1	MET31	9.86795	0.919269353462	Ncrassa	1921	1929	-	TGTGTGGCT
MA0367.1	RGT1	9.86641	0.91990081109	Ncrassa	1427	1437	-	AATTCCTCCGT
MA0294.1	EDS1	9.85219	0.897043409783	Ncrassa	1874	1882	+	AGGAAAAAG
MA0294.1	EDS1	9.85219	0.897043409783	Ncrassa	2011	2019	-	GGGAAAAAG
MA0385.1	SOK2	9.8365	0.919160543606	Ncrassa	144	154	+	GCATGCAGGGC
MA0373.1	RPN4	9.83489	0.930831918309	Ncrassa	528	534	+	GGTGGCA
MA0296.1	FKH1	9.81792	0.803295675534	Ncrassa	1263	1282	+	GAAACAGTGAACAAAGAAAG
MA0407.1	THI2	9.799	0.853293011757	Ncrassa	812	826	+	GGCAACTCTACAAAC
MA0364.1	REI1	9.78323	0.927978211775	Ncrassa	288	294	-	CCCCTGC
MA0370.1	RME1	9.78159	0.906014090244	Ncrassa	1522	1531	-	TACAAAGGTA
MA0351.1	DOT6	9.7741	0.824355448459	Ncrassa	2067	2087	+	CAGCGCAGGTCATCACTTAAT
MA0373.1	RPN4	9.76908	0.929032575618	Ncrassa	908	914	+	TGTGGCG
MA0347.1	NRG1	9.76567	0.841404016629	Ncrassa	463	482	+	CTAAACAAGGGTCGTCTATT
MA0339.1	MIG3	9.75314	0.971942349325	Ncrassa	101	107	-	CCCCGCC
MA0409.1	TYE7	9.74747	0.914270722602	Ncrassa	1965	1971	+	CACCTGA
MA0308.1	GSM1	9.74311	0.819410350802	Ncrassa	476	496	+	GTCTATTTTCGCCGGAGCAGC
MA0434.1	YPR013C	9.70319	0.927207269634	Ncrassa	1460	1468	+	TGCAAATCT
MA0371.1	ROX1	9.6873	0.836429299577	Ncrassa	1847	1858	-	CCCATTATTTTT
MA0309.1	GZF3	9.68433	0.95005200264	Ncrassa	1788	1795	-	TGATAACT
MA0349.1	OPI1	9.65611	0.953209831124	Ncrassa	1811	1817	-	TGAACCG
MA0274.1	ARR1	9.65602	0.958649830598	Ncrassa	1459	1466	-	ATTTGCAT
MA0301.1	GAT3	9.65357	0.94568201511	Ncrassa	976	984	+	AGATCTGAA
MA0441.1	ZMS1	9.65254	0.897280593493	Ncrassa	364	372	+	TTCCCCACG
MA0312.1	HAP1	9.63353	0.921523104386	Ncrassa	115	122	+	CGGACTTT
MA0417.1	YAP5	9.61465	1.00000001002	Ncrassa	1175	1180	+	AAGCAT
MA0328.1	MATALPHA2	9.60557	0.863201177511	Ncrassa	1458	1466	+	CATGCAAAT
MA0393.1	STE12	9.60184	0.953301990314	Ncrassa	616	622	-	TGAAACT
MA0322.1	INO4	9.59467	0.878074808295	Ncrassa	1123	1131	-	GCATGTAGA
MA0283.1	CHA4	9.58132	0.911103270399	Ncrassa	782	789	+	AGCGGAAA
MA0293.1	ECM23	9.57031	0.944144313479	Ncrassa	974	984	+	GTAGATCTGAA
MA0425.1	YGR067C	9.56519	0.941056668904	Ncrassa	95	108	-	TCCCCGCCTTCTTC
MA0268.1	ADR1	9.5448	0.974745343484	Ncrassa	2002	2008	+	CCCCCAC
MA0286.1	CST6	9.54305	0.889053209027	Ncrassa	620	628	-	CTGACGTGA
MA0267.1	ACE2	9.53132	0.953828347927	Ncrassa	644	650	+	ACCAGCG
MA0267.1	ACE2	9.53132	0.953828347927	Ncrassa	2065	2071	+	ACCAGCG
MA0275.1	ASG1	9.50703	0.994574156707	Ncrassa	544	549	-	CCGGAT
MA0275.1	ASG1	9.50703	0.994574156707	Ncrassa	795	800	-	CCGGAT
MA0338.1	MIG2	9.49868	0.96460684561	Ncrassa	366	372	+	CCCCACG
MA0338.1	MIG2	9.49868	0.96460684561	Ncrassa	2003	2009	+	CCCCACC
MA0357.1	PHO4	9.48752	0.929255653707	Ncrassa	737	744	+	CCATGTGC
MA0357.1	PHO4	9.48752	0.929255653707	Ncrassa	737	744	-	GCACATGG
MA0299.1	GAL4	9.48356	0.881588850015	Ncrassa	1726	1740	+	CGGCAGAGCACGCTC
MA0300.1	GAT1	9.47615	0.910644264815	Ncrassa	1789	1796	-	CTGATAAC
MA0423.1	YER130C	9.47436	0.914451979454	Ncrassa	1363	1371	+	CCTCCTATA
MA0402.1	SWI5	9.4696	0.908495835338	Ncrassa	1492	1499	-	GGCTGGGA
MA0431.1	TDA9	9.44877	0.942294752222	Ncrassa	100	108	-	TCCCCGCCT
MA0429.1	YLL054C	9.44552	0.948988898459	Ncrassa	297	303	+	CGGACGA
MA0336.1	MGA1	9.43818	0.821262866346	Ncrassa	961	981	-	AGATCTACAGAATGCCACATA
MA0268.1	ADR1	9.43159	0.970746733743	Ncrassa	365	371	+	TCCCCAC
MA0284.1	CIN5	9.4309	0.871775469891	Ncrassa	2079	2088	+	TCACTTAATC
MA0291.1	DAL82	9.42883	0.910858488963	Ncrassa	219	227	+	ACTTTGCGC
MA0344.1	NHP10	9.42596	0.882014928121	Ncrassa	545	552	+	TCCGGGGG
MA0276.1	ASH1	9.41789	0.894373237235	Ncrassa	1821	1830	-	CCAAACCGGG
MA0271.1	ARG80	9.40903	0.999999990251	Ncrassa	260	265	+	AGACGC
MA0339.1	MIG3	9.40831	0.960260668866	Ncrassa	366	372	+	CCCCACG
MA0393.1	STE12	9.4053	0.949936447823	Ncrassa	1262	1268	+	CGAAACA
MA0371.1	ROX1	9.39745	0.829066471289	Ncrassa	1269	1280	-	TTCTTTGTTCAC
MA0330.1	MBP1::SWI6	9.39402	0.948627106189	Ncrassa	2107	2113	-	ACGTGTT
MA0406.1	TEC1	9.3834	0.915630093416	Ncrassa	1574	1581	-	ACATTGCC
MA0424.1	YER184C	9.3694	0.93988962317	Ncrassa	485	492	-	CTCCGGCG
MA0349.1	OPI1	9.36215	0.944493835249	Ncrassa	867	873	-	GGAACCC
MA0339.1	MIG3	9.35059	0.958305473033	Ncrassa	2003	2009	+	CCCCACC
MA0433.1	YOX1	9.34157	0.89731640485	Ncrassa	1740	1747	-	TTAATTGG
MA0306.1	GIS1	9.33887	0.921733569011	Ncrassa	2016	2024	+	TCCCCTTTC
MA0277.1	AZF1	9.33522	0.862050732678	Ncrassa	948	956	+	AAAGAGAAA
MA0401.1	SWI4	9.31599	0.883923224655	Ncrassa	1137	1144	-	TCACGAAA
MA0344.1	NHP10	9.30882	0.878646510715	Ncrassa	1807	1814	-	ACCGGGGT
MA0344.1	NHP10	9.30882	0.878646510715	Ncrassa	1971	1978	-	ACCGGGGT
MA0355.1	PHD1	9.29829	0.951176448837	Ncrassa	144	153	-	CCCTGCATGC
MA0406.1	TEC1	9.29727	0.913226603224	Ncrassa	967	974	+	GCATTCTG
MA0273.1	ARO80	9.27442	0.833189298709	Ncrassa	1900	1920	-	GCTGCCTTTCGGTTTTTTCGC
MA0437.1	YPR196W	9.27441	0.910520333316	Ncrassa	1428	1436	-	ATTCCTCCG
MA0402.1	SWI5	9.25441	0.902266533101	Ncrassa	1959	1966	-	TGCTGGCT
MA0325.1	LYS14	9.23642	0.886115134937	Ncrassa	1882	1889	+	GCGGAATG
MA0359.1	RAP1	9.23098	0.856378337748	Ncrassa	1238	1247	+	CACCTGTACC
MA0342.1	MSN4	9.22701	1.00000001235	Ncrassa	290	294	+	AGGGG
MA0342.1	MSN4	9.22701	1.00000001235	Ncrassa	691	695	+	AGGGG
MA0342.1	MSN4	9.22701	1.00000001235	Ncrassa	2017	2021	-	AGGGG
MA0436.1	YPR022C	9.22587	0.939386101811	Ncrassa	90	96	-	TCCCACC
MA0436.1	YPR022C	9.22587	0.939386101811	Ncrassa	155	161	-	TCCCACC
MA0436.1	YPR022C	9.22587	0.939386101811	Ncrassa	331	337	+	TCCCACC
MA0271.1	ARG80	9.22334	0.994412589073	Ncrassa	1089	1094	+	AGACTC
MA0317.1	HCM1	9.22171	0.91892071101	Ncrassa	2115	2122	+	ATCAACAC
MA0305.1	GCR2	9.19798	0.941655034049	Ncrassa	1894	1900	-	CCTTCCT
MA0337.1	MIG1	9.18567	0.96985149994	Ncrassa	102	108	-	TCCCCGC
MA0337.1	MIG1	9.18451	0.969811308517	Ncrassa	546	552	-	CCCCCGG
MA0337.1	MIG1	9.18451	0.969811308517	Ncrassa	1819	1825	+	CCCCCGG
MA0374.1	RSC3	9.17179	0.989223766318	Ncrassa	1931	1937	+	CGCGCCG
MA0334.1	MET32	9.15699	0.933008117482	Ncrassa	963	969	-	TGCCACA
MA0348.1	OAF1	9.15608	0.887323167128	Ncrassa	1805	1813	-	CCGGGGTTC
MA0277.1	AZF1	9.15559	0.857262326858	Ncrassa	1273	1281	+	ACAAAGAAA
MA0277.1	AZF1	9.15559	0.857262326858	Ncrassa	1843	1851	+	AAAAAAAAA
MA0428.1	YKL222C	9.1419	0.881742992837	Ncrassa	782	790	+	AGCGGAAAG
MA0277.1	AZF1	9.1358	0.856734598013	Ncrassa	773	781	-	AAAAAGACG
MA0305.1	GCR2	9.13263	0.939800186758	Ncrassa	72	78	-	ACTTCCA
MA0305.1	GCR2	9.13263	0.939800186758	Ncrassa	85	91	-	CCTTCCA
MA0305.1	GCR2	9.13263	0.939800186758	Ncrassa	920	926	+	CCTTCCA
MA0305.1	GCR2	9.13263	0.939800186758	Ncrassa	1329	1335	+	CCTTCCA
MA0317.1	HCM1	9.12609	0.915961395672	Ncrassa	2104	2111	+	AAAAACAC
MA0366.1	RGM1	9.124	0.99999998404	Ncrassa	290	294	+	AGGGG
MA0366.1	RGM1	9.124	0.99999998404	Ncrassa	691	695	+	AGGGG
MA0366.1	RGM1	9.124	0.99999998404	Ncrassa	2017	2021	-	AGGGG
MA0349.1	OPI1	9.10817	0.936962997418	Ncrassa	193	199	-	TGAACCA
MA0349.1	OPI1	9.10817	0.936962997418	Ncrassa	389	395	-	TGAACCA
MA0267.1	ACE2	9.09864	0.939570683141	Ncrassa	1493	1499	+	CCCAGCC
MA0389.1	SRD1	9.08466	0.920403822863	Ncrassa	976	983	+	AGATCTGA
MA0441.1	ZMS1	9.08267	0.880383683488	Ncrassa	689	697	-	CACCCCTCT
MA0414.1	XBP1	9.08154	0.975975326977	Ncrassa	336	342	-	TTCGAGG
MA0337.1	MIG1	9.07134	0.965895383557	Ncrassa	365	371	+	TCCCCAC
MA0337.1	MIG1	9.06421	0.965648823363	Ncrassa	1807	1813	+	ACCCCGG
MA0337.1	MIG1	9.06421	0.965648823363	Ncrassa	1971	1977	+	ACCCCGG
MA0396.1	STP3	9.0631	0.88773106306	Ncrassa	779	787	+	TTTAGCGGA
MA0280.1	CAT8	9.05853	0.993404866291	Ncrassa	487	492	+	CCGGAG
MA0340.1	MOT3	9.052	0.999999998323	Ncrassa	567	572	-	CAGGCA
MA0340.1	MOT3	9.052	0.999999998323	Ncrassa	1370	1375	+	TAGGTA
MA0340.1	MOT3	9.052	0.999999998323	Ncrassa	1454	1459	+	CAGGCA
MA0340.1	MOT3	9.052	0.999999998323	Ncrassa	1522	1527	-	AAGGTA
MA0340.1	MOT3	9.052	0.999999998323	Ncrassa	1530	1535	-	AAGGTA
MA0340.1	MOT3	9.052	0.999999998323	Ncrassa	1913	1918	+	AAGGCA
MA0380.1	SIP4	9.03765	0.958322970561	Ncrassa	545	551	-	CCCCGGA
MA0411.1	UPC2	9.03647	0.95542069943	Ncrassa	59	65	-	CAAACGA
MA0401.1	SWI4	9.01908	0.875724750893	Ncrassa	1036	1043	+	TCGCGAAG
MA0388.1	SPT23	9.01524	0.922389541957	Ncrassa	1800	1807	+	AAAACGAA
MA0287.1	CUP2	9.00698	0.836891449731	Ncrassa	479	489	-	CGGCGAAAATA
MA0291.1	DAL82	9.00345	0.898050757901	Ncrassa	275	283	-	AACGTGCGC
MA0288.1	CUP9	8.99651	0.893171160122	Ncrassa	530	538	+	TGGCACATC
MA0268.1	ADR1	8.99316	0.955261291424	Ncrassa	12	18	-	CCCCCAA
MA0283.1	CHA4	8.98915	0.894678401054	Ncrassa	1881	1888	+	AGCGGAAT
MA0317.1	HCM1	8.98072	0.911462269421	Ncrassa	342	349	+	ATCAACAT
MA0417.1	YAP5	8.97426	0.980498787293	Ncrassa	1118	1123	+	AAACAT
MA0377.1	SFL1	8.97174	0.801184918833	Ncrassa	1887	1907	+	ATGAGCAAGGAAGGCGAAAAA
MA0377.1	SFL1	8.96305	0.801049564532	Ncrassa	1322	1342	-	GTCAAGATGGAAGGACTGCCT
MA0337.1	MIG1	8.94988	0.961692673981	Ncrassa	825	831	+	ACCCCAG
MA0337.1	MIG1	8.94988	0.961692673981	Ncrassa	1653	1659	+	ACCCCAG
MA0429.1	YLL054C	8.93518	0.931644248282	Ncrassa	1831	1837	-	CGGGCGA
MA0420.1	ERT1	8.93287	0.895166615912	Ncrassa	1881	1888	+	AGCGGAAT
MA0305.1	GCR2	8.91667	0.933671089662	Ncrassa	1489	1495	+	CCTTCCC
MA0267.1	ACE2	8.89217	0.932767135603	Ncrassa	605	611	-	CCCAGCG
MA0291.1	DAL82	8.89155	0.894681632258	Ncrassa	375	383	-	AAAATGCGA
MA0284.1	CIN5	8.88927	0.858594532893	Ncrassa	1384	1393	+	GTACGTAATG
MA0302.1	GAT4	8.87001	0.893357307919	Ncrassa	540	550	+	AGAGATCCGGG
MA0406.1	TEC1	8.85545	0.900896949502	Ncrassa	713	720	+	CCATTCTC
MA0299.1	GAL4	8.85527	0.872574782839	Ncrassa	297	311	+	CGGACGACACAACAC
MA0399.1	SUT1	8.85111	0.946631723085	Ncrassa	101	107	+	GGCGGGG
MA0326.1	MAC1	8.84085	0.902296847848	Ncrassa	931	938	-	TGTGCTCT
MA0425.1	YGR067C	8.83802	0.920068356043	Ncrassa	365	378	+	TCCCCACGATTCGC
MA0311.1	HAL9	8.83397	1.00000001403	Ncrassa	268	272	-	CGGAA
MA0311.1	HAL9	8.83397	1.00000001403	Ncrassa	784	788	+	CGGAA
MA0311.1	HAL9	8.83397	1.00000001403	Ncrassa	862	866	+	CGGAA
MA0311.1	HAL9	8.83397	1.00000001403	Ncrassa	1883	1887	+	CGGAA
MA0434.1	YPR013C	8.79543	0.9034535803	Ncrassa	501	509	-	GGTCAATCC
MA0359.1	RAP1	8.79257	0.847171106283	Ncrassa	1920	1929	+	CAGCCACACA
MA0341.1	MSN2	8.79054	1.00000001609	Ncrassa	290	294	+	AGGGG
MA0341.1	MSN2	8.79054	1.00000001609	Ncrassa	691	695	+	AGGGG
MA0341.1	MSN2	8.79054	1.00000001609	Ncrassa	2017	2021	-	AGGGG
MA0414.1	XBP1	8.7767	0.96513092839	Ncrassa	847	853	+	TTCGAAA
MA0417.1	YAP5	8.75972	0.973965485181	Ncrassa	885	890	+	AGGCAT
MA0417.1	YAP5	8.75972	0.973965485181	Ncrassa	1455	1460	+	AGGCAT
MA0280.1	CAT8	8.7425	0.981681591946	Ncrassa	544	549	-	CCGGAT
MA0280.1	CAT8	8.7425	0.981681591946	Ncrassa	795	800	-	CCGGAT
MA0286.1	CST6	8.74056	0.86708183068	Ncrassa	1384	1392	-	ATTACGTAC
MA0431.1	TDA9	8.7379	0.922247845403	Ncrassa	2002	2010	+	CCCCCACCA
MA0310.1	HAC1	8.72859	0.89219724111	Ncrassa	923	930	+	TCCACGTC
MA0300.1	GAT1	8.71835	0.888941245811	Ncrassa	2112	2119	-	TTGATAAC
MA0380.1	SIP4	8.708	0.948189821101	Ncrassa	486	492	-	CTCCGGC
MA0339.1	MIG3	8.70691	0.936499574742	Ncrassa	545	551	-	CCCCGGA
MA0293.1	ECM23	8.70499	0.912330954393	Ncrassa	1186	1196	-	CAAGATCGCAA
MA0361.1	RDS1	8.7002	0.932733554591	Ncrassa	1831	1837	-	CGGGCGA
MA0370.1	RME1	8.69116	0.881913402431	Ncrassa	779	788	+	TTTAGCGGAA
MA0313.1	HAP2	8.68725	1.0000000003	Ncrassa	192	196	+	TTGGT
MA0313.1	HAP2	8.68725	1.0000000003	Ncrassa	1207	1211	+	TTGGT
MA0313.1	HAP2	8.68725	1.0000000003	Ncrassa	1540	1544	+	TTGGT
MA0313.1	HAP2	8.68725	1.0000000003	Ncrassa	1699	1703	-	TTGGT
MA0313.1	HAP2	8.68725	1.0000000003	Ncrassa	1779	1783	-	TTGGT
MA0313.1	HAP2	8.68725	1.0000000003	Ncrassa	1827	1831	+	TTGGT
MA0313.1	HAP2	8.68725	1.0000000003	Ncrassa	1840	1844	-	TTGGT
MA0405.1	TEA1	8.65889	0.924633076289	Ncrassa	398	405	+	TCGCGCAT
MA0363.1	REB1	8.65622	0.854249315698	Ncrassa	289	297	-	GTTCCCCTG
MA0363.1	REB1	8.65622	0.854249315698	Ncrassa	662	670	+	GTTATCCTG
MA0267.1	ACE2	8.65114	0.924824635403	Ncrassa	1655	1661	+	CCCAGCT
MA0288.1	CUP9	8.64631	0.884907050159	Ncrassa	301	309	+	CGACACAAC
MA0929.1	NCU00019	8.63511	0.874644653226	Ncrassa	460	471	+	CTGCTAAACAAG
MA0430.1	YLR278C	8.63493	0.889556430706	Ncrassa	114	121	+	GCGGACTT
MA0400.1	SUT2	8.63241	0.819497548918	Ncrassa	223	242	+	TGCGCAAACTCCGTCAACTC
MA0402.1	SWI5	8.62641	0.884086528413	Ncrassa	1769	1776	-	TGCTGGCA
MA0285.1	CRZ1	8.62242	0.923148493201	Ncrassa	1918	1926	+	AGCAGCCAC
MA0430.1	YLR278C	8.59122	0.888311698058	Ncrassa	1806	1813	-	CCGGGGTT
MA0291.1	DAL82	8.58084	0.885326555083	Ncrassa	224	232	-	AGTTTGCGC
MA0381.1	SKN7	8.58005	0.99999999309	Ncrassa	1400	1405	-	GGCCAT
MA0364.1	REI1	8.56084	0.892450694676	Ncrassa	1965	1971	+	CACCTGA
MA0334.1	MET32	8.55504	0.91239551104	Ncrassa	683	689	+	CACCACA
MA0285.1	CRZ1	8.54471	0.920518839951	Ncrassa	1814	1822	+	TTCAGCCCC
MA0346.1	NHP6B	8.53216	0.810448423997	Ncrassa	1842	1861	-	ACTCCCATTATTTTTTTTTG
MA0338.1	MIG2	8.52565	0.931501115995	Ncrassa	13	19	-	CCCCCCA
MA0338.1	MIG2	8.52565	0.931501115995	Ncrassa	2001	2007	+	CCCCCCA
MA0409.1	TYE7	8.51805	0.877760773944	Ncrassa	620	626	-	GACGTGA
MA0414.1	XBP1	8.51531	0.955832424265	Ncrassa	337	343	+	CTCGAAT
MA0408.1	TOS8	8.50383	0.886052947096	Ncrassa	233	240	+	CCGTCAAC
MA0408.1	TOS8	8.50383	0.886052947096	Ncrassa	857	864	-	CCGTCAAC
MA0313.1	HAP2	8.49889	0.994694591842	Ncrassa	245	249	+	TTGGC
MA0313.1	HAP2	8.49889	0.994694591842	Ncrassa	352	356	-	TTGGC
MA0313.1	HAP2	8.49889	0.994694591842	Ncrassa	1228	1232	-	TTGGC
MA0289.1	DAL80	8.49157	0.88839001155	Ncrassa	1789	1795	-	TGATAAC
MA0289.1	DAL80	8.49157	0.88839001155	Ncrassa	2112	2118	-	TGATAAC
MA0333.1	MET31	8.48934	0.880607561875	Ncrassa	961	969	+	TATGTGGCA
MA0380.1	SIP4	8.48794	0.941425134218	Ncrassa	796	802	-	TCCCGGA
MA0434.1	YPR013C	8.4866	0.895372269009	Ncrassa	1339	1347	+	TGACGATCC
MA0405.1	TEA1	8.48381	0.919751603748	Ncrassa	275	282	+	GCGCACGT
MA0317.1	HCM1	8.48207	0.896029184032	Ncrassa	196	203	+	TTCAACAA
MA0422.1	URC2	8.47562	0.8722432227	Ncrassa	481	490	-	CCGGCGAAAA
MA0411.1	UPC2	8.46457	0.935800097758	Ncrassa	1800	1806	+	AAAACGA
MA0372.1	RPH1	8.45784	0.866547748974	Ncrassa	2016	2023	+	TCCCCTTT
MA0331.1	MCM1	8.44227	0.862184640948	Ncrassa	1094	1105	+	CCCCATAAAGAA
MA0279.1	CAD1	8.43499	0.87156175768	Ncrassa	2082	2091	+	CTTAATCATC
MA0286.1	CST6	8.43494	0.858714370467	Ncrassa	924	932	-	CTGACGTGG
MA0333.1	MET31	8.42933	0.878924694599	Ncrassa	807	815	+	AGAGTGGCA
MA0325.1	LYS14	8.42783	0.863225443116	Ncrassa	1430	1437	+	GAGGAATT
MA0309.1	GZF3	8.4062	0.913946837231	Ncrassa	3	10	+	TGATATGT
MA0336.1	MGA1	8.40374	0.805506908577	Ncrassa	1062	1082	-	TGCTGTAACGAACAGTAGAGG
MA0439.1	YRR1	8.40339	0.84981946523	Ncrassa	226	236	+	GCAAACTCCGT
MA0330.1	MBP1::SWI6	8.40184	0.929196367852	Ncrassa	133	139	+	ACGCGGT
MA0330.1	MBP1::SWI6	8.40184	0.929196367852	Ncrassa	262	268	+	ACGCGGT
MA0929.1	NCU00019	8.38957	0.869162661862	Ncrassa	417	428	+	CTAATAAATAGT
MA0373.1	RPN4	8.38831	0.891279833533	Ncrassa	577	583	+	AGTGGCA
MA0373.1	RPN4	8.38831	0.891279833533	Ncrassa	809	815	+	AGTGGCA
MA0406.1	TEC1	8.3864	0.887807613931	Ncrassa	1883	1890	-	TCATTCCG
MA0307.1	GLN3	8.37771	0.999999995978	Ncrassa	663	667	-	GATAA
MA0307.1	GLN3	8.37771	0.999999995978	Ncrassa	1012	1016	+	GATAA
MA0307.1	GLN3	8.37771	0.999999995978	Ncrassa	1790	1794	-	GATAA
MA0307.1	GLN3	8.37771	0.999999995978	Ncrassa	2113	2117	-	GATAA
MA0429.1	YLL054C	8.37139	0.91248281857	Ncrassa	1726	1732	+	CGGCAGA
MA0398.1	SUM1	8.36659	0.875165921924	Ncrassa	420	428	-	ACTATTTAT
MA0328.2	MATALPHA2	8.36607	0.910868976609	Ncrassa	1123	1130	-	CATGTAGA
MA0371.1	ROX1	8.35387	0.80255808015	Ncrassa	1775	1786	-	CCCTTGGTTTTG
MA0281.1	CBF1	8.35229	0.852916166465	Ncrassa	1964	1971	+	GCACCTGA
MA0319.1	HSF1	8.34492	0.876709629344	Ncrassa	868	875	-	CTGGAACC
MA0408.1	TOS8	8.33529	0.880967539511	Ncrassa	628	635	+	GTGTCACA
MA0331.1	MCM1	8.32128	0.860270072993	Ncrassa	434	445	-	CCTGTTTGGGTT
MA0355.1	PHD1	8.30717	0.918919505444	Ncrassa	144	153	+	GCATGCAGGG
MA0438.1	YRM1	8.2961	0.858492220172	Ncrassa	783	790	+	GCGGAAAG
MA0392.1	STB5	8.28434	0.905455851036	Ncrassa	1969	1976	-	CGGGGTCA
MA0287.1	CUP2	8.27406	0.817109511005	Ncrassa	781	791	+	TAGCGGAAAGA
MA0271.1	ARG80	8.26628	0.965613696064	Ncrassa	628	633	-	TGACAC
MA0271.1	ARG80	8.26628	0.965613696064	Ncrassa	669	674	+	TGACAC
MA0437.1	YPR196W	8.26078	0.884302363951	Ncrassa	481	489	+	TTTTCGCCG
MA0371.1	ROX1	8.26024	0.80017971641	Ncrassa	446	457	+	CCTTTTGCTCTC
MA0274.1	ARR1	8.24956	0.922619290221	Ncrassa	1122	1129	+	ATCTACAT
MA0402.1	SWI5	8.24634	0.87308379747	Ncrassa	643	650	-	CGCTGGTG
MA0402.1	SWI5	8.24634	0.87308379747	Ncrassa	2064	2071	-	CGCTGGTG
MA0281.1	CBF1	8.23845	0.849790390942	Ncrassa	620	627	-	TGACGTGA
MA0358.1	PUT3	8.23127	0.863349252686	Ncrassa	796	803	+	TCCGGGAC
MA0359.1	RAP1	8.22601	0.83527214907	Ncrassa	33	42	-	CACCTACACC
MA0317.1	HCM1	8.22214	0.887984469672	Ncrassa	1847	1854	+	AAAAATAA
MA0288.1	CUP9	8.21517	0.874732884531	Ncrassa	961	969	-	TGCCACATA
MA0375.1	RSC30	8.20159	0.896397789079	Ncrassa	1929	1936	+	AACGCGCC
MA0352.1	PDR1	8.20156	0.865087925889	Ncrassa	545	552	+	TCCGGGGG
MA0402.1	SWI5	8.18962	0.871441708841	Ncrassa	605	612	+	CGCTGGGC
MA0338.1	MIG2	8.18026	0.919749852122	Ncrassa	545	551	-	CCCCGGA
MA0291.1	DAL82	8.17887	0.87322397583	Ncrassa	1979	1987	-	TATGTGCGG
MA0344.1	NHP10	8.17496	0.846041694632	Ncrassa	288	295	+	GCAGGGGA
MA0348.1	OAF1	8.16477	0.859665667859	Ncrassa	228	236	-	ACGGAGTTT
MA0401.1	SWI4	8.16299	0.852085331476	Ncrassa	618	625	-	ACGTGAAA
MA0401.1	SWI4	8.16299	0.852085331476	Ncrassa	1898	1905	+	AGGCGAAA
MA0266.1	ABF2	8.14739	0.889426603479	Ncrassa	2041	2047	-	GACTAGA
MA0328.2	MATALPHA2	8.135	0.906288995998	Ncrassa	2105	2112	-	CGTGTTTT
MA0432.1	YNR063W	8.1299	0.859037477875	Ncrassa	64	71	+	TGGGAGAT
MA0311.1	HAL9	8.12635	0.97288608278	Ncrassa	231	235	-	CGGAG
MA0311.1	HAL9	8.12635	0.97288608278	Ncrassa	488	492	+	CGGAG
MA0311.1	HAL9	8.12635	0.97288608278	Ncrassa	1428	1432	+	CGGAG
MA0275.1	ASG1	8.10532	0.948498716852	Ncrassa	268	273	-	TCGGAA
MA0267.1	ACE2	8.0448	0.904844458633	Ncrassa	698	704	+	ACCCGCA
MA0336.1	MGA1	8.04458	0.800036420772	Ncrassa	925	945	+	CACGTCAGAGCACACTCTGAA
MA0437.1	YPR196W	8.03787	0.878536654418	Ncrassa	362	370	+	ATTTCCCCA
MA0348.1	OAF1	8.03002	0.855905999585	Ncrassa	1969	1977	-	CCGGGGTCA
MA0411.1	UPC2	8.0247	0.920709280259	Ncrassa	78	84	-	CGAACGA
MA0305.1	GCR2	8.02034	0.908231838357	Ncrassa	93	99	-	TCTTCCC
MA0305.1	GCR2	8.02034	0.908231838357	Ncrassa	105	111	-	TCTTCCC
MA0424.1	YER184C	8.00559	0.899334509922	Ncrassa	544	551	-	CCCCGGAT
MA0293.1	ECM23	7.98391	0.88582086198	Ncrassa	540	550	+	AGAGATCCGGG
MA0329.1	MBP1	7.9788	0.952905374227	Ncrassa	1930	1936	+	ACGCGCC
MA0393.1	STE12	7.96611	0.92529264367	Ncrassa	1199	1205	-	TGGAACA
MA0389.1	SRD1	7.96256	0.883090940213	Ncrassa	540	547	-	GGATCTCT
MA0299.1	GAL4	7.94381	0.859498190122	Ncrassa	1573	1587	-	CGTGCAACATTGCCC
MA0292.1	ECM22	7.94351	0.905509358575	Ncrassa	485	491	+	CGCCGGA
MA0292.1	ECM22	7.94351	0.905509358575	Ncrassa	545	551	-	CCCCGGA
MA0341.1	MSN2	7.93323	0.967129186022	Ncrassa	14	18	+	GGGGG
MA0341.1	MSN2	7.93323	0.967129186022	Ncrassa	15	19	+	GGGGG
MA0341.1	MSN2	7.93323	0.967129186022	Ncrassa	548	552	+	GGGGG
MA0341.1	MSN2	7.93323	0.967129186022	Ncrassa	1819	1823	-	GGGGG
MA0341.1	MSN2	7.93323	0.967129186022	Ncrassa	2001	2005	-	GGGGG
MA0341.1	MSN2	7.93323	0.967129186022	Ncrassa	2002	2006	-	GGGGG
MA0360.1	RDR1	7.92161	0.855879111029	Ncrassa	1976	1983	-	TGCGGACC
MA0297.1	FKH2	7.91676	0.861268930674	Ncrassa	463	469	+	CTAAACA
MA0306.1	GIS1	7.91403	0.879479406517	Ncrassa	287	295	-	TCCCCTGCA
MA0439.1	YRR1	7.91388	0.837167727648	Ncrassa	114	124	-	TTAAAGTCCGC
MA0288.1	CUP9	7.9137	0.86761885439	Ncrassa	942	950	+	TGAAACAAA
MA0437.1	YPR196W	7.90861	0.87519349751	Ncrassa	1291	1299	-	AATAGCCCG
MA0424.1	YER184C	7.90714	0.896406847272	Ncrassa	485	492	+	CGCCGGAG
MA0299.1	GAL4	7.90695	0.858969426947	Ncrassa	1931	1945	+	CGCGCCGCACCACCC
MA0287.1	CUP2	7.90418	0.807126482282	Ncrassa	776	786	-	CCGCTAAAAAG
MA0406.1	TEC1	7.90097	0.874261178496	Ncrassa	1560	1567	+	CCATTCCA
MA0333.1	MET31	7.89879	0.864046150567	Ncrassa	575	583	+	GAAGTGGCA
MA0274.1	ARR1	7.8906	0.913423442924	Ncrassa	119	126	-	ACTTAAAG
MA0268.1	ADR1	7.86816	0.915526273427	Ncrassa	102	108	-	TCCCCGC
MA0328.1	MATALPHA2	7.86441	0.810640042351	Ncrassa	1409	1417	+	TATGTGATT
MA0354.1	PDR8	7.85628	0.855409340886	Ncrassa	229	236	-	ACGGAGTT
MA0432.1	YNR063W	7.85054	0.851682298781	Ncrassa	229	236	-	ACGGAGTT
MA0268.1	ADR1	7.8484	0.914828243019	Ncrassa	690	696	-	ACCCCTC
MA0397.1	STP4	7.84807	0.844565291894	Ncrassa	779	787	+	TTTAGCGGA
MA0370.1	RME1	7.84096	0.863122485666	Ncrassa	1366	1375	+	CCTATAGGTA
MA0414.1	XBP1	7.83996	0.931807737713	Ncrassa	846	852	-	TTCGAAT
MA0294.1	EDS1	7.83771	0.842309126536	Ncrassa	93	101	+	GGGAAGAAG
MA0381.1	SKN7	7.82908	0.971446892567	Ncrassa	1667	1672	-	GGCCAC
MA0330.1	MBP1::SWI6	7.8285	0.917968103087	Ncrassa	1930	1936	+	ACGCGCC
MA0283.1	CHA4	7.82263	0.862322771777	Ncrassa	2027	2034	-	GGCGGGAG
MA0299.1	GAL4	7.81909	0.857708917982	Ncrassa	358	372	-	CGTGGGGAAATGTTC
MA0319.1	HSF1	7.81835	0.860908867572	Ncrassa	84	91	+	GTGGAAGG
MA0319.1	HSF1	7.81835	0.860908867572	Ncrassa	920	927	-	GTGGAAGG
MA0319.1	HSF1	7.81835	0.860908867572	Ncrassa	1561	1568	-	GTGGAATG
MA0374.1	RSC3	7.81795	0.937388359131	Ncrassa	1721	1727	+	CGCGTCG
MA0359.1	RAP1	7.81458	0.82663142541	Ncrassa	522	531	-	CACCCGAACG
MA0318.1	HMRA2	7.813	0.873576425202	Ncrassa	1123	1130	-	CATGTAGA
MA0291.1	DAL82	7.81219	0.86218361799	Ncrassa	1927	1935	+	ACAACGCGC
MA0356.1	PHO2	7.80615	0.977539615051	Ncrassa	418	423	-	TTATTA
MA0356.1	PHO2	7.80615	0.977539615051	Ncrassa	1595	1600	+	TTATTA
MA0394.1	STP1	7.79463	0.90461304414	Ncrassa	1601	1608	+	GACGGCTG
MA0385.1	SOK2	7.79139	0.8539426041	Ncrassa	323	333	+	ACGTGCAGTCC
MA0441.1	ZMS1	7.78838	0.842006932402	Ncrassa	2015	2023	+	TTCCCCTTT
MA0305.1	GCR2	7.78677	0.901602821089	Ncrassa	556	562	+	GCATCCA
MA0385.1	SOK2	7.78231	0.853652894734	Ncrassa	283	293	-	CCCTGCAAGGA
MA0355.1	PHD1	7.77887	0.901725601061	Ncrassa	323	332	+	ACGTGCAGTC
MA0370.1	RME1	7.77667	0.861701443012	Ncrassa	2017	2026	-	TGGAAAGGGG
MA0441.1	ZMS1	7.74707	0.840781963335	Ncrassa	13	21	-	CACCCCCCA
MA0441.1	ZMS1	7.74707	0.840781963335	Ncrassa	1999	2007	+	CACCCCCCA
MA0370.1	RME1	7.74421	0.860984018611	Ncrassa	519	528	-	CCGAACGGTA
MA0374.1	RSC3	7.74313	0.934523831423	Ncrassa	399	405	+	CGCGCAT
MA0424.1	YER184C	7.7401	0.891439501136	Ncrassa	139	146	+	TTGCGGCA
MA0388.1	SPT23	7.739	0.890788212698	Ncrassa	249	256	-	AAAATCAG
MA0428.1	YKL222C	7.73751	0.842662100269	Ncrassa	1881	1889	+	AGCGGAATG
MA0297.1	FKH2	7.73713	0.856455183481	Ncrassa	410	416	+	GTGAACA
MA0297.1	FKH2	7.73713	0.856455183481	Ncrassa	705	711	+	GTGAACA
MA0297.1	FKH2	7.73713	0.856455183481	Ncrassa	1269	1275	+	GTGAACA
MA0356.1	PHO2	7.73295	0.975035219856	Ncrassa	1593	1598	-	ATAATT
MA0356.1	PHO2	7.73295	0.975035219856	Ncrassa	1706	1711	+	ATAATT
MA0441.1	ZMS1	7.72749	0.840201516889	Ncrassa	545	553	-	TCCCCCGGA
MA0395.1	STP2	7.71779	0.810713241222	Ncrassa	1669	1688	-	TAAATAGCGACGCACAGGCC
MA0358.1	PUT3	7.71651	0.847145412594	Ncrassa	1807	1814	-	ACCGGGGT
MA0358.1	PUT3	7.71651	0.847145412594	Ncrassa	1971	1978	-	ACCGGGGT
MA0360.1	RDR1	7.70974	0.849943067172	Ncrassa	1612	1619	+	TGCCGAAC
MA0287.1	CUP2	7.70488	0.801747052197	Ncrassa	2099	2109	+	CATCAAAAAAC
MA0280.1	CAT8	7.69288	0.942744853485	Ncrassa	797	802	+	CCGGGA
MA0419.1	YAP7	7.69268	0.865379932686	Ncrassa	839	849	+	CTTAGTCATTC
MA0281.1	CBF1	7.67286	0.834260260892	Ncrassa	277	284	-	GAACGTGC
MA0275.1	ASG1	7.66226	0.933934906054	Ncrassa	797	802	+	CCGGGA
MA0335.1	MET4	7.66178	0.857857719642	Ncrassa	1079	1086	+	AGCAGTGG
MA0335.1	MET4	7.66178	0.857857719642	Ncrassa	1654	1661	-	AGCTGGGG
MA0428.1	YKL222C	7.65712	0.840425261152	Ncrassa	1426	1434	+	AACGGAGGA
MA0324.1	LEU3	7.65619	0.870864552509	Ncrassa	135	144	-	CCGCAACCGC
MA0405.1	TEA1	7.65116	0.896537129756	Ncrassa	102	109	+	GCGGGGAA
MA0388.1	SPT23	7.64046	0.888348117129	Ncrassa	1905	1912	+	AAAACCGA
MA0327.1	HMRA1	7.6392	0.878177075961	Ncrassa	906	912	-	CCACAAT
MA0424.1	YER184C	7.63252	0.888240442197	Ncrassa	795	802	-	TCCCGGAT
MA0359.1	RAP1	7.63015	0.822758103923	Ncrassa	710	719	+	CATCCATTCT
MA0929.1	NCU00019	7.61343	0.851834747031	Ncrassa	2112	2123	+	GTTATCAACACA
MA0292.1	ECM22	7.60743	0.894752434526	Ncrassa	796	802	-	TCCCGGA
MA0268.1	ADR1	7.60582	0.906260368606	Ncrassa	825	831	+	ACCCCAG
MA0268.1	ADR1	7.60582	0.906260368606	Ncrassa	1653	1659	+	ACCCCAG
MA0404.1	TBS1	7.58949	0.822382547669	Ncrassa	1811	1818	-	CTGAACCG
MA0406.1	TEC1	7.58911	0.865558157303	Ncrassa	1506	1513	-	ACATTCAC
MA0398.1	SUM1	7.57967	0.852081366434	Ncrassa	1591	1599	+	TGAATTATT
MA0309.1	GZF3	7.57728	0.890530970707	Ncrassa	661	668	-	GGATAACA
MA0301.1	GAT3	7.57245	0.875168858603	Ncrassa	542	550	+	AGATCCGGG
MA0429.1	YLL054C	7.55663	0.884791662098	Ncrassa	1428	1434	+	CGGAGGA
MA0282.1	CEP3	7.55212	0.845646198939	Ncrassa	381	388	-	CTCTGAAA
MA0282.1	CEP3	7.55212	0.845646198939	Ncrassa	939	946	+	CTCTGAAA
MA0431.1	TDA9	7.55094	0.888775352348	Ncrassa	2000	2008	+	ACCCCCCAC
MA0367.1	RGT1	7.54336	0.860812948459	Ncrassa	1873	1883	-	GCTTTTTCCTG
MA0339.1	MIG3	7.54252	0.897054220068	Ncrassa	1094	1100	+	CCCCATA
MA0438.1	YRM1	7.53245	0.835318989599	Ncrassa	229	236	-	ACGGAGTT
MA0301.1	GAT3	7.53225	0.873806730806	Ncrassa	651	659	+	AGTTCTACT
MA0400.1	SUT2	7.52765	0.80314152825	Ncrassa	1611	1630	+	GTGCCGAACTACGAATGCGT
MA0306.1	GIS1	7.52343	0.867895932859	Ncrassa	688	696	-	ACCCCTCTG
MA0280.1	CAT8	7.51509	0.936149704623	Ncrassa	546	551	+	CCGGGG
MA0280.1	CAT8	7.51509	0.936149704623	Ncrassa	1808	1813	-	CCGGGG
MA0280.1	CAT8	7.51509	0.936149704623	Ncrassa	1820	1825	-	CCGGGG
MA0280.1	CAT8	7.51509	0.936149704623	Ncrassa	1972	1977	-	CCGGGG
MA0355.1	PHD1	7.51287	0.893068380449	Ncrassa	308	317	+	ACACGCAGCC
MA0293.1	ECM23	7.49728	0.867930138149	Ncrassa	174	184	-	CAAGATCAGTG
MA0363.1	REB1	7.4964	0.825665420457	Ncrassa	695	703	+	GTGACCCGC
MA0388.1	SPT23	7.49365	0.884713058008	Ncrassa	1540	1547	-	AAGACCAA
MA0329.1	MBP1	7.48949	0.933971893738	Ncrassa	1036	1042	+	TCGCGAA
MA0277.1	AZF1	7.48009	0.81259703836	Ncrassa	1800	1808	+	AAAACGAAC
MA0339.1	MIG3	7.47613	0.89480504541	Ncrassa	1654	1660	+	CCCCAGC
MA0306.1	GIS1	7.47076	0.866333855932	Ncrassa	850	858	-	ACCCTTTTC
MA0438.1	YRM1	7.46775	0.833355502304	Ncrassa	362	369	-	GGGGAAAT
MA0267.1	ACE2	7.45744	0.885490056891	Ncrassa	491	497	+	AGCAGCA
MA0405.1	TEA1	7.4365	0.890552452184	Ncrassa	1979	1986	+	CCGCACAT
MA0304.1	GCR1	7.42809	0.885159155814	Ncrassa	867	874	-	TGGAACCC
MA0365.1	RFX1	7.41183	0.862144466798	Ncrassa	587	594	-	TGTTGCTG
MA0265.1	ABF1	7.40901	0.813702063011	Ncrassa	1676	1691	-	TCTTAAATAGCGACGC
MA0356.1	PHO2	7.40773	0.963907094417	Ncrassa	1742	1747	-	TTAATT
MA0323.1	IXR1	7.40568	0.802358782745	Ncrassa	1777	1791	+	AAACCAAGGGCAGTT
MA0317.1	HCM1	7.4045	0.862678932167	Ncrassa	2125	2132	+	ATAAACCA
MA0352.1	PDR1	7.40193	0.84113897936	Ncrassa	81	88	-	TCCACGAA
MA0356.1	PHO2	7.40176	0.963702968653	Ncrassa	1691	1696	+	ATATTT
MA0333.1	MET31	7.38833	0.849730733086	Ncrassa	1933	1941	-	GGTGCGGCG
MA0380.1	SIP4	7.36919	0.907035251997	Ncrassa	268	274	+	TTCCGAG
MA0329.1	MBP1	7.3621	0.929042773434	Ncrassa	1035	1041	-	TCGCGAC
MA0430.1	YLR278C	7.35188	0.853017951821	Ncrassa	487	494	+	CCGGAGCA
MA0375.1	RSC30	7.33593	0.873118783081	Ncrassa	1931	1938	-	GCGGCGCG
MA0382.1	SKO1	7.33426	0.862345065838	Ncrassa	1248	1255	-	ACTTATTG
MA0276.1	ASH1	7.32871	0.851830347969	Ncrassa	791	800	-	CCGGATGGGT
MA0355.1	PHD1	7.32513	0.886958247441	Ncrassa	739	748	-	TGATGCACAT
MA0276.1	ASH1	7.32378	0.851729907385	Ncrassa	1315	1324	+	TCGCATGAGG
MA0410.1	UGA3	7.3186	0.84661184651	Ncrassa	154	161	+	CGGTGGGA
MA0410.1	UGA3	7.3186	0.84661184651	Ncrassa	1603	1610	+	CGGCTGGA
MA0339.1	MIG3	7.30836	0.889121621723	Ncrassa	1808	1814	+	CCCCGGT
MA0339.1	MIG3	7.30836	0.889121621723	Ncrassa	1820	1826	+	CCCCGGT
MA0339.1	MIG3	7.30836	0.889121621723	Ncrassa	1972	1978	+	CCCCGGT
MA0272.1	ARG81	7.30495	0.872914763891	Ncrassa	627	634	-	GTGACACT
MA0389.1	SRD1	7.30074	0.861083464593	Ncrassa	651	658	+	AGTTCTAC
MA0399.1	SUT1	7.29773	0.902292202049	Ncrassa	485	491	+	CGCCGGA
MA0333.1	MET31	7.29669	0.847160925779	Ncrassa	1032	1040	+	GCTGTCGCG
MA0289.1	DAL80	7.29363	0.852091449312	Ncrassa	662	668	-	GGATAAC
MA0268.1	ADR1	7.29201	0.895176394865	Ncrassa	14	20	-	ACCCCCC
MA0268.1	ADR1	7.29201	0.895176394865	Ncrassa	2000	2006	+	ACCCCCC
MA0402.1	SWI5	7.28766	0.845331149617	Ncrassa	1439	1446	+	GGCTGGAC
MA0348.1	OAF1	7.28561	0.835137025934	Ncrassa	1638	1646	+	TCGGTGTTA
MA0389.1	SRD1	7.28538	0.860572609413	Ncrassa	649	656	-	AGAACTCG
MA0409.1	TYE7	7.28074	0.841016666245	Ncrassa	621	627	+	CACGTCA
MA0409.1	TYE7	7.28074	0.841016666245	Ncrassa	925	931	+	CACGTCA
MA0409.1	TYE7	7.28074	0.841016666245	Ncrassa	2109	2115	+	CACGTTA
MA0265.1	ABF1	7.27593	0.810882411257	Ncrassa	82	97	+	TCGTGGAAGGTGGGAA
MA0402.1	SWI5	7.2738	0.844929938214	Ncrassa	1870	1877	-	TCCTGGTT
MA0402.1	SWI5	7.2738	0.844929938214	Ncrassa	2128	2135	-	TGATGGTT
MA0359.1	RAP1	7.26549	0.815099467994	Ncrassa	1259	1268	+	AACCGAAACA
MA0414.1	XBP1	7.26357	0.911303440994	Ncrassa	2057	2063	-	GTCGAGA
MA0288.1	CUP9	7.2631	0.852265582459	Ncrassa	669	677	+	TGACACACC
MA0276.1	ASH1	7.26082	0.85044791111	Ncrassa	1821	1830	+	CCCGGTTTGG
MA0313.1	HAP2	7.25615	0.959690355381	Ncrassa	71	75	+	TTGGA
MA0313.1	HAP2	7.25615	0.959690355381	Ncrassa	559	563	-	TTGGA
MA0313.1	HAP2	7.25615	0.959690355381	Ncrassa	1695	1699	+	TTGGA
MA0313.1	HAP2	7.25615	0.959690355381	Ncrassa	1739	1743	-	TTGGA
MA0373.1	RPN4	7.23932	0.859864490304	Ncrassa	963	969	+	TGTGGCA
MA0300.1	GAT1	7.23861	0.846562168846	Ncrassa	1247	1254	+	CCAATAAG
MA0929.1	NCU00019	7.23167	0.843311484522	Ncrassa	1844	1855	+	AAAAAAAATAAT
MA0334.1	MET32	7.23077	0.86704856063	Ncrassa	528	534	-	TGCCACC
MA0334.1	MET32	7.23077	0.86704856063	Ncrassa	1666	1672	-	GGCCACC
MA0292.1	ECM22	7.22966	0.88266118726	Ncrassa	544	550	+	ATCCGGG
MA0292.1	ECM22	7.22966	0.88266118726	Ncrassa	795	801	+	ATCCGGG
MA0404.1	TBS1	7.22376	0.810298766601	Ncrassa	136	143	-	CGCAACCG
MA0370.1	RME1	7.22145	0.8494300321	Ncrassa	1364	1373	-	CCTATAGGAG
MA0358.1	PUT3	7.22059	0.831534400314	Ncrassa	545	552	+	TCCGGGGG
MA0358.1	PUT3	7.22059	0.831534400314	Ncrassa	1819	1826	-	ACCGGGGG
MA0420.1	ERT1	7.21866	0.845865618591	Ncrassa	127	134	+	ACGGGAAC
MA0420.1	ERT1	7.21866	0.845865618591	Ncrassa	523	530	-	ACCCGAAC
MA0420.1	ERT1	7.21866	0.845865618591	Ncrassa	869	876	-	ACTGGAAC
MA0420.1	ERT1	7.21866	0.845865618591	Ncrassa	1200	1207	-	ACTGGAAC
MA0420.1	ERT1	7.21866	0.845865618591	Ncrassa	1260	1267	+	ACCGAAAC
MA0385.1	SOK2	7.21779	0.835650450206	Ncrassa	1456	1466	-	ATTTGCATGCC
MA0401.1	SWI4	7.21576	0.825929254197	Ncrassa	1034	1041	-	TCGCGACA
MA0285.1	CRZ1	7.21571	0.875547093265	Ncrassa	272	280	-	GTGCGCCTC
MA0268.1	ADR1	7.21369	0.892410142432	Ncrassa	1093	1099	+	TCCCCAT
MA0265.1	ABF1	7.20559	0.80939205421	Ncrassa	1008	1023	+	CTGTGATAAGTGACTG
MA0405.1	TEA1	7.2037	0.884061858131	Ncrassa	1831	1838	-	GCGGGCGA
MA0373.1	RPN4	7.20175	0.858837337486	Ncrassa	1666	1672	+	GGTGGCC
MA0355.1	PHD1	7.19532	0.882733452146	Ncrassa	739	748	+	ATGTGCATCA
MA0317.1	HCM1	7.18834	0.855988787423	Ncrassa	420	427	+	ATAAATAG
MA0394.1	STP1	7.18441	0.890165100463	Ncrassa	140	147	+	TGCGGCAT
MA0406.1	TEC1	7.18176	0.854190740644	Ncrassa	360	367	+	ACATTTCC
MA0326.1	MAC1	7.17917	0.873531325447	Ncrassa	1888	1895	-	CTTGCTCA
MA0365.1	RFX1	7.15467	0.854833187083	Ncrassa	1859	1866	+	AGTTGCAA
MA0347.1	NRG1	7.15039	0.80355012751	Ncrassa	847	866	+	TTCGAAAAGGGTTGACGGAA
MA0274.1	ARR1	7.15034	0.894459250967	Ncrassa	1983	1990	+	ACATACAT
MA0321.1	INO2	7.14758	0.827534767749	Ncrassa	1123	1131	-	GCATGTAGA
MA0347.1	NRG1	7.14584	0.803484318941	Ncrassa	859	878	+	TGACGGAAGGGTTCCAGTCC
MA0338.1	MIG2	7.14	0.88435670027	Ncrassa	1654	1660	+	CCCCAGC
MA0374.1	RSC3	7.13263	0.911149251735	Ncrassa	1718	1724	-	CGCGGGT
MA0355.1	PHD1	7.12407	0.880414619447	Ncrassa	284	293	-	CCCTGCAAGG
MA0320.1	IME1	7.12023	0.844261699218	Ncrassa	1726	1733	+	CGGCAGAG
MA0316.1	HAP5	7.12009	0.830521725031	Ncrassa	1699	1713	-	AGAATTATGATTGGT
MA0403.1	TBF1	7.11679	0.855061355967	Ncrassa	864	871	-	AACCCTTC
MA0389.1	SRD1	7.11639	0.854953202432	Ncrassa	1120	1127	+	ACATCTAC
MA0389.1	SRD1	7.11639	0.854953202432	Ncrassa	1152	1159	-	ACATCTAC
MA0349.1	OPI1	7.11537	0.877874716625	Ncrassa	916	922	+	TGAACCT
MA0326.1	MAC1	7.10888	0.872314527322	Ncrassa	221	228	+	TTTGCGCA
MA0326.1	MAC1	7.10888	0.872314527322	Ncrassa	223	230	-	TTTGCGCA
MA0326.1	MAC1	7.10888	0.872314527322	Ncrassa	1270	1277	-	TTTGTTCA
MA0295.1	FHL1	7.10287	0.835183044899	Ncrassa	309	316	+	CACGCAGC
MA0295.1	FHL1	7.10287	0.835183044899	Ncrassa	1584	1591	+	CACGCAGT
MA0270.1	AFT2	7.09801	0.852223343404	Ncrassa	1747	1754	+	AGCACCCA
MA0288.1	CUP9	7.09782	0.848365386612	Ncrassa	1392	1400	+	TGGCATCTA
MA0306.1	GIS1	7.08759	0.85497100694	Ncrassa	466	474	-	ACCCTTGTT
MA0321.1	INO2	7.08456	0.826257197963	Ncrassa	1408	1416	+	GTATGTGAT
MA0277.1	AZF1	7.07676	0.801845116087	Ncrassa	1098	1106	+	ATAAAGAAG
MA0277.1	AZF1	7.07676	0.801845116087	Ncrassa	1842	1850	+	CAAAAAAAA
MA0277.1	AZF1	7.07676	0.801845116087	Ncrassa	1844	1852	+	AAAAAAAAT
MA0277.1	AZF1	7.07676	0.801845116087	Ncrassa	1847	1855	+	AAAAATAAT
MA0356.1	PHO2	7.07653	0.952574843213	Ncrassa	1849	1854	-	TTATTT
MA0267.1	ACE2	7.07453	0.872872392177	Ncrassa	1439	1445	-	TCCAGCC
MA0267.1	ACE2	7.07453	0.872872392177	Ncrassa	1604	1610	-	TCCAGCC
MA0385.1	SOK2	7.0698	0.830931009815	Ncrassa	284	294	+	CCTTGCAGGGG
MA0352.1	PDR1	7.06833	0.831147462657	Ncrassa	1564	1571	+	TCCACAGA
MA0302.1	GAT4	7.0673	0.837208624116	Ncrassa	1186	1196	-	CAAGATCGCAA
MA0317.1	HCM1	7.06369	0.852131069497	Ncrassa	1753	1760	+	CAAAACAG
MA0317.1	HCM1	7.06369	0.852131069497	Ncrassa	1763	1770	-	CAAAACAG
MA0293.1	ECM23	7.06229	0.85193757539	Ncrassa	1187	1197	+	TGCGATCTTGA
MA0385.1	SOK2	7.05863	0.830574833955	Ncrassa	1472	1482	+	ACCTTCAGGAG
MA0289.1	DAL80	7.05798	0.844950914348	Ncrassa	3	9	+	TGATATG
MA0402.1	SWI5	7.05221	0.838515014448	Ncrassa	1654	1661	-	AGCTGGGG
MA0288.1	CUP9	7.04919	0.84721771484	Ncrassa	1116	1124	+	TGAAACATC
MA0406.1	TEC1	7.04918	0.850490761359	Ncrassa	1488	1495	+	ACCTTCCC
MA0333.1	MET31	7.04641	0.840141949351	Ncrassa	526	534	+	CGGGTGGCA
MA0429.1	YLL054C	7.0463	0.867446995715	Ncrassa	547	553	+	CGGGGGA
MA0338.1	MIG2	7.04276	0.881048298018	Ncrassa	1808	1814	+	CCCCGGT
MA0338.1	MIG2	7.04276	0.881048298018	Ncrassa	1820	1826	+	CCCCGGT
MA0338.1	MIG2	7.04276	0.881048298018	Ncrassa	1972	1978	+	CCCCGGT
MA0275.1	ASG1	7.04257	0.913565097668	Ncrassa	53	58	-	CCGGCT
MA0929.1	NCU00019	7.03683	0.838961503765	Ncrassa	1266	1277	+	ACAGTGAACAAA
MA0312.1	HAP1	7.03454	0.843085163419	Ncrassa	1805	1812	-	CGGGGTTC
MA0277.1	AZF1	7.03446	0.800717546302	Ncrassa	1168	1176	+	ATAAAGCAA
MA0277.1	AZF1	7.03446	0.800717546302	Ncrassa	1277	1285	+	AGAAAGCAA
MA0420.1	ERT1	7.03223	0.840503997822	Ncrassa	510	517	+	ATCGGTAC
MA0420.1	ERT1	7.03223	0.840503997822	Ncrassa	978	985	+	ATCTGAAC
MA0420.1	ERT1	7.03223	0.840503997822	Ncrassa	1023	1030	-	ATCGTAAC
MA0319.1	HSF1	7.03101	0.837283609013	Ncrassa	280	287	-	AAGGAACG
MA0267.1	ACE2	7.02947	0.871387586701	Ncrassa	1129	1135	-	GCCCGCA
MA0267.1	ACE2	7.02947	0.871387586701	Ncrassa	1833	1839	+	GCCCGCA
MA0375.1	RSC30	7.02767	0.86482908593	Ncrassa	1832	1839	-	TGCGGGCG
MA0270.1	AFT2	7.02718	0.850243793522	Ncrassa	14	21	-	CACCCCCC
MA0270.1	AFT2	7.02718	0.850243793522	Ncrassa	632	639	+	CACAGCCC
MA0270.1	AFT2	7.02718	0.850243793522	Ncrassa	672	679	+	CACACCAC
MA0270.1	AFT2	7.02718	0.850243793522	Ncrassa	822	829	+	CAAACCCC
MA0270.1	AFT2	7.02718	0.850243793522	Ncrassa	1999	2006	+	CACCCCCC
MA0293.1	ECM23	7.01998	0.85038222842	Ncrassa	168	178	+	TCAGATCACTG
MA0342.1	MSN4	7.018	0.916634105425	Ncrassa	14	18	+	GGGGG
MA0342.1	MSN4	7.018	0.916634105425	Ncrassa	15	19	+	GGGGG
MA0342.1	MSN4	7.018	0.916634105425	Ncrassa	548	552	+	GGGGG
MA0342.1	MSN4	7.018	0.916634105425	Ncrassa	1819	1823	-	GGGGG
MA0342.1	MSN4	7.018	0.916634105425	Ncrassa	2001	2005	-	GGGGG
MA0342.1	MSN4	7.018	0.916634105425	Ncrassa	2002	2006	-	GGGGG
MA0417.1	YAP5	7.01663	0.920884304116	Ncrassa	965	970	+	TGGCAT
MA0417.1	YAP5	7.01663	0.920884304116	Ncrassa	1392	1397	+	TGGCAT
MA0277.1	AZF1	7.01467	0.800189804745	Ncrassa	1877	1885	+	AAAAAGCGG
MA0276.1	ASH1	7.0141	0.845423803948	Ncrassa	1973	1982	-	GCGGACCGGG
MA0380.1	SIP4	7.01387	0.896112959914	Ncrassa	544	550	+	ATCCGGG
MA0380.1	SIP4	7.01387	0.896112959914	Ncrassa	795	801	+	ATCCGGG
MA0277.1	AZF1	7.0137	0.80016411489	Ncrassa	1258	1266	+	AAACCGAAA
MA0277.1	AZF1	7.0137	0.80016411489	Ncrassa	1906	1914	+	AAACCGAAA
MA0293.1	ECM23	7.01138	0.850065868242	Ncrassa	1460	1470	-	AAAGATTTGCA
MA0302.1	GAT4	7.01083	0.835449769545	Ncrassa	539	549	-	CCGGATCTCTG
MA0406.1	TEC1	7.01075	0.84941830456	Ncrassa	1482	1489	+	GCATTCAC
MA0373.1	RPN4	7.00608	0.853487431125	Ncrassa	137	143	+	GGTTGCG
MA0373.1	RPN4	7.00608	0.853487431125	Ncrassa	674	680	-	GGTGGTG
MA0373.1	RPN4	7.00608	0.853487431125	Ncrassa	1836	1842	-	GGTTGCG
MA0373.1	RPN4	7.00608	0.853487431125	Ncrassa	1938	1944	-	GGTGGTG
MA0373.1	RPN4	7.00608	0.853487431125	Ncrassa	2003	2009	-	GGTGGGG
MA0385.1	SOK2	7.00583	0.828891259411	Ncrassa	1126	1136	+	ACATGCGGGCT
MA0348.1	OAF1	7.00494	0.827306248438	Ncrassa	102	110	+	GCGGGGAAG
MA0399.1	SUT1	6.99164	0.893555146184	Ncrassa	2028	2034	-	GGCGGGA
MA0374.1	RSC3	6.98551	0.90551637373	Ncrassa	260	266	-	CGCGTCT
MA0281.1	CBF1	6.9842	0.815351175567	Ncrassa	620	627	+	TCACGTCA
MA0281.1	CBF1	6.9842	0.815351175567	Ncrassa	2108	2115	+	ACACGTTA
MA0414.1	XBP1	6.9838	0.901351119895	Ncrassa	2058	2064	+	CTCGACC
MA0403.1	TBF1	6.97594	0.850294303468	Ncrassa	852	859	-	AACCCTTT
MA0364.1	REI1	6.97588	0.846385446551	Ncrassa	1476	1482	-	CTCCTGA
MA0328.2	MATALPHA2	6.97405	0.883278286957	Ncrassa	1163	1170	-	TATGTACA
MA0375.1	RSC30	6.97338	0.863369050928	Ncrassa	1719	1726	-	GACGCGGG
MA0388.1	SPT23	6.9717	0.871788886137	Ncrassa	1535	1542	-	CAAATCAA
MA0388.1	SPT23	6.9717	0.871788886137	Ncrassa	1864	1871	+	CAAATCAA
MA0417.1	YAP5	6.97135	0.919505289267	Ncrassa	1171	1176	+	AAGCAA
MA0417.1	YAP5	6.97135	0.919505289267	Ncrassa	1280	1285	+	AAGCAA
MA0354.1	PDR8	6.96627	0.831389760628	Ncrassa	783	790	+	GCGGAAAG
MA0929.1	NCU00019	6.96473	0.837351954462	Ncrassa	477	488	-	GGCGAAAATAGA
MA0294.1	EDS1	6.95476	0.818318700428	Ncrassa	784	792	+	CGGAAAGAC
MA0294.1	EDS1	6.95476	0.818318700428	Ncrassa	1901	1909	+	CGAAAAAAC
MA0337.1	MIG1	6.95443	0.892648824205	Ncrassa	12	18	-	CCCCCAA
MA0410.1	UGA3	6.95398	0.836176103171	Ncrassa	139	146	+	TTGCGGCA
MA0307.1	GLN3	6.95322	0.94451782708	Ncrassa	2084	2088	-	GATTA
MA0282.1	CEP3	6.94856	0.828254530516	Ncrassa	847	854	+	TTCGAAAA
MA0301.1	GAT3	6.93769	0.853661637977	Ncrassa	539	547	-	GGATCTCTG
MA0360.1	RDR1	6.93424	0.828215216688	Ncrassa	221	228	-	TGCGCAAA
MA0360.1	RDR1	6.93424	0.828215216688	Ncrassa	223	230	+	TGCGCAAA
MA0360.1	RDR1	6.93424	0.828215216688	Ncrassa	363	370	-	TGGGGAAA
MA0285.1	CRZ1	6.93382	0.866008347682	Ncrassa	632	640	+	CACAGCCCA
MA0411.1	UPC2	6.9338	0.8832835863	Ncrassa	1023	1029	+	GTTACGA
MA0276.1	ASH1	6.93222	0.843756387322	Ncrassa	685	694	+	CCACAGAGGG
MA0276.1	ASH1	6.92997	0.843710604515	Ncrassa	1967	1976	-	CGGGGTCAGG
MA0393.1	STE12	6.92703	0.90750013061	Ncrassa	1753	1759	+	CAAAACA
MA0393.1	STE12	6.92703	0.90750013061	Ncrassa	1764	1770	-	CAAAACA
MA0388.1	SPT23	6.92611	0.870659983442	Ncrassa	1180	1187	-	AAGTTCAA
MA0388.1	SPT23	6.92611	0.870659983442	Ncrassa	1252	1259	+	AAGTTCAA
MA0301.1	GAT3	6.92551	0.853248939541	Ncrassa	1120	1128	+	ACATCTACA
MA0295.1	FHL1	6.92343	0.830173575256	Ncrassa	740	747	-	GATGCACA
MA0408.1	TOS8	6.92197	0.838324831296	Ncrassa	1113	1120	+	CTGTGAAA
MA0408.1	TOS8	6.92197	0.838324831296	Ncrassa	1767	1774	-	CTGGCAAA
MA0359.1	RAP1	6.92032	0.807850433362	Ncrassa	1749	1758	+	CACCCAAAAC
MA0359.1	RAP1	6.92032	0.807850433362	Ncrassa	1949	1958	+	CACCCAAATC
MA0319.1	HSF1	6.91802	0.833893127282	Ncrassa	651	658	-	GTAGAACT
MA0330.1	MBP1::SWI6	6.91607	0.900099090541	Ncrassa	1929	1935	-	GCGCGTT
MA0329.1	MBP1	6.91562	0.911766570988	Ncrassa	1929	1935	-	GCGCGTT
MA0322.1	INO4	6.91508	0.824164966464	Ncrassa	1408	1416	+	GTATGTGAT
MA0280.1	CAT8	6.9147	0.913877715672	Ncrassa	485	490	-	CCGGCG
MA0339.1	MIG3	6.90581	0.875484745431	Ncrassa	13	19	-	CCCCCCA
MA0339.1	MIG3	6.90581	0.875484745431	Ncrassa	826	832	+	CCCCAGT
MA0339.1	MIG3	6.90581	0.875484745431	Ncrassa	2001	2007	+	CCCCCCA
MA0364.1	REI1	6.90373	0.844288491211	Ncrassa	545	551	-	CCCCGGA
MA0365.1	RFX1	6.90315	0.847682567572	Ncrassa	1301	1308	-	GCTTGCTA
MA0321.1	INO2	6.89669	0.822448943309	Ncrassa	288	296	+	GCAGGGGAA
MA0302.1	GAT4	6.89399	0.831810571624	Ncrassa	1118	1128	+	AAACATCTACA
MA0385.1	SOK2	6.89053	0.825214435159	Ncrassa	739	749	+	ATGTGCATCAG
MA0416.1	YAP3	6.88451	0.817645497776	Ncrassa	2080	2087	-	ATTAAGTG
MA0416.1	YAP3	6.88451	0.817645497776	Ncrassa	2109	2116	-	ATAACGTG
MA0389.1	SRD1	6.88306	0.847194587402	Ncrassa	542	549	+	AGATCCGG
MA0316.1	HAP5	6.87991	0.827329843949	Ncrassa	182	196	+	TTGTTGATGATTGGT
MA0422.1	URC2	6.8791	0.832567622753	Ncrassa	1638	1647	+	TCGGTGTTAC
MA0396.1	STP3	6.8772	0.827101562586	Ncrassa	1626	1634	-	ACTAACGCA
MA0396.1	STP3	6.8772	0.827101562586	Ncrassa	2065	2073	+	ACCAGCGCA
MA0367.1	RGT1	6.87456	0.843801658931	Ncrassa	783	793	-	GGTCTTTCCGC
MA0324.1	LEU3	6.87399	0.853712210177	Ncrassa	1810	1819	-	GCTGAACCGG
MA0312.1	HAP1	6.87272	0.838201263004	Ncrassa	1131	1138	+	CGGGCTTT
MA0410.1	UGA3	6.87192	0.833827424947	Ncrassa	1718	1725	-	ACGCGGGT
MA0329.1	MBP1	6.86671	0.909873877946	Ncrassa	261	267	-	CCGCGTC
MA0329.1	MBP1	6.86671	0.909873877946	Ncrassa	1720	1726	+	CCGCGTC
MA0439.1	YRR1	6.86048	0.809942164734	Ncrassa	102	112	-	CTCTTCCCCGC
MA0333.1	MET31	6.85779	0.834852189054	Ncrassa	301	309	-	GTTGTGTCG
MA0335.1	MET4	6.85778	0.840348164958	Ncrassa	368	375	-	AATCGTGG
MA0929.1	NCU00019	6.85514	0.8349051342	Ncrassa	659	670	-	CAGGATAACAAA
MA0319.1	HSF1	6.84673	0.831753792389	Ncrassa	1296	1303	-	CTAGAATA
MA0365.1	RFX1	6.84355	0.845987928459	Ncrassa	1280	1287	-	AGTTGCTT
MA0374.1	RSC3	6.83974	0.899935345355	Ncrassa	1928	1934	-	CGCGTTG
MA0270.1	AFT2	6.83952	0.844999069783	Ncrassa	692	699	-	GTCACCCC
MA0283.1	CHA4	6.83484	0.83492441202	Ncrassa	230	237	-	GACGGAGT
MA0265.1	ABF1	6.83262	0.801489765229	Ncrassa	841	856	-	CCTTTTCGAATGACTA
MA0401.1	SWI4	6.82424	0.815118240615	Ncrassa	373	380	-	ATGCGAAT
MA0289.1	DAL80	6.81742	0.837661775968	Ncrassa	768	774	-	CGACAAG
MA0289.1	DAL80	6.81742	0.837661775968	Ncrassa	849	855	+	CGAAAAG
MA0289.1	DAL80	6.81742	0.837661775968	Ncrassa	1135	1141	-	CGAAAAG
MA0289.1	DAL80	6.81742	0.837661775968	Ncrassa	1248	1254	+	CAATAAG
MA0285.1	CRZ1	6.81634	0.862032903563	Ncrassa	2028	2036	+	TCCCGCCTC
MA0352.1	PDR1	6.81492	0.823557861336	Ncrassa	545	552	-	CCCCCGGA
MA0431.1	TDA9	6.81481	0.868016391856	Ncrassa	365	373	+	TCCCCACGA
MA0392.1	STB5	6.81441	0.854222851551	Ncrassa	755	762	+	CGGTCCCA
MA0338.1	MIG2	6.81213	0.873201602936	Ncrassa	1094	1100	+	CCCCATA
MA0409.1	TYE7	6.80972	0.827028892103	Ncrassa	1238	1244	+	CACCTGT
MA0304.1	GCR1	6.80737	0.874222683203	Ncrassa	708	715	-	TGGATGTT
MA0363.1	REB1	6.80453	0.808613915719	Ncrassa	1571	1579	-	ATTGCCCGT
MA0430.1	YLR278C	6.8025	0.837372578764	Ncrassa	1638	1645	+	TCGGTGTT
MA0388.1	SPT23	6.79444	0.86739952893	Ncrassa	1278	1285	+	GAAAGCAA
MA0318.1	HMRA2	6.78578	0.844453360066	Ncrassa	1458	1465	+	CATGCAAA
MA0302.1	GAT4	6.7843	0.828394093233	Ncrassa	174	184	-	CAAGATCAGTG
MA0294.1	EDS1	6.77509	0.813437176622	Ncrassa	1197	1205	-	TGGAACACT
MA0335.1	MET4	6.77459	0.838536572461	Ncrassa	1107	1114	-	AGCTCTGG
MA0335.1	MET4	6.77459	0.838536572461	Ncrassa	1111	1118	+	AGCTGTGA
MA0328.2	MATALPHA2	6.77436	0.879320347163	Ncrassa	1385	1392	+	TACGTAAT
MA0274.1	ARR1	6.77211	0.884769904738	Ncrassa	161	168	-	ATTTGATT
MA0325.1	LYS14	6.77184	0.816347056545	Ncrassa	114	121	+	GCGGACTT
MA0325.1	LYS14	6.77184	0.816347056545	Ncrassa	229	236	-	ACGGAGTT
MA0325.1	LYS14	6.77184	0.816347056545	Ncrassa	1708	1715	-	GCAGAATT
MA0329.1	MBP1	6.7694	0.90610840038	Ncrassa	397	403	-	GCGCGAG
MA0929.1	NCU00019	6.76771	0.832953386269	Ncrassa	181	192	-	ATCATCAACAAG
MA0362.1	RDS2	6.76694	0.854729632806	Ncrassa	268	274	-	CTCGGAA
MA0293.1	ECM23	6.76574	0.841035140268	Ncrassa	175	185	+	ACTGATCTTGT
MA0305.1	GCR2	6.76375	0.872568177469	Ncrassa	1277	1283	-	GCTTTCT
MA0285.1	CRZ1	6.76219	0.860200607803	Ncrassa	1493	1501	+	CCCAGCCCT
MA0368.1	RIM101	6.75761	0.843023040244	Ncrassa	220	226	-	CGCAAAG
MA0368.1	RIM101	6.75761	0.843023040244	Ncrassa	768	774	-	CGACAAG
MA0368.1	RIM101	6.75761	0.843023040244	Ncrassa	1037	1043	+	CGCGAAG
MA0368.1	RIM101	6.75761	0.843023040244	Ncrassa	1337	1343	-	CGTCAAG
MA0355.1	PHD1	6.75693	0.868465782468	Ncrassa	1933	1942	+	CGCCGCACCA
MA0291.1	DAL82	6.75437	0.830334447906	Ncrassa	398	406	-	GATGCGCGA
MA0299.1	GAL4	6.7516	0.842393769982	Ncrassa	512	526	+	CGGTACGTACCGTTC
MA0322.1	INO4	6.75058	0.820855602253	Ncrassa	1564	1572	-	GTCTGTGGA
MA0408.1	TOS8	6.75024	0.833143288577	Ncrassa	667	674	-	GTGTCAGG
MA0431.1	TDA9	6.74842	0.86614430105	Ncrassa	12	20	-	ACCCCCCAA
MA0385.1	SOK2	6.74575	0.820597424029	Ncrassa	1453	1463	+	CCAGGCATGCA
MA0430.1	YLR278C	6.74507	0.835737115434	Ncrassa	1617	1624	-	TCGTAGTT
MA0430.1	YLR278C	6.74507	0.835737115434	Ncrassa	1855	1862	+	TGGGAGTT
MA0312.1	HAP1	6.74151	0.834241482991	Ncrassa	1639	1646	+	CGGTGTTA
MA0380.1	SIP4	6.71886	0.887044518317	Ncrassa	231	237	+	CTCCGTC
MA0929.1	NCU00019	6.71879	0.831861084501	Ncrassa	2042	2053	+	CTAGTCATCAAC
MA0396.1	STP3	6.7046	0.822314168617	Ncrassa	223	231	-	GTTTGCGCA
MA0423.1	YER130C	6.70383	0.844804859927	Ncrassa	851	859	-	AACCCTTTT
MA0372.1	RPH1	6.70261	0.817482373283	Ncrassa	689	696	-	ACCCCTCT
MA0420.1	ERT1	6.70203	0.831007339677	Ncrassa	782	789	+	AGCGGAAA
MA0429.1	YLL054C	6.69845	0.855624753101	Ncrassa	483	489	-	CGGCGAA
MA0317.1	HCM1	6.69663	0.840770532944	Ncrassa	1098	1105	+	ATAAAGAA
MA0318.1	HMRA2	6.69528	0.841887694941	Ncrassa	1597	1604	-	CGTCTAAT
MA0374.1	RSC3	6.69445	0.894372263524	Ncrassa	396	402	-	CGCGAGG
MA0337.1	MIG1	6.68147	0.883203872697	Ncrassa	14	20	-	ACCCCCC
MA0337.1	MIG1	6.68147	0.883203872697	Ncrassa	2000	2006	+	ACCCCCC
MA0396.1	STP3	6.67606	0.821522708398	Ncrassa	1303	1311	+	GCAAGCGCT
MA0355.1	PHD1	6.67266	0.86572298351	Ncrassa	1579	1588	-	GCGTGCAACA
MA0360.1	RDR1	6.67101	0.820840127847	Ncrassa	290	297	+	AGGGGAAC
MA0366.1	RGM1	6.6691	0.907085765749	Ncrassa	150	154	+	AGGGC
MA0366.1	RGM1	6.6691	0.907085765749	Ncrassa	583	587	+	AGGGC
MA0366.1	RGM1	6.6691	0.907085765749	Ncrassa	1497	1501	-	AGGGC
MA0366.1	RGM1	6.6691	0.907085765749	Ncrassa	1783	1787	+	AGGGC
MA0410.1	UGA3	6.66203	0.827820196175	Ncrassa	1438	1445	+	GGGCTGGA
MA0423.1	YER130C	6.66098	0.843727501541	Ncrassa	2007	2015	+	ACCACTTTT
MA0327.1	HMRA1	6.65697	0.853637150771	Ncrassa	303	309	+	ACACAAC
MA0327.1	HMRA1	6.65697	0.853637150771	Ncrassa	934	940	+	GCACACT
MA0327.1	HMRA1	6.65697	0.853637150771	Ncrassa	955	961	-	ACACATT
MA0327.1	HMRA1	6.65697	0.853637150771	Ncrassa	969	975	-	ACAGAAT
MA0327.1	HMRA1	6.65697	0.853637150771	Ncrassa	1245	1251	+	ACCCAAT
MA0327.1	HMRA1	6.65697	0.853637150771	Ncrassa	1422	1428	+	GCACAAC
MA0327.1	HMRA1	6.65697	0.853637150771	Ncrassa	1435	1441	-	GCCCAAT
MA0327.1	HMRA1	6.65697	0.853637150771	Ncrassa	1545	1551	-	ACACAAG
MA0327.1	HMRA1	6.65697	0.853637150771	Ncrassa	1709	1715	-	GCAGAAT
MA0327.1	HMRA1	6.65697	0.853637150771	Ncrassa	1925	1931	+	ACACAAC
MA0428.1	YKL222C	6.65526	0.812545774399	Ncrassa	113	121	+	AGCGGACTT
MA0294.1	EDS1	6.65352	0.810134108918	Ncrassa	1428	1436	+	CGGAGGAAT
MA0293.1	ECM23	6.64796	0.836705041401	Ncrassa	167	177	-	AGTGATCTGAT
MA0402.1	SWI5	6.6458	0.826749919723	Ncrassa	490	497	-	TGCTGCTC
MA0402.1	SWI5	6.6458	0.826749919723	Ncrassa	697	704	-	TGCGGGTC
MA0402.1	SWI5	6.6458	0.826749919723	Ncrassa	2061	2068	-	TGGTGGTC
MA0354.1	PDR8	6.64571	0.822738322386	Ncrassa	538	545	+	CCAGAGAT
MA0282.1	CEP3	6.64521	0.819513539217	Ncrassa	1611	1618	-	TTCGGCAC
MA0364.1	REI1	6.64467	0.836759303279	Ncrassa	497	503	-	TCCCTGT
MA0364.1	REI1	6.64467	0.836759303279	Ncrassa	1238	1244	+	CACCTGT
MA0364.1	REI1	6.64467	0.836759303279	Ncrassa	1379	1385	+	TCCCTGT
MA0364.1	REI1	6.64467	0.836759303279	Ncrassa	2017	2023	+	CCCCTTT
MA0267.1	ACE2	6.64362	0.858672801626	Ncrassa	1718	1724	+	ACCCGCG
MA0422.1	URC2	6.63911	0.826603572466	Ncrassa	1804	1813	-	CCGGGGTTCG
MA0293.1	ECM23	6.63223	0.83612656123	Ncrassa	1461	1471	+	GCAAATCTTTA
MA0282.1	CEP3	6.63102	0.819104507931	Ncrassa	1490	1497	-	CTGGGAAG
MA0441.1	ZMS1	6.63061	0.807678050881	Ncrassa	1806	1814	+	AACCCCGGT
MA0441.1	ZMS1	6.63061	0.807678050881	Ncrassa	1970	1978	+	GACCCCGGT
MA0314.1	HAP3	6.63038	0.827373007713	Ncrassa	1202	1216	+	TCCAGTTGGTCCAGA
MA0365.1	RFX1	6.62917	0.839893048889	Ncrassa	1022	1029	+	TGTTACGA
MA0334.1	MET32	6.62882	0.846435954188	Ncrassa	674	680	+	CACCACC
MA0334.1	MET32	6.62882	0.846435954188	Ncrassa	1938	1944	+	CACCACC
MA0334.1	MET32	6.6249	0.846301539054	Ncrassa	577	583	-	TGCCACT
MA0334.1	MET32	6.6249	0.846301539054	Ncrassa	809	815	-	TGCCACT
MA0368.1	RIM101	6.62485	0.839133293672	Ncrassa	607	613	-	TGCCCAG
MA0368.1	RIM101	6.62485	0.839133293672	Ncrassa	1451	1457	+	TGCCAGG
MA0299.1	GAL4	6.62165	0.840529348234	Ncrassa	1234	1248	+	CGGGCACCTGTACCC
MA0362.1	RDS2	6.61083	0.849694363342	Ncrassa	1637	1643	+	CTCGGTG
MA0405.1	TEA1	6.60934	0.867490903098	Ncrassa	2069	2076	+	GCGCAGGT
MA0293.1	ECM23	6.60278	0.835044036513	Ncrassa	1686	1696	-	AAATATCTTAA
MA0334.1	MET32	6.59868	0.845403642044	Ncrassa	896	902	-	TACCACA
MA0280.1	CAT8	6.59867	0.902154441327	Ncrassa	53	58	-	CCGGCT
MA0301.1	GAT3	6.5983	0.842162305954	Ncrassa	1151	1159	-	ACATCTACC
MA0302.1	GAT4	6.58641	0.822230453494	Ncrassa	167	177	-	AGTGATCTGAT
MA0317.1	HCM1	6.58377	0.837277733883	Ncrassa	304	311	+	CACAACAC
MA0408.1	TOS8	6.58267	0.828087590518	Ncrassa	926	933	+	ACGTCAGA
MA0422.1	URC2	6.58109	0.825161701785	Ncrassa	121	130	-	CCGTACTTAA
MA0399.1	SUT1	6.58043	0.881817681323	Ncrassa	1933	1939	-	TGCGGCG
MA0429.1	YLL054C	6.57609	0.851466226685	Ncrassa	1572	1578	+	CGGGCAA
MA0317.1	HCM1	6.57039	0.836863435049	Ncrassa	1269	1276	+	GTGAACAA
MA0326.1	MAC1	6.56749	0.862942410695	Ncrassa	1771	1778	-	TTTGCTGG
MA0326.1	MAC1	6.56749	0.862942410695	Ncrassa	1826	1833	+	TTTGGTCG
MA0430.1	YLR278C	6.56742	0.830678053411	Ncrassa	1427	1434	+	ACGGAGGA
MA0366.1	RGM1	6.56601	0.903183850161	Ncrassa	241	245	-	AGGGA
MA0366.1	RGM1	6.56601	0.903183850161	Ncrassa	499	503	+	AGGGA
MA0366.1	RGM1	6.56601	0.903183850161	Ncrassa	719	723	-	AGGGA
MA0366.1	RGM1	6.56601	0.903183850161	Ncrassa	1379	1383	-	AGGGA
MA0319.1	HSF1	6.56474	0.823292189688	Ncrassa	71	78	+	TTGGAAGT
MA0291.1	DAL82	6.5615	0.824527411634	Ncrassa	114	122	-	AAAGTCCGC
MA0424.1	YER184C	6.55545	0.856212092712	Ncrassa	268	275	-	CCTCGGAA
MA0388.1	SPT23	6.55484	0.861466838992	Ncrassa	159	166	+	GGAATCAA
MA0329.1	MBP1	6.552	0.897696525609	Ncrassa	133	139	+	ACGCGGT
MA0329.1	MBP1	6.552	0.897696525609	Ncrassa	262	268	+	ACGCGGT
MA0329.1	MBP1	6.552	0.897696525609	Ncrassa	1719	1725	-	ACGCGGG
MA0329.1	MBP1	6.54601	0.897464560928	Ncrassa	398	404	+	TCGCGCA
MA0285.1	CRZ1	6.54299	0.852783259771	Ncrassa	1956	1964	+	ATCAGCCAG
MA0406.1	TEC1	6.54297	0.836364338306	Ncrassa	327	334	+	GCAGTCCC
MA0338.1	MIG2	6.54136	0.863989128877	Ncrassa	826	832	+	CCCCAGT
MA0324.1	LEU3	6.54093	0.846408896997	Ncrassa	679	688	+	CCTTCACCAC
MA0410.1	UGA3	6.53664	0.824231493476	Ncrassa	698	705	-	CTGCGGGT
MA0438.1	YRM1	6.53273	0.804981862875	Ncrassa	480	487	-	GCGAAAAT
MA0322.1	INO4	6.53171	0.816452041635	Ncrassa	1670	1678	+	GCCTGTGCG
MA0399.1	SUT1	6.525	0.880235526478	Ncrassa	1931	1937	+	CGCGCCG
MA0322.1	INO4	6.52307	0.816278258403	Ncrassa	1457	1465	+	GCATGCAAA
MA0405.1	TEA1	6.51896	0.864971238273	Ncrassa	1233	1240	+	ACGGGCAC
MA0398.1	SUM1	6.51168	0.820751614444	Ncrassa	477	485	+	TCTATTTTC
MA0425.1	YGR067C	6.51078	0.852897722856	Ncrassa	2000	2013	+	ACCCCCCACCACTT
MA0372.1	RPH1	6.50617	0.811991029129	Ncrassa	780	787	-	TCCGCTAA
MA0410.1	UGA3	6.50011	0.823185945715	Ncrassa	100	107	+	AGGCGGGG
MA0380.1	SIP4	6.49879	0.880279831433	Ncrassa	126	132	-	TCCCGTA
MA0385.1	SOK2	6.49569	0.812623056633	Ncrassa	1122	1132	+	ATCTACATGCG
MA0398.1	SUM1	6.4915	0.820159804268	Ncrassa	1705	1713	-	AGAATTATG
MA0276.1	ASH1	6.48339	0.834616672841	Ncrassa	1952	1961	+	CCAAATCAGC
MA0406.1	TEC1	6.48314	0.834694887874	Ncrassa	952	959	-	ACATTTCT
MA0374.1	RSC3	6.48275	0.886266924991	Ncrassa	131	137	-	CGCGTTC
MA0272.1	ARG81	6.48196	0.852709573595	Ncrassa	1412	1419	+	GTGATTCC
MA0300.1	GAT1	6.48081	0.824859163498	Ncrassa	848	855	+	TCGAAAAG
MA0319.1	HSF1	6.4797	0.820740661134	Ncrassa	1052	1059	+	GTGGAAAG
MA0319.1	HSF1	6.4797	0.820740661134	Ncrassa	2020	2027	-	GTGGAAAG
MA0324.1	LEU3	6.47289	0.844916788419	Ncrassa	1565	1574	-	CCGTCTGTGG
MA0274.1	ARR1	6.47148	0.877068223518	Ncrassa	166	173	-	ATCTGATT
MA0406.1	TEC1	6.47082	0.834350908616	Ncrassa	129	136	-	GCGTTCCC
MA0293.1	ECM23	6.4651	0.829982203531	Ncrassa	1118	1128	+	AAACATCTACA
MA0441.1	ZMS1	6.4624	0.802690402127	Ncrassa	1092	1100	+	CTCCCCATA
MA0929.1	NCU00019	6.45865	0.826053214522	Ncrassa	1161	1172	+	ACTGTACATAAA
MA0274.1	ARR1	6.45345	0.876606363048	Ncrassa	1166	1173	+	ACATAAAG
MA0274.1	ARR1	6.45302	0.876595405635	Ncrassa	1861	1868	-	ATTTGCAA
MA0437.1	YPR196W	6.45084	0.837487461669	Ncrassa	2013	2021	+	TTTTCCCCT
MA0268.1	ADR1	6.44915	0.865406659449	Ncrassa	214	220	+	GCTCCAC
MA0270.1	AFT2	6.44871	0.834076709877	Ncrassa	16	23	-	TTCACCCC
MA0276.1	ASH1	6.44702	0.833876185703	Ncrassa	1720	1729	+	CCGCGTCGGC
MA0267.1	ACE2	6.44212	0.852033184959	Ncrassa	585	591	+	GGCAGCA
MA0267.1	ACE2	6.44212	0.852033184959	Ncrassa	610	616	+	GGCAGCA
MA0267.1	ACE2	6.44212	0.852033184959	Ncrassa	1915	1921	+	GGCAGCA
MA0405.1	TEA1	6.43537	0.862640619102	Ncrassa	1290	1297	+	TCGGGCTA
MA0270.1	AFT2	6.43407	0.833667518678	Ncrassa	1715	1722	+	CAAACCCG
MA0270.1	AFT2	6.43407	0.833667518678	Ncrassa	2025	2032	+	CACTCCCG
MA0370.1	RME1	6.42517	0.831830607054	Ncrassa	1530	1539	-	ATCAAAGGTA
MA0337.1	MIG1	6.42422	0.87430299031	Ncrassa	1093	1099	+	TCCCCAT
MA0397.1	STP4	6.42332	0.806745287991	Ncrassa	1626	1634	-	ACTAACGCA
MA0397.1	STP4	6.42332	0.806745287991	Ncrassa	2065	2073	+	ACCAGCGCA
MA0293.1	ECM23	6.42149	0.82837890992	Ncrassa	539	549	-	CCGGATCTCTG
MA0302.1	GAT4	6.41639	0.816934864462	Ncrassa	175	185	+	ACTGATCTTGT
MA0433.1	YOX1	6.41454	0.817127632414	Ncrassa	417	424	+	CTAATAAA
MA0433.1	YOX1	6.41454	0.817127632414	Ncrassa	1682	1689	+	CTATTTAA
MA0433.1	YOX1	6.41454	0.817127632414	Ncrassa	1740	1747	+	CCAATTAA
MA0441.1	ZMS1	6.40987	0.801132949535	Ncrassa	288	296	-	TTCCCCTGC
MA0329.1	MBP1	6.40765	0.892110848576	Ncrassa	619	625	-	ACGTGAA
MA0389.1	SRD1	6.40655	0.831349165633	Ncrassa	1615	1622	+	CGAACTAC
MA0423.1	YER130C	6.40187	0.83721385677	Ncrassa	27	35	-	ACCACTTTC
MA0423.1	YER130C	6.40187	0.83721385677	Ncrassa	850	858	-	ACCCTTTTC
MA0428.1	YKL222C	6.40055	0.805457746577	Ncrassa	238	246	-	AAGGGAGTT
MA0305.1	GCR2	6.39957	0.862232267012	Ncrassa	862	868	-	CCTTCCG
MA0285.1	CRZ1	6.39856	0.847895911439	Ncrassa	245	253	-	ATCAGCCAA
MA0285.1	CRZ1	6.39856	0.847895911439	Ncrassa	348	356	+	ATCAGCCAA
MA0358.1	PUT3	6.39714	0.805613227545	Ncrassa	544	551	-	CCCCGGAT
MA0392.1	STB5	6.3961	0.839642688646	Ncrassa	1883	1890	+	CGGAATGA
MA0294.1	EDS1	6.3957	0.803128815202	Ncrassa	1696	1704	+	TGGACCAAT
MA0317.1	HCM1	6.39412	0.831407981409	Ncrassa	1867	1874	+	ATCAACCA
MA0317.1	HCM1	6.39412	0.831407981409	Ncrassa	2048	2055	+	ATCAACCA
MA0397.1	STP4	6.39307	0.805942341953	Ncrassa	110	118	+	GAGAGCGGA
MA0301.1	GAT3	6.3927	0.835195935674	Ncrassa	648	656	-	AGAACTCGC
MA0301.1	GAT3	6.38848	0.835053000227	Ncrassa	1186	1194	-	AGATCGCAA
MA0324.1	LEU3	6.38497	0.842988897267	Ncrassa	135	144	+	GCGGTTGCGG
MA0324.1	LEU3	6.38292	0.842944082042	Ncrassa	487	496	-	GCTGCTCCGG
MA0266.1	ABF2	6.37032	0.832242732343	Ncrassa	1299	1305	-	TGCTAGA
MA0286.1	CST6	6.3624	0.801970362083	Ncrassa	858	866	+	TTGACGGAA
MA0428.1	YKL222C	6.35722	0.804252008647	Ncrassa	860	868	+	GACGGAAGG
MA0362.1	RDS2	6.35637	0.841487578179	Ncrassa	524	530	+	TTCGGGT
MA0362.1	RDS2	6.35637	0.841487578179	Ncrassa	1289	1295	+	TTCGGGC
MA0389.1	SRD1	6.35457	0.82962053813	Ncrassa	1187	1194	-	AGATCGCA
MA0391.1	STB4	6.35425	0.838825835574	Ncrassa	382	388	-	CTCTGAA
MA0391.1	STB4	6.35425	0.838825835574	Ncrassa	939	945	+	CTCTGAA
MA0391.1	STB4	6.35425	0.838825835574	Ncrassa	1491	1497	-	CTGGGAA
MA0406.1	TEC1	6.35056	0.830994921895	Ncrassa	279	286	+	ACGTTCCT
MA0286.1	CST6	6.3415	0.801398200156	Ncrassa	619	627	+	TTCACGTCA
MA0270.1	AFT2	6.33994	0.831036927674	Ncrassa	670	677	+	GACACACC
MA0270.1	AFT2	6.33994	0.831036927674	Ncrassa	1090	1097	+	GACTCCCC
MA0433.1	YOX1	6.33728	0.815011084022	Ncrassa	1591	1598	+	TGAATTAT
MA0433.1	YOX1	6.33728	0.815011084022	Ncrassa	2083	2090	+	TTAATCAT
MA0417.1	YAP5	6.33097	0.900004081058	Ncrassa	465	470	+	AAACAA
MA0417.1	YAP5	6.33097	0.900004081058	Ncrassa	944	949	+	AAACAA
MA0385.1	SOK2	6.3276	0.807262657838	Ncrassa	1983	1993	+	ACATACATAAA
MA0292.1	ECM22	6.31675	0.853441923243	Ncrassa	525	531	-	CACCCGA
MA0406.1	TEC1	6.31213	0.829922451789	Ncrassa	1621	1628	-	GCATTCGT
MA0285.1	CRZ1	6.31157	0.844952162331	Ncrassa	150	158	-	CACCGCCCT
MA0365.1	RFX1	6.31006	0.83082075656	Ncrassa	1677	1684	+	CGTCGCTA
MA0302.1	GAT4	6.30773	0.813550540498	Ncrassa	168	178	+	TCAGATCACTG
MA0355.1	PHD1	6.30384	0.85371956586	Ncrassa	1457	1466	+	GCATGCAAAT
MA0929.1	NCU00019	6.30016	0.822514752531	Ncrassa	1681	1692	-	ATCTTAAATAGC
MA0394.1	STP1	6.29925	0.869207530182	Ncrassa	490	497	-	TGCTGCTC
MA0317.1	HCM1	6.29094	0.828214738425	Ncrassa	956	963	-	ATACACAT
MA0422.1	URC2	6.28661	0.817843482559	Ncrassa	227	236	-	ACGGAGTTTG
MA0401.1	SWI4	6.28114	0.800121483083	Ncrassa	428	435	+	TCGCTAAA
MA0325.1	LYS14	6.27522	0.802288776621	Ncrassa	157	164	+	TGGGAATC
MA0300.1	GAT1	6.27186	0.818875012336	Ncrassa	2	9	+	TTGATATG
MA0399.1	SUT1	6.266	0.872842668651	Ncrassa	1718	1724	-	CGCGGGT
MA0929.1	NCU00019	6.26457	0.8217202564	Ncrassa	193	204	+	TGGTTCAACAAA
MA0267.1	ACE2	6.26273	0.84612193171	Ncrassa	1918	1924	+	AGCAGCC
MA0411.1	UPC2	6.26243	0.86025037534	Ncrassa	1072	1078	-	GTAACGA
MA0425.1	YGR067C	6.25583	0.845539099187	Ncrassa	1505	1518	-	ACCCAACATTCACC
MA0352.1	PDR1	6.25139	0.806679844648	Ncrassa	699	706	+	CCCGCAGT
MA0318.1	HMRA2	6.24872	0.829227084408	Ncrassa	1163	1170	-	TATGTACA
MA0307.1	GLN3	6.24701	0.917012107279	Ncrassa	4	8	+	GATAT
MA0307.1	GLN3	6.24701	0.917012107279	Ncrassa	1690	1694	+	GATAT
MA0270.1	AFT2	6.2464	0.828422808265	Ncrassa	526	533	-	GCCACCCG
MA0325.1	LYS14	6.2427	0.801368196143	Ncrassa	1414	1421	-	AAGGAATC
MA0285.1	CRZ1	6.23087	0.842221451731	Ncrassa	1029	1037	-	GACAGCCAT
MA0266.1	ABF2	6.22706	0.827632562522	Ncrassa	207	213	+	CTCTGGA
MA0266.1	ABF2	6.22706	0.827632562522	Ncrassa	208	214	-	CTCCAGA
MA0266.1	ABF2	6.22706	0.827632562522	Ncrassa	537	543	-	CTCTGGA
MA0266.1	ABF2	6.22706	0.827632562522	Ncrassa	817	823	+	CTCTACA
MA0266.1	ABF2	6.22706	0.827632562522	Ncrassa	972	978	+	CTGTAGA
MA0266.1	ABF2	6.22706	0.827632562522	Ncrassa	1192	1198	-	CTCAAGA
MA0266.1	ABF2	6.22706	0.827632562522	Ncrassa	1211	1217	-	CTCTGGA
MA0393.1	STE12	6.22464	0.895472791477	Ncrassa	1799	1805	+	CAAAACG
MA0355.1	PHD1	6.22441	0.851134161602	Ncrassa	1126	1135	+	ACATGCGGGC
MA0301.1	GAT3	6.22398	0.829479471013	Ncrassa	1189	1197	+	CGATCTTGA
MA0408.1	TOS8	6.22332	0.817245167418	Ncrassa	1	8	-	ATATCAAA
MA0391.1	STB4	6.22149	0.834832086009	Ncrassa	847	853	+	TTCGAAA
MA0391.1	STB4	6.22149	0.834832086009	Ncrassa	1612	1618	-	TTCGGCA
MA0410.1	UGA3	6.21584	0.815049776935	Ncrassa	546	553	+	CCGGGGGA
MA0425.1	YGR067C	6.21213	0.844277674323	Ncrassa	1653	1666	+	ACCCCAGCTTTAAG
MA0267.1	ACE2	6.21094	0.84441513684	Ncrassa	101	107	-	CCCCGCC
MA0324.1	LEU3	6.20553	0.839054139369	Ncrassa	264	273	-	TCGGAACCGC
MA0317.1	HCM1	6.20452	0.82553995561	Ncrassa	942	949	+	TGAAACAA
MA0370.1	RME1	6.20355	0.826932385708	Ncrassa	848	857	+	TCGAAAAGGG
MA0285.1	CRZ1	6.20273	0.841268966449	Ncrassa	203	211	-	CAGAGCCTT
MA0329.1	MBP1	6.20185	0.884147478215	Ncrassa	132	138	-	CCGCGTT
MA0272.1	ARG81	6.20078	0.84580647044	Ncrassa	1017	1024	+	GTGACTGT
MA0272.1	ARG81	6.20078	0.84580647044	Ncrassa	1158	1165	+	GTGACTGT
MA0285.1	CRZ1	6.19323	0.840947577294	Ncrassa	1131	1139	-	AAAAGCCCG
MA0406.1	TEC1	6.18603	0.826403630477	Ncrassa	158	165	-	TGATTCCC
MA0406.1	TEC1	6.18603	0.826403630477	Ncrassa	500	507	-	TCAATCCC
MA0437.1	YPR196W	6.18512	0.830614688545	Ncrassa	1639	1647	-	GTAACACCG
MA0397.1	STP4	6.18461	0.800408765841	Ncrassa	223	231	-	GTTTGCGCA
MA0283.1	CHA4	6.18069	0.816780429698	Ncrassa	113	120	+	AGCGGACT
MA0424.1	YER184C	6.17807	0.844989955432	Ncrassa	795	802	+	ATCCGGGA
MA0397.1	STP4	6.17652	0.800194131313	Ncrassa	1303	1311	+	GCAAGCGCT
MA0317.1	HCM1	6.17141	0.824515372884	Ncrassa	2100	2107	+	ATCAAAAA
MA0380.1	SIP4	6.16915	0.870146711289	Ncrassa	860	866	-	TTCCGTC
MA0283.1	CHA4	6.15798	0.816150582043	Ncrassa	1492	1499	-	GGCTGGGA
MA0405.1	TEA1	6.15639	0.854862693273	Ncrassa	1571	1578	+	ACGGGCAA
MA0402.1	SWI5	6.15026	0.812404455224	Ncrassa	1604	1611	+	GGCTGGAG
MA0434.1	YPR013C	6.14523	0.834104690604	Ncrassa	1120	1128	-	TGTAGATGT
MA0411.1	UPC2	6.14218	0.856125150112	Ncrassa	1230	1236	+	CAAACGG
MA0291.1	DAL82	6.13934	0.81181679041	Ncrassa	1671	1679	+	CCTGTGCGT
MA0431.1	TDA9	6.13827	0.848938038319	Ncrassa	1993	2001	+	ACCTCGCAC
MA0322.1	INO4	6.13351	0.808440975196	Ncrassa	1980	1988	-	GTATGTGCG
MA0425.1	YGR067C	6.13218	0.841970035066	Ncrassa	7	20	-	ACCCCCCAACACAT
MA0276.1	ASH1	6.12987	0.827417790104	Ncrassa	369	378	-	GCGAATCGTG
MA0266.1	ABF2	6.12932	0.824487520576	Ncrassa	1298	1304	+	TTCTAGC
MA0266.1	ABF2	6.12932	0.824487520576	Ncrassa	2040	2046	+	TTCTAGT
MA0375.1	RSC30	6.12529	0.84056260946	Ncrassa	1717	1724	+	AACCCGCG
MA0372.1	RPH1	6.12429	0.801316290205	Ncrassa	12	19	-	CCCCCCAA
MA0372.1	RPH1	6.12429	0.801316290205	Ncrassa	1094	1101	+	CCCCATAA
MA0302.1	GAT4	6.11366	0.807505879564	Ncrassa	1460	1470	-	AAAGATTTGCA
MA0319.1	HSF1	6.11127	0.809685105753	Ncrassa	733	740	-	ATGGTACG
MA0301.1	GAT3	6.10958	0.825603282058	Ncrassa	167	175	-	TGATCTGAT
MA0270.1	AFT2	6.10599	0.824498597366	Ncrassa	935	942	+	CACACTCT
MA0339.1	MIG3	6.09761	0.848105913873	Ncrassa	11	17	-	CCCCAAC
MA0338.1	MIG2	6.09269	0.848723975356	Ncrassa	11	17	-	CCCCAAC
MA0356.1	PHO2	6.09258	0.918907226286	Ncrassa	420	425	+	ATAAAT
MA0420.1	ERT1	6.0918	0.813457107849	Ncrassa	138	145	-	GCCGCAAC
MA0420.1	ERT1	6.0918	0.813457107849	Ncrassa	486	493	+	GCCGGAGC
MA0334.1	MET32	6.09156	0.828038274671	Ncrassa	1563	1569	+	TTCCACA
MA0406.1	TEC1	6.0903	0.823732089292	Ncrassa	1043	1050	-	ACAGTCTC
MA0272.1	ARG81	6.08998	0.843086238176	Ncrassa	1141	1148	+	GTGACTGA
MA0310.1	HAC1	6.08683	0.818366627984	Ncrassa	320	327	+	AAGACGTG
MA0338.1	MIG2	6.08682	0.848524231094	Ncrassa	1129	1135	-	GCCCGCA
MA0338.1	MIG2	6.08682	0.848524231094	Ncrassa	1833	1839	+	GCCCGCA
MA0333.1	MET31	6.08606	0.813209934978	Ncrassa	683	691	-	TCTGTGGTG
MA0403.1	TBF1	6.08474	0.820132321116	Ncrassa	824	831	+	AACCCCAG
MA0403.1	TBF1	6.08474	0.820132321116	Ncrassa	1652	1659	+	AACCCCAG
MA0329.1	MBP1	6.0816	0.879494457138	Ncrassa	2108	2114	+	ACACGTT
MA0402.1	SWI5	6.07967	0.810361127585	Ncrassa	1511	1518	+	TGTTGGGT
MA0392.1	STB5	6.07717	0.828526659806	Ncrassa	154	161	+	CGGTGGGA
MA0389.1	SRD1	6.07713	0.820395097382	Ncrassa	170	177	+	AGATCACT
MA0317.1	HCM1	6.0758	0.821556057546	Ncrassa	1843	1850	+	AAAAAAAA
MA0317.1	HCM1	6.0758	0.821556057546	Ncrassa	1844	1851	+	AAAAAAAA
MA0324.1	LEU3	6.07523	0.836196996274	Ncrassa	797	806	-	CAGGTCCCGG
MA0389.1	SRD1	6.07385	0.820286038411	Ncrassa	168	175	-	TGATCTGA
MA0341.1	MSN2	6.07236	0.89577969375	Ncrassa	103	107	+	CGGGG
MA0341.1	MSN2	6.07236	0.89577969375	Ncrassa	547	551	+	CGGGG
MA0341.1	MSN2	6.07236	0.89577969375	Ncrassa	1808	1812	-	CGGGG
MA0341.1	MSN2	6.07236	0.89577969375	Ncrassa	1820	1824	-	CGGGG
MA0341.1	MSN2	6.07236	0.89577969375	Ncrassa	1972	1976	-	CGGGG
MA0403.1	TBF1	6.05676	0.819185246503	Ncrassa	434	441	+	AACCCAAA
MA0288.1	CUP9	6.05162	0.823676704115	Ncrassa	625	633	-	TGACACTGA
MA0403.1	TBF1	6.04261	0.818706553018	Ncrassa	413	420	+	AACACTAA
MA0268.1	ADR1	6.04239	0.851039925131	Ncrassa	1807	1813	+	ACCCCGG
MA0268.1	ADR1	6.04239	0.851039925131	Ncrassa	1971	1977	+	ACCCCGG
MA0410.1	UGA3	6.04129	0.810053908965	Ncrassa	1723	1730	+	CGTCGGCA
MA0929.1	NCU00019	6.03501	0.816595122933	Ncrassa	339	350	+	CGAATCAACATC
MA0424.1	YER184C	6.03152	0.840632031505	Ncrassa	1475	1482	-	CTCCTGAA
MA0388.1	SPT23	6.02989	0.848468423929	Ncrassa	788	795	+	AAGACCCA
MA0337.1	MIG1	6.02912	0.860632230707	Ncrassa	690	696	-	ACCCCTC
MA0268.1	ADR1	6.02534	0.850437657907	Ncrassa	13	19	-	CCCCCCA
MA0268.1	ADR1	6.02534	0.850437657907	Ncrassa	2001	2007	+	CCCCCCA
MA0334.1	MET32	6.02295	0.825688932612	Ncrassa	30	36	-	CACCACT
MA0334.1	MET32	6.02295	0.825688932612	Ncrassa	2006	2012	+	CACCACT
MA0319.1	HSF1	6.02004	0.806947740929	Ncrassa	1179	1186	+	ATTGAACT
MA0929.1	NCU00019	6.01633	0.81617796722	Ncrassa	2101	2112	+	TCAAAAAACACG
MA0299.1	GAL4	6.01213	0.831784731909	Ncrassa	785	799	-	CGGATGGGTCTTTCC
MA0274.1	ARR1	6.01052	0.865259491222	Ncrassa	1950	1957	-	ATTTGGGT
MA0425.1	YGR067C	6.00771	0.838377601539	Ncrassa	24	37	-	ACACCACTTTCACT
MA0360.1	RDR1	6.00593	0.802206169302	Ncrassa	140	147	+	TGCGGCAT
MA0360.1	RDR1	6.00593	0.802206169302	Ncrassa	1562	1569	-	TGTGGAAT
MA0360.1	RDR1	6.00593	0.802206169302	Ncrassa	1709	1716	-	TGCAGAAT
MA0285.1	CRZ1	6.00122	0.834450169011	Ncrassa	1102	1110	+	AGAAGCCAG
MA0425.1	YGR067C	5.99222	0.83793040362	Ncrassa	1807	1820	+	ACCCCGGTTCAGCC
MA0306.1	GIS1	5.98713	0.822336416379	Ncrassa	1094	1102	+	CCCCATAAA
MA0292.1	ECM22	5.98066	0.842684983933	Ncrassa	730	736	+	TACCGTA
MA0322.1	INO4	5.9794	0.805340304357	Ncrassa	960	968	+	GTATGTGGC
MA0274.1	ARR1	5.97586	0.864371598703	Ncrassa	972	979	-	ATCTACAG
MA0431.1	TDA9	5.97555	0.844349216605	Ncrassa	1128	1136	-	AGCCCGCAT
MA0380.1	SIP4	5.97246	0.864100619396	Ncrassa	1289	1295	-	GCCCGAA
MA0381.1	SKN7	5.97216	0.900843906477	Ncrassa	152	157	+	GGCGGT
MA0434.1	YPR013C	5.96907	0.829494956999	Ncrassa	1615	1623	-	CGTAGTTCG
MA0324.1	LEU3	5.96759	0.833836459404	Ncrassa	1810	1819	+	CCGGTTCAGC
MA0288.1	CUP9	5.96668	0.821672250669	Ncrassa	1545	1553	-	GGACACAAG
MA0285.1	CRZ1	5.96501	0.833225104805	Ncrassa	311	319	+	CGCAGCCTG
MA0367.1	RGT1	5.96324	0.820621692802	Ncrassa	480	490	+	ATTTTCGCCGG
MA0392.1	STB5	5.96321	0.82455489018	Ncrassa	482	489	-	CGGCGAAA
MA0422.1	URC2	5.96224	0.809782494394	Ncrassa	1979	1988	+	CCGCACATAC
MA0271.1	ARG80	5.96087	0.896241310707	Ncrassa	321	326	+	AGACGT
MA0306.1	GIS1	5.95813	0.821476161189	Ncrassa	779	787	-	TCCGCTAAA
MA0270.1	AFT2	5.94913	0.820114554441	Ncrassa	31	38	-	TACACCAC
MA0423.1	YER130C	5.94865	0.825820603336	Ncrassa	688	696	-	ACCCCTCTG
MA0422.1	URC2	5.94368	0.809321257409	Ncrassa	1427	1436	+	ACGGAGGAAT
MA0425.1	YGR067C	5.94195	0.836479587484	Ncrassa	214	227	+	GCTCCACTTTGCGC
MA0355.1	PHD1	5.94044	0.841892274463	Ncrassa	698	707	+	ACCCGCAGTG
MA0389.1	SRD1	5.9403	0.815844937661	Ncrassa	1189	1196	+	CGATCTTG
MA0361.1	RDS1	5.93955	0.849275736886	Ncrassa	484	490	-	CCGGCGA
MA0431.1	TDA9	5.93897	0.843317678045	Ncrassa	1971	1979	+	ACCCCGGTC
MA0272.1	ARG81	5.93828	0.839361724485	Ncrassa	1225	1232	-	TTGGCTCC
MA0402.1	SWI5	5.93506	0.806174573221	Ncrassa	247	254	+	GGCTGATT
MA0402.1	SWI5	5.93506	0.806174573221	Ncrassa	1955	1962	-	GGCTGATT
MA0402.1	SWI5	5.93506	0.806174573221	Ncrassa	2051	2058	-	GACTGGTT
MA0295.1	FHL1	5.93482	0.802574241358	Ncrassa	138	145	-	GCCGCAAC
MA0295.1	FHL1	5.93482	0.802574241358	Ncrassa	302	309	+	GACACAAC
MA0295.1	FHL1	5.93482	0.802574241358	Ncrassa	860	867	+	GACGGAAG
MA0295.1	FHL1	5.93482	0.802574241358	Ncrassa	1545	1552	-	GACACAAG
MA0317.1	HCM1	5.93377	0.817160531829	Ncrassa	588	595	+	AGCAACAC
MA0275.1	ASG1	5.93042	0.87700777221	Ncrassa	525	530	+	TCGGGT
MA0388.1	SPT23	5.91929	0.845729655362	Ncrassa	1332	1339	-	AAGATGGA
MA0355.1	PHD1	5.91816	0.841166989382	Ncrassa	284	293	+	CCTTGCAGGG
MA0302.1	GAT4	5.91809	0.801414331089	Ncrassa	1461	1471	+	GCAAATCTTTA
MA0300.1	GAT1	5.91677	0.808705257478	Ncrassa	40	47	+	GTGGTAAG
MA0312.1	HAP1	5.91473	0.809289023273	Ncrassa	1980	1987	+	CGCACATA
MA0354.1	PDR8	5.90874	0.802848949357	Ncrassa	64	71	+	TGGGAGAT
MA0328.2	MATALPHA2	5.90743	0.86213714061	Ncrassa	1597	1604	-	CGTCTAAT
MA0392.1	STB5	5.90529	0.822535898699	Ncrassa	1805	1812	-	CGGGGTTC
MA0283.1	CHA4	5.90204	0.809051603011	Ncrassa	454	461	-	AGCTGAGA
MA0367.1	RGT1	5.90154	0.819052252504	Ncrassa	1477	1487	-	GAATGCTCCTG
MA0268.1	ADR1	5.89751	0.84592260739	Ncrassa	1737	1743	+	GCTCCAA
MA0374.1	RSC3	5.8955	0.863782625347	Ncrassa	1034	1040	-	CGCGACA
MA0283.1	CHA4	5.8922	0.808778671672	Ncrassa	152	159	+	GGCGGTGG
MA0285.1	CRZ1	5.89107	0.830722922903	Ncrassa	578	586	-	CCCTGCCAC
MA0333.1	MET31	5.8894	0.80769482243	Ncrassa	1664	1672	+	AAGGTGGCC
MA0387.1	SPT2	5.88917	0.85224825232	Ncrassa	418	427	+	TAATAAATAG
MA0276.1	ASH1	5.88304	0.822391507894	Ncrassa	436	445	+	CCCAAACAGG
MA0293.1	ECM23	5.87927	0.808444344362	Ncrassa	1340	1350	+	GACGATCCTCT
MA0437.1	YPR196W	5.8737	0.822559542892	Ncrassa	784	792	-	GTCTTTCCG
MA0374.1	RSC3	5.87297	0.862920004525	Ncrassa	134	140	+	CGCGGTT
MA0374.1	RSC3	5.87297	0.862920004525	Ncrassa	263	269	+	CGCGGTT
MA0270.1	AFT2	5.8696	0.817892035208	Ncrassa	1804	1811	+	CGAACCCC
MA0270.1	AFT2	5.8696	0.817892035208	Ncrassa	1936	1943	+	CGCACCAC
MA0272.1	ARG81	5.86836	0.837645176599	Ncrassa	1088	1095	+	CAGACTCC
MA0433.1	YOX1	5.86517	0.80207720077	Ncrassa	121	128	+	TTAAGTAC
MA0433.1	YOX1	5.86517	0.80207720077	Ncrassa	417	424	-	TTTATTAG
MA0433.1	YOX1	5.86517	0.80207720077	Ncrassa	1682	1689	-	TTAAATAG
MA0319.1	HSF1	5.86098	0.802174919509	Ncrassa	2038	2045	-	CTAGAAGG
MA0334.1	MET32	5.85584	0.819966688358	Ncrassa	1933	1939	+	CGCCGCA
MA0293.1	ECM23	5.85416	0.807521209358	Ncrassa	1339	1349	-	GAGGATCGTCA
MA0365.1	RFX1	5.85368	0.817845726784	Ncrassa	1448	1455	+	TGGTGCCA
MA0365.1	RFX1	5.85368	0.817845726784	Ncrassa	1766	1773	+	TTTTGCCA
MA0365.1	RFX1	5.85368	0.817845726784	Ncrassa	2114	2121	-	TGTTGATA
MA0433.1	YOX1	5.84922	0.801640229367	Ncrassa	2079	2086	-	TTAAGTGA
MA0291.1	DAL82	5.84874	0.803067214041	Ncrassa	400	408	-	TTGATGCGC
MA0307.1	GLN3	5.84717	0.901439057572	Ncrassa	69	73	+	GATTG
MA0307.1	GLN3	5.84717	0.901439057572	Ncrassa	190	194	+	GATTG
MA0307.1	GLN3	5.84717	0.901439057572	Ncrassa	502	506	+	GATTG
MA0307.1	GLN3	5.84717	0.901439057572	Ncrassa	1701	1705	-	GATTG
MA0406.1	TEC1	5.84435	0.816868485536	Ncrassa	1324	1331	+	GCAGTCCT
MA0334.1	MET32	5.84383	0.819555197131	Ncrassa	989	995	-	AGCCATA
MA0367.1	RGT1	5.84295	0.817562181737	Ncrassa	226	236	+	GCAAACTCCGT
MA0403.1	TBF1	5.83223	0.811586201257	Ncrassa	1369	1376	-	ATACCTAT
MA0304.1	GCR1	5.82708	0.856951127523	Ncrassa	1198	1205	-	TGGAACAC
MA0356.1	PHO2	5.82087	0.909610554858	Ncrassa	479	484	-	AAAATA
MA0356.1	PHO2	5.82087	0.909610554858	Ncrassa	1848	1853	+	AAAATA
MA0419.1	YAP7	5.8201	0.841056150648	Ncrassa	1887	1897	+	ATGAGCAAGGA
MA0355.1	PHD1	5.82001	0.837972600169	Ncrassa	1418	1427	+	CCTTGCACAA
MA0374.1	RSC3	5.81677	0.860768080596	Ncrassa	1037	1043	+	CGCGAAG
MA0267.1	ACE2	5.81523	0.831375915397	Ncrassa	458	464	-	AGCAGCT
MA0403.1	TBF1	5.81442	0.810983662656	Ncrassa	581	588	-	TGCCCTGC
MA0361.1	RDS1	5.81357	0.845467051784	Ncrassa	297	303	+	CGGACGA
MA0361.1	RDS1	5.81357	0.845467051784	Ncrassa	751	757	+	CGGTCGG
MA0324.1	LEU3	5.81102	0.830403201226	Ncrassa	2066	2075	-	CCTGCGCTGG
MA0365.1	RFX1	5.80937	0.816585877482	Ncrassa	1648	1655	-	GGTTAGTA
MA0333.1	MET31	5.80869	0.80543139095	Ncrassa	135	143	+	GCGGTTGCG
MA0349.1	OPI1	5.80767	0.839100209265	Ncrassa	1936	1942	+	CGCACCA
MA0381.1	SKN7	5.80094	0.894334015016	Ncrassa	483	488	-	GGCGAA
MA0381.1	SKN7	5.80094	0.894334015016	Ncrassa	1899	1904	+	GGCGAA
MA0381.1	SKN7	5.79437	0.894084164531	Ncrassa	101	106	+	GGCGGG
MA0381.1	SKN7	5.79437	0.894084164531	Ncrassa	2029	2034	-	GGCGGG
MA0370.1	RME1	5.79179	0.817831678063	Ncrassa	282	291	-	CTGCAAGGAA
MA0349.1	OPI1	5.7845	0.838413240629	Ncrassa	1997	2003	+	CGCACCC
MA0329.1	MBP1	5.78414	0.867984473755	Ncrassa	308	314	+	ACACGCA
MA0394.1	STP1	5.7815	0.856948967207	Ncrassa	1675	1682	+	TGCGTCGC
MA0408.1	TOS8	5.78111	0.803902727288	Ncrassa	1337	1344	-	TCGTCAAG
MA0334.1	MET32	5.78052	0.817387459192	Ncrassa	2003	2009	+	CCCCACC
MA0355.1	PHD1	5.77733	0.836583796021	Ncrassa	323	332	-	GACTGCACGT
MA0431.1	TDA9	5.77625	0.838728856332	Ncrassa	1807	1815	+	ACCCCGGTT
MA0437.1	YPR196W	5.77616	0.820036767466	Ncrassa	1131	1139	-	AAAAGCCCG
MA0271.1	ARG80	5.77518	0.89065389518	Ncrassa	1216	1221	+	AGACTT
MA0335.1	MET4	5.77375	0.816740451728	Ncrassa	2005	2012	-	AGTGGTGG
MA0406.1	TEC1	5.7722	0.814855055846	Ncrassa	885	892	-	GCATGCCT
MA0406.1	TEC1	5.7722	0.814855055846	Ncrassa	1371	1378	-	GCATACCT
MA0406.1	TEC1	5.7722	0.814855055846	Ncrassa	1455	1462	-	GCATGCCT
MA0406.1	TEC1	5.7722	0.814855055846	Ncrassa	1894	1901	-	GCCTTCCT
MA0334.1	MET32	5.76793	0.816956373923	Ncrassa	301	307	+	CGACACA
MA0356.1	PHO2	5.76735	0.907779100846	Ncrassa	1684	1689	-	TTAAAT
MA0423.1	YER130C	5.76367	0.821170498368	Ncrassa	1496	1504	+	AGCCCTATG
MA0329.1	MBP1	5.76163	0.867113499149	Ncrassa	2107	2113	-	ACGTGTT
MA0370.1	RME1	5.75447	0.81700678702	Ncrassa	1423	1432	+	CACAACGGAG
MA0334.1	MET32	5.75379	0.816472009185	Ncrassa	1034	1040	-	CGCGACA
MA0403.1	TBF1	5.75324	0.808912734775	Ncrassa	1991	1998	+	AAACCTCG
MA0328.2	MATALPHA2	5.75305	0.859077302018	Ncrassa	305	312	-	CGTGTTGT
MA0429.1	YLL054C	5.74827	0.823331214884	Ncrassa	1603	1609	+	CGGCTGG
MA0292.1	ECM22	5.74805	0.83523983033	Ncrassa	208	214	-	CTCCAGA
MA0292.1	ECM22	5.74805	0.83523983033	Ncrassa	1476	1482	-	CTCCTGA
MA0283.1	CHA4	5.74697	0.804750276007	Ncrassa	481	488	-	GGCGAAAA
MA0283.1	CHA4	5.74697	0.804750276007	Ncrassa	1899	1906	+	GGCGAAAA
MA0318.1	HMRA2	5.74655	0.814990200732	Ncrassa	2105	2112	-	CGTGTTTT
MA0335.1	MET4	5.74562	0.816127840372	Ncrassa	893	900	+	TCTTGTGG
MA0392.1	STB5	5.7448	0.816942367739	Ncrassa	228	235	-	CGGAGTTT
MA0399.1	SUT1	5.74459	0.857959568054	Ncrassa	1637	1643	-	CACCGAG
MA0349.1	OPI1	5.74178	0.837146573279	Ncrassa	512	518	-	CGTACCG
MA0349.1	OPI1	5.74178	0.837146573279	Ncrassa	517	523	+	CGTACCG
MA0349.1	OPI1	5.74178	0.837146573279	Ncrassa	1975	1981	-	CGGACCG
MA0373.1	RPN4	5.73914	0.818846968335	Ncrassa	2031	2037	-	AGAGGCG
MA0339.1	MIG3	5.73768	0.83591253677	Ncrassa	698	704	+	ACCCGCA
MA0339.1	MIG3	5.73768	0.83591253677	Ncrassa	1129	1135	-	GCCCGCA
MA0339.1	MIG3	5.73768	0.83591253677	Ncrassa	1833	1839	+	GCCCGCA
MA0361.1	RDS1	5.7325	0.843016208113	Ncrassa	1725	1731	-	CTGCCGA
MA0431.1	TDA9	5.73114	0.83745683342	Ncrassa	1510	1518	-	ACCCAACAT
MA0305.1	GCR2	5.73102	0.843257846955	Ncrassa	534	540	+	ACATCCA
MA0305.1	GCR2	5.73102	0.843257846955	Ncrassa	709	715	+	ACATCCA
MA0362.1	RDS2	5.72831	0.821230832736	Ncrassa	368	374	-	ATCGTGG
MA0362.1	RDS2	5.72831	0.821230832736	Ncrassa	544	550	+	ATCCGGG
MA0362.1	RDS2	5.72831	0.821230832736	Ncrassa	795	801	+	ATCCGGG
MA0362.1	RDS2	5.72831	0.821230832736	Ncrassa	1808	1814	-	ACCGGGG
MA0362.1	RDS2	5.72831	0.821230832736	Ncrassa	1820	1826	-	ACCGGGG
MA0362.1	RDS2	5.72831	0.821230832736	Ncrassa	1972	1978	-	ACCGGGG
MA0338.1	MIG2	5.72425	0.836188432963	Ncrassa	698	704	+	ACCCGCA
MA0305.1	GCR2	5.72313	0.843033952009	Ncrassa	993	999	+	GCTGCCT
MA0305.1	GCR2	5.72313	0.843033952009	Ncrassa	1377	1383	+	GCTCCCT
MA0305.1	GCR2	5.72313	0.843033952009	Ncrassa	1914	1920	-	GCTGCCT
MA0425.1	YGR067C	5.7211	0.83010512129	Ncrassa	673	686	+	ACACCACCTTCACC
MA0333.1	MET31	5.72025	0.802951071969	Ncrassa	588	596	-	AGTGTTGCT
MA0375.1	RSC30	5.71915	0.829640820332	Ncrassa	274	281	-	CGTGCGCC
MA0437.1	YPR196W	5.71412	0.818432030936	Ncrassa	1901	1909	-	GTTTTTTCG
MA0434.1	YPR013C	5.70654	0.822625207292	Ncrassa	2070	2078	+	CGCAGGTCA
MA0364.1	REI1	5.70579	0.809471665259	Ncrassa	242	248	+	CCCTTGG
MA0364.1	REI1	5.70579	0.809471665259	Ncrassa	546	552	-	CCCCCGG
MA0364.1	REI1	5.70579	0.809471665259	Ncrassa	1780	1786	-	CCCTTGG
MA0364.1	REI1	5.70579	0.809471665259	Ncrassa	1819	1825	+	CCCCCGG
MA0332.1	MET28	5.70563	0.833333328109	Ncrassa	154	159	+	CGGTGG
MA0332.1	MET28	5.70563	0.833333328109	Ncrassa	207	212	+	CTCTGG
MA0332.1	MET28	5.70563	0.833333328109	Ncrassa	495	500	-	CTGTGC
MA0332.1	MET28	5.70563	0.833333328109	Ncrassa	538	543	-	CTCTGG
MA0332.1	MET28	5.70563	0.833333328109	Ncrassa	595	600	+	CTCTGG
MA0332.1	MET28	5.70563	0.833333328109	Ncrassa	631	636	-	CTGTGA
MA0332.1	MET28	5.70563	0.833333328109	Ncrassa	700	705	-	CTGCGG
MA0332.1	MET28	5.70563	0.833333328109	Ncrassa	826	831	-	CTGGGG
MA0332.1	MET28	5.70563	0.833333328109	Ncrassa	895	900	+	TTGTGG
MA0332.1	MET28	5.70563	0.833333328109	Ncrassa	907	912	+	TTGTGG
MA0332.1	MET28	5.70563	0.833333328109	Ncrassa	962	967	+	ATGTGG
MA0332.1	MET28	5.70563	0.833333328109	Ncrassa	972	977	+	CTGTAG
MA0332.1	MET28	5.70563	0.833333328109	Ncrassa	988	993	+	CTATGG
MA0332.1	MET28	5.70563	0.833333328109	Ncrassa	1008	1013	+	CTGTGA
MA0332.1	MET28	5.70563	0.833333328109	Ncrassa	1033	1038	+	CTGTCG
MA0332.1	MET28	5.70563	0.833333328109	Ncrassa	1047	1052	+	CTGTAG
MA0332.1	MET28	5.70563	0.833333328109	Ncrassa	1081	1086	+	CAGTGG
MA0332.1	MET28	5.70563	0.833333328109	Ncrassa	1107	1112	-	CTCTGG
MA0332.1	MET28	5.70563	0.833333328109	Ncrassa	1113	1118	+	CTGTGA
MA0332.1	MET28	5.70563	0.833333328109	Ncrassa	1212	1217	-	CTCTGG
MA0332.1	MET28	5.70563	0.833333328109	Ncrassa	1312	1317	+	CTGTCG
MA0332.1	MET28	5.70563	0.833333328109	Ncrassa	1398	1403	+	CTATGG
MA0332.1	MET28	5.70563	0.833333328109	Ncrassa	1500	1505	+	CTATGG
MA0332.1	MET28	5.70563	0.833333328109	Ncrassa	1654	1659	-	CTGGGG
MA0332.1	MET28	5.70563	0.833333328109	Ncrassa	1672	1677	+	CTGTGC
MA0332.1	MET28	5.70563	0.833333328109	Ncrassa	1923	1928	-	GTGTGG
MA0426.1	YHP1	5.70563	0.833333328109	Ncrassa	189	194	+	TGATTG
MA0426.1	YHP1	5.70563	0.833333328109	Ncrassa	354	359	-	TCATTG
MA0426.1	YHP1	5.70563	0.833333328109	Ncrassa	904	909	+	GAATTG
MA0426.1	YHP1	5.70563	0.833333328109	Ncrassa	1014	1019	+	TAAGTG
MA0426.1	YHP1	5.70563	0.833333328109	Ncrassa	1248	1253	-	TTATTG
MA0426.1	YHP1	5.70563	0.833333328109	Ncrassa	1389	1394	+	TAATGG
MA0426.1	YHP1	5.70563	0.833333328109	Ncrassa	1433	1438	+	GAATTG
MA0426.1	YHP1	5.70563	0.833333328109	Ncrassa	1592	1597	-	TAATTC
MA0426.1	YHP1	5.70563	0.833333328109	Ncrassa	1692	1697	+	TATTTG
MA0426.1	YHP1	5.70563	0.833333328109	Ncrassa	1701	1706	-	TGATTG
MA0426.1	YHP1	5.70563	0.833333328109	Ncrassa	1707	1712	+	TAATTC
MA0426.1	YHP1	5.70563	0.833333328109	Ncrassa	1787	1792	-	TAACTG
MA0426.1	YHP1	5.70563	0.833333328109	Ncrassa	1852	1857	+	TAATGG
MA0426.1	YHP1	5.70563	0.833333328109	Ncrassa	2080	2085	-	TAAGTG
MA0431.1	TDA9	5.7022	0.836640539382	Ncrassa	1932	1940	+	GCGCCGCAC
MA0394.1	STP1	5.6999	0.855017086324	Ncrassa	1931	1938	+	CGCGCCGC
MA0330.1	MBP1::SWI6	5.69251	0.876136939983	Ncrassa	1035	1041	-	TCGCGAC
MA0420.1	ERT1	5.68648	0.801800170313	Ncrassa	796	803	+	TCCGGGAC
MA0403.1	TBF1	5.68568	0.80662623183	Ncrassa	1289	1296	-	AGCCCGAA
MA0425.1	YGR067C	5.68201	0.828976852486	Ncrassa	1654	1667	+	CCCCAGCTTTAAGG
MA0317.1	HCM1	5.68013	0.809310341494	Ncrassa	356	363	+	ATGAACAT
MA0375.1	RSC30	5.67378	0.828420690082	Ncrassa	101	108	-	TCCCCGCC
MA0367.1	RGT1	5.66056	0.812922884682	Ncrassa	1900	1910	-	GGTTTTTTCGC
MA0424.1	YER184C	5.65844	0.829537963781	Ncrassa	723	730	-	ATCCAGAA
MA0300.1	GAT1	5.65365	0.801169575757	Ncrassa	768	775	-	ACGACAAG
MA0300.1	GAT1	5.65365	0.801169575757	Ncrassa	1135	1142	-	ACGAAAAG
MA0411.1	UPC2	5.65286	0.839337818851	Ncrassa	1618	1624	+	ACTACGA
MA0274.1	ARR1	5.65016	0.856027620054	Ncrassa	802	809	+	ACCTGAGA
MA0430.1	YLR278C	5.64719	0.80447184408	Ncrassa	538	545	+	CCAGAGAT
MA0411.1	UPC2	5.64658	0.839122419432	Ncrassa	474	480	-	TAGACGA
MA0425.1	YGR067C	5.64286	0.827846877082	Ncrassa	1819	1832	+	CCCCCGGTTTGGTC
MA0370.1	RME1	5.64265	0.814535444232	Ncrassa	1211	1220	+	TCCAGAGACT
MA0392.1	STB5	5.64102	0.81332513196	Ncrassa	1428	1435	+	CGGAGGAA
MA0361.1	RDS1	5.64087	0.840246150472	Ncrassa	1603	1609	+	CGGCTGG
MA0361.1	RDS1	5.64087	0.840246150472	Ncrassa	1726	1732	+	CGGCAGA
MA0275.1	ASG1	5.64086	0.867489689162	Ncrassa	1612	1617	-	TCGGCA
MA0275.1	ASG1	5.64086	0.867489689162	Ncrassa	1725	1730	+	TCGGCA
MA0392.1	STB5	5.64028	0.813299254911	Ncrassa	50	57	-	CGGCTTCA
MA0274.1	ARR1	5.63859	0.855731427856	Ncrassa	978	985	+	ATCTGAAC
MA0292.1	ECM22	5.63822	0.831724617869	Ncrassa	486	492	-	CTCCGGC
MA0310.1	HAC1	5.63796	0.80582174742	Ncrassa	961	968	-	GCCACATA
MA0266.1	ABF2	5.63341	0.808529648815	Ncrassa	1210	1216	+	GTCCAGA
MA0266.1	ABF2	5.63341	0.808529648815	Ncrassa	1336	1342	-	GTCAAGA
MA0266.1	ABF2	5.63341	0.808529648815	Ncrassa	2056	2062	+	GTCTCGA
MA0266.1	ABF2	5.63341	0.808529648815	Ncrassa	2057	2063	-	GTCGAGA
MA0430.1	YLR278C	5.6331	0.804070575864	Ncrassa	238	245	-	AGGGAGTT
MA0393.1	STE12	5.63264	0.885335795915	Ncrassa	868	874	-	TGGAACC
MA0333.1	MET31	5.62861	0.800381278035	Ncrassa	987	995	+	GCTATGGCT
MA0333.1	MET31	5.62861	0.800381278035	Ncrassa	1105	1113	-	GCTCTGGCT
MA0338.1	MIG2	5.6281	0.832917004166	Ncrassa	546	552	-	CCCCCGG
MA0338.1	MIG2	5.6281	0.832917004166	Ncrassa	1819	1825	+	CCCCCGG
MA0317.1	HCM1	5.62798	0.807696268772	Ncrassa	1985	1992	+	ATACATAA
MA0267.1	ACE2	5.62358	0.825060735099	Ncrassa	311	317	+	CGCAGCC
MA0272.1	ARG81	5.62201	0.831596964116	Ncrassa	840	847	-	ATGACTAA
MA0285.1	CRZ1	5.62177	0.821610076846	Ncrassa	762	770	+	ATCAGCCTT
MA0425.1	YGR067C	5.62169	0.827235900649	Ncrassa	2005	2018	+	CCACCACTTTTTCC
MA0288.1	CUP9	5.61985	0.813487617584	Ncrassa	1155	1163	-	AGTCACATC
MA0272.1	ARG81	5.61904	0.83152408915	Ncrassa	159	166	-	TTGATTCC
MA0403.1	TBF1	5.61637	0.804280662801	Ncrassa	497	504	-	ATCCCTGT
MA0403.1	TBF1	5.61637	0.804280662801	Ncrassa	689	696	-	ACCCCTCT
MA0312.1	HAP1	5.61621	0.800279529324	Ncrassa	122	129	-	CGTACTTA
MA0334.1	MET32	5.61283	0.811645049402	Ncrassa	387	393	-	AACCACT
MA0271.1	ARG80	5.6107	0.885704314572	Ncrassa	622	627	-	TGACGT
MA0271.1	ARG80	5.6107	0.885704314572	Ncrassa	926	931	-	TGACGT
MA0298.1	FZF1	5.60964	0.833333342224	Ncrassa	3	8	-	ATATCA
MA0298.1	FZF1	5.60964	0.833333342224	Ncrassa	20	25	-	CTTTCA
MA0298.1	FZF1	5.60964	0.833333342224	Ncrassa	26	31	-	CTTTCA
MA0298.1	FZF1	5.60964	0.833333342224	Ncrassa	189	194	-	CAATCA
MA0298.1	FZF1	5.60964	0.833333342224	Ncrassa	453	458	+	CTCTCA
MA0298.1	FZF1	5.60964	0.833333342224	Ncrassa	760	765	+	CCATCA
MA0298.1	FZF1	5.60964	0.833333342224	Ncrassa	805	810	-	CTCTCA
MA0298.1	FZF1	5.60964	0.833333342224	Ncrassa	1011	1016	-	TTATCA
MA0298.1	FZF1	5.60964	0.833333342224	Ncrassa	1150	1155	-	CTACCA
MA0298.1	FZF1	5.60964	0.833333342224	Ncrassa	1300	1305	+	CTAGCA
MA0298.1	FZF1	5.60964	0.833333342224	Ncrassa	1349	1354	+	CTCTCA
MA0298.1	FZF1	5.60964	0.833333342224	Ncrassa	1701	1706	+	CAATCA
MA0298.1	FZF1	5.60964	0.833333342224	Ncrassa	1790	1795	+	TTATCA
MA0298.1	FZF1	5.60964	0.833333342224	Ncrassa	2098	2103	+	CCATCA
MA0298.1	FZF1	5.60964	0.833333342224	Ncrassa	2113	2118	+	TTATCA
MA0298.1	FZF1	5.60964	0.833333342224	Ncrassa	2130	2135	+	CCATCA
MA0411.1	UPC2	5.60669	0.837753871611	Ncrassa	1383	1389	+	TGTACGT
MA0381.1	SKN7	5.60391	0.886842380302	Ncrassa	1830	1835	-	GGCGAC
MA0309.1	GZF3	5.60345	0.834773182833	Ncrassa	41	48	+	TGGTAAGG
MA0431.1	TDA9	5.59496	0.833616600606	Ncrassa	544	552	-	CCCCCGGAT
MA0429.1	YLL054C	5.58585	0.81781089792	Ncrassa	750	756	-	CGACCGA
MA0429.1	YLL054C	5.58585	0.81781089792	Ncrassa	1725	1731	-	CTGCCGA
MA0285.1	CRZ1	5.58546	0.820381559619	Ncrassa	990	998	-	GGCAGCCAT
MA0318.1	HMRA2	5.58514	0.81041384711	Ncrassa	1984	1991	-	TATGTATG
MA0301.1	GAT3	5.57626	0.807532974714	Ncrassa	170	178	+	AGATCACTG
MA0267.1	ACE2	5.57394	0.823424930326	Ncrassa	1871	1877	+	ACCAGGA
MA0267.1	ACE2	5.57394	0.823424930326	Ncrassa	2062	2068	+	ACCACCA
MA0267.1	ACE2	5.57394	0.823424930326	Ncrassa	2129	2135	+	ACCATCA
MA0317.1	HCM1	5.57351	0.806010384055	Ncrassa	437	444	+	CCAAACAG
MA0406.1	TEC1	5.57238	0.809278772837	Ncrassa	377	384	+	GCATTTTC
MA0394.1	STP1	5.57202	0.851989250623	Ncrassa	271	278	+	CGAGGCGC
MA0375.1	RSC30	5.57011	0.825632914553	Ncrassa	1719	1726	+	CCCGCGTC
MA0361.1	RDS1	5.56872	0.838065018388	Ncrassa	55	61	-	CGACCGG
MA0361.1	RDS1	5.56872	0.838065018388	Ncrassa	750	756	-	CGACCGA
MA0361.1	RDS1	5.56872	0.838065018388	Ncrassa	1832	1838	+	CGCCCGC
MA0373.1	RPN4	5.5595	0.813935346349	Ncrassa	30	36	+	AGTGGTG
MA0373.1	RPN4	5.5595	0.813935346349	Ncrassa	215	221	-	AGTGGAG
MA0373.1	RPN4	5.5595	0.813935346349	Ncrassa	1610	1616	+	AGTGCCG
MA0373.1	RPN4	5.5595	0.813935346349	Ncrassa	2006	2012	-	AGTGGTG
MA0317.1	HCM1	5.55418	0.805412157376	Ncrassa	1989	1996	+	ATAAACCT
MA0331.1	MCM1	5.55402	0.816482792912	Ncrassa	1364	1375	+	CTCCTATAGGTA
MA0392.1	STB5	5.55188	0.810218157673	Ncrassa	1256	1263	-	CGGTTTGA
MA0276.1	ASH1	5.55054	0.815620682264	Ncrassa	1246	1255	+	CCCAATAAGT
MA0285.1	CRZ1	5.54925	0.819156140429	Ncrassa	1930	1938	+	ACGCGCCGC
MA0431.1	TDA9	5.53947	0.832051717669	Ncrassa	146	154	-	GCCCTGCAT
MA0292.1	ECM22	5.53617	0.828458190726	Ncrassa	207	213	+	CTCTGGA
MA0292.1	ECM22	5.53617	0.828458190726	Ncrassa	537	543	-	CTCTGGA
MA0292.1	ECM22	5.53617	0.828458190726	Ncrassa	1211	1217	-	CTCTGGA
MA0309.1	GZF3	5.53555	0.832855064014	Ncrassa	767	774	-	CGACAAGG
MA0309.1	GZF3	5.53555	0.832855064014	Ncrassa	849	856	+	CGAAAAGG
MA0387.1	SPT2	5.53399	0.844942398752	Ncrassa	1219	1228	+	CTTTGAGGAG
MA0431.1	TDA9	5.53184	0.831836473147	Ncrassa	29	37	-	ACACCACTT
MA0355.1	PHD1	5.52958	0.828520584433	Ncrassa	398	407	+	TCGCGCATCA
MA0429.1	YLL054C	5.52826	0.815853497212	Ncrassa	1291	1297	+	CGGGCTA
MA0285.1	CRZ1	5.52768	0.818426375024	Ncrassa	99	107	-	CCCCGCCTT
MA0310.1	HAC1	5.52656	0.802708262203	Ncrassa	6	13	-	AACACATA
MA0310.1	HAC1	5.52656	0.802708262203	Ncrassa	307	314	+	AACACGCA
MA0301.1	GAT3	5.52282	0.80572228133	Ncrassa	1615	1623	+	CGAACTACG
MA0425.1	YGR067C	5.52122	0.824336002503	Ncrassa	825	838	+	ACCCCAGTAGTCTT
MA0304.1	GCR1	5.521	0.851558285269	Ncrassa	1894	1901	+	AGGAAGGC
MA0424.1	YER184C	5.5195	0.825406373582	Ncrassa	1977	1984	-	GTGCGGAC
MA0334.1	MET32	5.51583	0.808323548911	Ncrassa	215	221	+	CTCCACT
MA0306.1	GIS1	5.51465	0.808324784597	Ncrassa	2017	2025	+	CCCCTTTCC
MA0431.1	TDA9	5.51328	0.831313039134	Ncrassa	9	17	-	CCCCAACAC
MA0334.1	MET32	5.50916	0.808095164014	Ncrassa	366	372	+	CCCCACG
MA0301.1	GAT3	5.50753	0.805204356425	Ncrassa	174	182	-	AGATCAGTG
MA0389.1	SRD1	5.50413	0.801341093454	Ncrassa	177	184	+	TGATCTTG
MA0356.1	PHO2	5.49565	0.898482429418	Ncrassa	421	426	+	TAAATA
MA0356.1	PHO2	5.49565	0.898482429418	Ncrassa	1683	1688	-	TAAATA
MA0328.2	MATALPHA2	5.49035	0.853870469923	Ncrassa	2109	2116	+	CACGTTAT
MA0306.1	GIS1	5.48964	0.807582958555	Ncrassa	1851	1859	-	TCCCATTAT
MA0310.1	HAC1	5.48824	0.801637375317	Ncrassa	1238	1245	-	TACAGGTG
MA0406.1	TEC1	5.48741	0.806907777707	Ncrassa	1413	1420	+	TGATTCCT
MA0388.1	SPT23	5.48364	0.834942431165	Ncrassa	22	29	+	AAAGTGAA
MA0431.1	TDA9	5.48143	0.83041479969	Ncrassa	2030	2038	+	CCGCCTCTC
MA0436.1	YPR022C	5.47635	0.823603064629	Ncrassa	11	17	-	CCCCAAC
MA0436.1	YPR022C	5.47635	0.823603064629	Ncrassa	101	107	-	CCCCGCC
MA0436.1	YPR022C	5.47635	0.823603064629	Ncrassa	674	680	+	CACCACC
MA0436.1	YPR022C	5.47635	0.823603064629	Ncrassa	1654	1660	+	CCCCAGC
MA0436.1	YPR022C	5.47635	0.823603064629	Ncrassa	1935	1941	+	CCGCACC
MA0436.1	YPR022C	5.47635	0.823603064629	Ncrassa	1938	1944	+	CACCACC
MA0380.1	SIP4	5.47599	0.848839420706	Ncrassa	485	491	+	CGCCGGA
MA0317.1	HCM1	5.47437	0.80294225864	Ncrassa	185	192	-	ATCATCAA
MA0387.1	SPT2	5.46923	0.843610150827	Ncrassa	1710	1719	-	GTTTGCAGAA
MA0355.1	PHD1	5.4649	0.8264155118	Ncrassa	1126	1135	-	GCCCGCATGT
MA0317.1	HCM1	5.46439	0.802633183711	Ncrassa	660	667	-	GATAACAA
MA0329.1	MBP1	5.46417	0.855603515766	Ncrassa	323	329	+	ACGTGCA
MA0324.1	LEU3	5.46293	0.82277022533	Ncrassa	31	40	-	CCTACACCAC
MA0423.1	YER130C	5.45666	0.813452600501	Ncrassa	1378	1386	+	CTCCCTGTA
MA0318.1	HMRA2	5.4533	0.806676177114	Ncrassa	1409	1416	+	TATGTGAT
MA0301.1	GAT3	5.4488	0.803214456532	Ncrassa	1460	1468	-	AGATTTGCA
MA0405.1	TEA1	5.44818	0.835117592574	Ncrassa	1128	1135	-	GCCCGCAT
MA0411.1	UPC2	5.44669	0.83226454822	Ncrassa	732	738	-	GGTACGG
MA0305.1	GCR2	5.44182	0.835050007622	Ncrassa	584	590	-	GCTGCCC
MA0305.1	GCR2	5.44182	0.835050007622	Ncrassa	609	615	-	GCTGCCC
MA0338.1	MIG2	5.44061	0.826538215264	Ncrassa	689	695	-	CCCCTCT
MA0406.1	TEC1	5.43979	0.805578806859	Ncrassa	887	894	+	GCATGCTC
MA0399.1	SUT1	5.43849	0.849222512188	Ncrassa	231	237	-	GACGGAG
MA0399.1	SUT1	5.43834	0.849218143136	Ncrassa	605	611	+	CGCTGGG
MA0324.1	LEU3	5.43662	0.822193367858	Ncrassa	1719	1728	-	CCGACGCGGG
MA0279.1	CAD1	5.42901	0.830766290456	Ncrassa	839	848	+	CTTAGTCATT
MA0431.1	TDA9	5.42593	0.828849916752	Ncrassa	806	814	-	GCCACTCTC
MA0399.1	SUT1	5.42433	0.848818082252	Ncrassa	1973	1979	-	GACCGGG
MA0423.1	YER130C	5.41722	0.812461213101	Ncrassa	1094	1102	+	CCCCATAAA
MA0292.1	ECM22	5.41196	0.824482891019	Ncrassa	536	542	+	ATCCAGA
MA0292.1	ECM22	5.41196	0.824482891019	Ncrassa	665	671	+	ATCCTGA
MA0292.1	ECM22	5.41196	0.824482891019	Ncrassa	724	730	-	ATCCAGA
MA0380.1	SIP4	5.4105	0.846826328689	Ncrassa	524	530	-	ACCCGAA
MA0393.1	STE12	5.40901	0.881506395988	Ncrassa	669	675	+	TGACACA
MA0318.1	HMRA2	5.40868	0.805411094827	Ncrassa	1385	1392	+	TACGTAAT
MA0375.1	RSC30	5.40769	0.821265017007	Ncrassa	274	281	+	GGCGCACG
MA0301.1	GAT3	5.4004	0.801574406777	Ncrassa	1463	1471	+	AAATCTTTA
MA0431.1	TDA9	5.39566	0.827996240333	Ncrassa	1654	1662	+	CCCCAGCTT
MA0431.1	TDA9	5.39566	0.827996240333	Ncrassa	1819	1827	+	CCCCCGGTT
MA0423.1	YER130C	5.3862	0.811681432759	Ncrassa	1878	1886	-	TCCGCTTTT
MA0306.1	GIS1	5.38013	0.804335482838	Ncrassa	1093	1101	+	TCCCCATAA
MA0392.1	STB5	5.37606	0.804090017194	Ncrassa	1651	1658	-	TGGGGTTA
MA0405.1	TEA1	5.37432	0.833058204728	Ncrassa	1716	1723	-	GCGGGTTT
MA0318.1	HMRA2	5.36488	0.804169251477	Ncrassa	957	964	+	TGTGTATG
MA0299.1	GAL4	5.36327	0.822475559714	Ncrassa	583	597	+	AGGGCAGCAACACTC
MA0334.1	MET32	5.35781	0.802912490712	Ncrassa	1105	1111	+	AGCCAGA
MA0334.1	MET32	5.35781	0.802912490712	Ncrassa	1157	1163	-	AGTCACA
MA0334.1	MET32	5.35781	0.802912490712	Ncrassa	1227	1233	+	AGCCAAA
MA0320.1	IME1	5.35454	0.807068613927	Ncrassa	455	462	-	CAGCTGAG
MA0330.1	MBP1::SWI6	5.35197	0.869467775626	Ncrassa	1625	1631	+	ATGCGTT
MA0394.1	STP1	5.34649	0.846649426011	Ncrassa	272	279	-	TGCGCCTC
MA0334.1	MET32	5.34366	0.802428125975	Ncrassa	588	594	+	AGCAACA
MA0388.1	SPT23	5.33577	0.831281124809	Ncrassa	1847	1854	+	AAAAATAA
MA0324.1	LEU3	5.33241	0.819908136458	Ncrassa	446	455	+	CCTTTTGCTC
MA0276.1	ASH1	5.32807	0.811090563335	Ncrassa	872	881	-	CCAGGACTGG
MA0268.1	ADR1	5.32737	0.825785257075	Ncrassa	546	552	-	CCCCCGG
MA0268.1	ADR1	5.32737	0.825785257075	Ncrassa	1819	1825	+	CCCCCGG
MA0425.1	YGR067C	5.32272	0.818606837416	Ncrassa	1971	1984	+	ACCCCGGTCCGCAC
MA0331.1	MCM1	5.31609	0.812717971902	Ncrassa	249	260	+	CTGATTTTGGGA
MA0436.1	YPR022C	5.3159	0.818648664808	Ncrassa	10	16	-	CCCAACA
MA0436.1	YPR022C	5.3159	0.818648664808	Ncrassa	13	19	-	CCCCCCA
MA0436.1	YPR022C	5.3159	0.818648664808	Ncrassa	683	689	+	CACCACA
MA0436.1	YPR022C	5.3159	0.818648664808	Ncrassa	908	914	-	CGCCACA
MA0436.1	YPR022C	5.3159	0.818648664808	Ncrassa	1094	1100	+	CCCCATA
MA0436.1	YPR022C	5.3159	0.818648664808	Ncrassa	1511	1517	-	CCCAACA
MA0436.1	YPR022C	5.3159	0.818648664808	Ncrassa	1923	1929	+	CCACACA
MA0436.1	YPR022C	5.3159	0.818648664808	Ncrassa	1979	1985	+	CCGCACA
MA0436.1	YPR022C	5.3159	0.818648664808	Ncrassa	2001	2007	+	CCCCCCA
MA0339.1	MIG3	5.31085	0.8214529753	Ncrassa	1933	1939	+	CGCCGCA
MA0431.1	TDA9	5.3081	0.82552709374	Ncrassa	110	118	-	TCCGCTCTC
MA0431.1	TDA9	5.3081	0.82552709374	Ncrassa	1345	1353	+	TCCTCTCTC
MA0431.1	TDA9	5.3081	0.82552709374	Ncrassa	2016	2024	+	TCCCCTTTC
MA0399.1	SUT1	5.3051	0.845415067162	Ncrassa	1933	1939	+	CGCCGCA
MA0437.1	YPR196W	5.30375	0.807817614745	Ncrassa	103	111	-	TCTTCCCCG
MA0304.1	GCR1	5.29623	0.847598072821	Ncrassa	85	92	+	TGGAAGGT
MA0304.1	GCR1	5.29623	0.847598072821	Ncrassa	919	926	-	TGGAAGGT
MA0399.1	SUT1	5.29509	0.845129214112	Ncrassa	1129	1135	+	TGCGGGC
MA0399.1	SUT1	5.29509	0.845129214112	Ncrassa	1833	1839	-	TGCGGGC
MA0425.1	YGR067C	5.29437	0.817788564178	Ncrassa	4	17	-	CCCCAACACATATC
MA0394.1	STP1	5.29431	0.845414063626	Ncrassa	1721	1728	+	CGCGTCGG
MA0365.1	RFX1	5.2854	0.801689188445	Ncrassa	426	433	+	AGTCGCTA
MA0365.1	RFX1	5.2854	0.801689188445	Ncrassa	458	465	+	AGCTGCTA
MA0365.1	RFX1	5.2854	0.801689188445	Ncrassa	1392	1399	-	AGATGCCA
MA0268.1	ADR1	5.28389	0.824249694599	Ncrassa	1606	1612	-	ACTCCAG
MA0367.1	RGT1	5.28216	0.803298188961	Ncrassa	1290	1300	-	GAATAGCCCGA
MA0306.1	GIS1	5.28114	0.801399896469	Ncrassa	851	859	-	AACCCTTTT
MA0357.1	PHO4	5.2779	0.848048540888	Ncrassa	1733	1740	+	GCACGCTC
MA0357.1	PHO4	5.2779	0.848048540888	Ncrassa	1733	1740	-	GAGCGTGC
MA0270.1	AFT2	5.27649	0.801315760364	Ncrassa	136	143	-	CGCAACCG
MA0339.1	MIG3	5.27528	0.82024827434	Ncrassa	215	221	+	CTCCACT
MA0388.1	SPT23	5.26891	0.82962543549	Ncrassa	376	383	-	AAAATGCG
MA0417.1	YAP5	5.26755	0.867620407359	Ncrassa	1691	1696	-	AAATAT
MA0288.1	CUP9	5.26531	0.805121007992	Ncrassa	6	14	-	CAACACATA
MA0394.1	STP1	5.26489	0.844717556418	Ncrassa	259	266	-	CGCGTCTC
MA0375.1	RSC30	5.26485	0.81742401487	Ncrassa	395	402	+	ACCTCGCG
MA0375.1	RSC30	5.26485	0.81742401487	Ncrassa	1635	1642	-	ACCGAGCG
MA0329.1	MBP1	5.25844	0.847642949942	Ncrassa	322	328	-	GCACGTC
MA0274.1	ARR1	5.25164	0.845818535736	Ncrassa	1484	1491	-	AGGTGAAT
MA0370.1	RME1	5.25138	0.805887472877	Ncrassa	287	296	+	TGCAGGGGAA
MA0424.1	YER184C	5.25049	0.817407102679	Ncrassa	544	551	+	ATCCGGGG
MA0316.1	HAP5	5.24901	0.805656143928	Ncrassa	1493	1507	+	CCCAGCCCTATGGGT
MA0267.1	ACE2	5.24741	0.81266507549	Ncrassa	992	998	-	GGCAGCC
MA0423.1	YER130C	5.23942	0.807991500963	Ncrassa	11	19	-	CCCCCCAAC
MA0306.1	GIS1	5.23828	0.800128978486	Ncrassa	2007	2015	+	ACCACTTTT
MA0411.1	UPC2	5.22988	0.82482632387	Ncrassa	124	130	+	AGTACGG
MA0417.1	YAP5	5.22826	0.866424093681	Ncrassa	1301	1306	+	TAGCAA
MA0337.1	MIG1	5.22702	0.832878864904	Ncrassa	1832	1838	+	CGCCCGC
MA0337.1	MIG1	5.22702	0.832878864904	Ncrassa	2027	2033	+	CTCCCGC
MA0339.1	MIG3	5.22382	0.81850493258	Ncrassa	147	153	-	CCCTGCA
MA0339.1	MIG3	5.22382	0.81850493258	Ncrassa	287	293	-	CCCTGCA
MA0339.1	MIG3	5.22382	0.81850493258	Ncrassa	1994	2000	+	CCTCGCA
MA0429.1	YLL054C	5.21999	0.805376547236	Ncrassa	1818	1824	-	CGGGGGC
MA0394.1	STP1	5.21861	0.84362159031	Ncrassa	697	704	-	TGCGGGTC
MA0274.1	ARR1	5.2148	0.844874659019	Ncrassa	1859	1866	+	AGTTGCAA
MA0388.1	SPT23	5.21108	0.828193597427	Ncrassa	176	183	-	AAGATCAG
MA0288.1	CUP9	5.20945	0.803802904846	Ncrassa	1142	1150	+	TGACTGAAT
MA0425.1	YGR067C	5.20829	0.815304071653	Ncrassa	539	552	-	CCCCCGGATCTCTG
MA0292.1	ECM22	5.20008	0.817701251415	Ncrassa	723	729	+	TTCTGGA
MA0292.1	ECM22	5.20008	0.817701251415	Ncrassa	1475	1481	+	TTCAGGA
MA0275.1	ASG1	5.19846	0.852947680968	Ncrassa	487	492	+	CCGGAG
MA0299.1	GAL4	5.19627	0.820079747804	Ncrassa	927	941	+	CGTCAGAGCACACTC
MA0349.1	OPI1	5.19384	0.820899739573	Ncrassa	733	739	+	CGTACCA
MA0285.1	CRZ1	5.18779	0.806924715888	Ncrassa	964	972	-	GAATGCCAC
MA0329.1	MBP1	5.18628	0.844850923265	Ncrassa	620	626	+	TCACGTC
MA0331.1	MCM1	5.18612	0.810661404133	Ncrassa	1952	1963	+	CCAAATCAGCCA
MA0338.1	MIG2	5.18538	0.817854466475	Ncrassa	1718	1724	+	ACCCGCG
MA0338.1	MIG2	5.18538	0.817854466475	Ncrassa	2028	2034	+	TCCCGCC
MA0292.1	ECM22	5.18397	0.817185381682	Ncrassa	126	132	-	TCCCGTA
MA0292.1	ECM22	5.18397	0.817185381682	Ncrassa	1290	1296	-	AGCCCGA
MA0338.1	MIG2	5.1814	0.817718740314	Ncrassa	147	153	-	CCCTGCA
MA0338.1	MIG2	5.1814	0.817718740314	Ncrassa	287	293	-	CCCTGCA
MA0338.1	MIG2	5.1814	0.817718740314	Ncrassa	1933	1939	+	CGCCGCA
MA0338.1	MIG2	5.1814	0.817718740314	Ncrassa	1994	2000	+	CCTCGCA
MA0370.1	RME1	5.17773	0.804259717397	Ncrassa	720	729	-	TCCAGAAGGG
MA0431.1	TDA9	5.17723	0.821836511471	Ncrassa	1978	1986	+	TCCGCACAT
MA0276.1	ASH1	5.17618	0.807997471072	Ncrassa	924	933	+	CCACGTCAGA
MA0405.1	TEA1	5.17501	0.827501432393	Ncrassa	229	236	-	ACGGAGTT
MA0405.1	TEA1	5.17501	0.827501432393	Ncrassa	1806	1813	-	CCGGGGTT
MA0285.1	CRZ1	5.17425	0.806466399914	Ncrassa	45	53	-	TTCAGCCTT
MA0320.1	IME1	5.17356	0.803256447509	Ncrassa	485	492	+	CGCCGGAG
MA0285.1	CRZ1	5.16765	0.806243357324	Ncrassa	1224	1232	+	AGGAGCCAA
MA0329.1	MBP1	5.16744	0.844121854511	Ncrassa	1138	1144	-	TCACGAA
MA0276.1	ASH1	5.16359	0.807741097063	Ncrassa	620	629	+	TCACGTCAGT
MA0424.1	YER184C	5.1593	0.81469533762	Ncrassa	1612	1619	-	GTTCGGCA
MA0331.1	MCM1	5.15192	0.810120295807	Ncrassa	870	881	-	CCAGGACTGGAA
MA0431.1	TDA9	5.15125	0.821103857148	Ncrassa	2005	2013	+	CCACCACTT
MA0425.1	YGR067C	5.15082	0.81364528433	Ncrassa	902	915	-	ACGCCACAATTCAT
MA0434.1	YPR013C	5.15013	0.808065443539	Ncrassa	1951	1959	+	CCCAAATCA
MA0288.1	CUP9	5.14857	0.802366357183	Ncrassa	906	914	-	CGCCACAAT
MA0370.1	RME1	5.14717	0.803584333245	Ncrassa	1048	1057	+	TGTAGTGGAA
MA0339.1	MIG3	5.14469	0.81582419914	Ncrassa	689	695	-	CCCCTCT
MA0288.1	CUP9	5.14165	0.802202947411	Ncrassa	1624	1632	-	TAACGCATT
MA0299.1	GAL4	5.13922	0.819261147266	Ncrassa	636	650	-	CGCTGGTGACTGGGC
MA0394.1	STP1	5.13701	0.841689709427	Ncrassa	263	270	+	CGCGGTTC
MA0268.1	ADR1	5.13054	0.818833331644	Ncrassa	31	37	-	ACACCAC
MA0268.1	ADR1	5.13054	0.818833331644	Ncrassa	673	679	+	ACACCAC
MA0268.1	ADR1	5.13054	0.818833331644	Ncrassa	909	915	-	ACGCCAC
MA0411.1	UPC2	5.13041	0.821413730941	Ncrassa	521	527	-	CGAACGG
MA0425.1	YGR067C	5.12058	0.812772386141	Ncrassa	1937	1950	+	GCACCACCCATTCA
MA0338.1	MIG2	5.11966	0.815618245741	Ncrassa	12	18	-	CCCCCAA
MA0305.1	GCR2	5.11261	0.825706453593	Ncrassa	1172	1178	-	GCTTGCT
MA0305.1	GCR2	5.11261	0.825706453593	Ncrassa	1302	1308	-	GCTTGCT
MA0355.1	PHD1	5.10846	0.814814659573	Ncrassa	1239	1248	+	ACCTGTACCC
MA0337.1	MIG1	5.10672	0.82871637975	Ncrassa	1130	1136	-	AGCCCGC
MA0337.1	MIG1	5.10672	0.82871637975	Ncrassa	1717	1723	+	AACCCGC
MA0355.1	PHD1	5.10634	0.81474566166	Ncrassa	1672	1681	-	CGACGCACAG
MA0399.1	SUT1	5.105	0.839703450468	Ncrassa	309	315	+	CACGCAG
MA0399.1	SUT1	5.105	0.839703450468	Ncrassa	1584	1590	+	CACGCAG
MA0424.1	YER184C	5.10394	0.813049164572	Ncrassa	207	214	+	CTCTGGAG
MA0424.1	YER184C	5.10394	0.813049164572	Ncrassa	207	214	-	CTCCAGAG
MA0324.1	LEU3	5.10261	0.814869100476	Ncrassa	1967	1976	+	CCTGACCCCG
MA0328.2	MATALPHA2	5.09692	0.846072352408	Ncrassa	1458	1465	+	CATGCAAA
MA0431.1	TDA9	5.09576	0.819538960763	Ncrassa	214	222	+	GCTCCACTT
MA0431.1	TDA9	5.09135	0.819414603836	Ncrassa	907	915	-	ACGCCACAA
MA0374.1	RSC3	5.08819	0.83287292525	Ncrassa	398	404	-	TGCGCGA
MA0324.1	LEU3	5.08515	0.814486205304	Ncrassa	1968	1977	+	CTGACCCCGG
MA0267.1	ACE2	5.08289	0.807243949305	Ncrassa	147	153	-	CCCTGCA
MA0267.1	ACE2	5.08289	0.807243949305	Ncrassa	287	293	-	CCCTGCA
MA0434.1	YPR013C	5.08186	0.806279114215	Ncrassa	1713	1721	+	TGCAAACCC
MA0434.1	YPR013C	5.08186	0.806279114215	Ncrassa	1857	1865	-	TGCAACTCC
MA0324.1	LEU3	5.07969	0.814366429662	Ncrassa	49	58	+	CTGAAGCCGG
MA0304.1	GCR1	5.079	0.84377056869	Ncrassa	1101	1108	+	AAGAAGCC
MA0292.1	ECM22	5.07414	0.813670169221	Ncrassa	1809	1815	-	AACCGGG
MA0292.1	ECM22	5.07414	0.813670169221	Ncrassa	1821	1827	-	AACCGGG
MA0375.1	RSC30	5.06763	0.812120182327	Ncrassa	397	404	-	TGCGCGAG
MA0305.1	GCR2	5.0642	0.824332498651	Ncrassa	1101	1107	-	GCTTCTT
MA0288.1	CUP9	5.06415	0.800374034004	Ncrassa	955	963	-	ATACACATT
MA0349.1	OPI1	5.06298	0.817019528973	Ncrassa	371	377	-	CGAATCG
MA0276.1	ASH1	5.06114	0.805654828441	Ncrassa	1809	1818	-	CTGAACCGGG
MA0425.1	YGR067C	5.05933	0.811004624175	Ncrassa	1123	1136	-	AGCCCGCATGTAGA
MA0337.1	MIG1	5.05796	0.827029164913	Ncrassa	547	553	-	TCCCCCG
MA0437.1	YPR196W	5.05613	0.801412913929	Ncrassa	1903	1911	+	AAAAAACCG
MA0355.1	PHD1	5.05586	0.813102685712	Ncrassa	992	1001	-	AGAGGCAGCC
MA0417.1	YAP5	5.05301	0.861087090725	Ncrassa	1371	1376	+	AGGTAT
MA0387.1	SPT2	5.05251	0.835038266448	Ncrassa	970	979	-	ATCTACAGAA
MA0434.1	YPR013C	5.04255	0.805250336857	Ncrassa	706	714	+	TGAACATCC
MA0276.1	ASH1	5.03759	0.805175337287	Ncrassa	1719	1728	-	CCGACGCGGG
MA0349.1	OPI1	5.03668	0.816239683556	Ncrassa	521	527	-	CGAACGG
MA0349.1	OPI1	5.03668	0.816239683556	Ncrassa	1068	1074	-	CGAACAG
MA0380.1	SIP4	5.03491	0.83528071683	Ncrassa	207	213	+	CTCTGGA
MA0380.1	SIP4	5.03491	0.83528071683	Ncrassa	208	214	-	CTCCAGA
MA0380.1	SIP4	5.03491	0.83528071683	Ncrassa	537	543	-	CTCTGGA
MA0380.1	SIP4	5.03491	0.83528071683	Ncrassa	1211	1217	-	CTCTGGA
MA0380.1	SIP4	5.03491	0.83528071683	Ncrassa	1476	1482	-	CTCCTGA
MA0324.1	LEU3	5.03311	0.813345058698	Ncrassa	492	501	-	CCTGTGCTGC
MA0355.1	PHD1	5.03263	0.812346905602	Ncrassa	1833	1842	+	GCCCGCAACC
MA0387.1	SPT2	5.02922	0.834559229619	Ncrassa	1336	1345	+	TCTTGACGAT
MA0425.1	YGR067C	5.02209	0.809929727898	Ncrassa	330	343	+	GTCCCACCTCGAAT
MA0313.1	HAP2	5.02192	0.896759015176	Ncrassa	12	16	+	TTGGG
MA0313.1	HAP2	5.02192	0.896759015176	Ncrassa	63	67	+	TTGGG
MA0313.1	HAP2	5.02192	0.896759015176	Ncrassa	255	259	+	TTGGG
MA0313.1	HAP2	5.02192	0.896759015176	Ncrassa	436	440	-	TTGGG
MA0313.1	HAP2	5.02192	0.896759015176	Ncrassa	1246	1250	-	TTGGG
MA0313.1	HAP2	5.02192	0.896759015176	Ncrassa	1436	1440	+	TTGGG
MA0313.1	HAP2	5.02192	0.896759015176	Ncrassa	1513	1517	+	TTGGG
MA0313.1	HAP2	5.02192	0.896759015176	Ncrassa	1751	1755	-	TTGGG
MA0313.1	HAP2	5.02192	0.896759015176	Ncrassa	1951	1955	-	TTGGG
MA0387.1	SPT2	5.01954	0.834360185937	Ncrassa	252	261	+	ATTTTGGGAG
MA0375.1	RSC30	5.0139	0.81067541947	Ncrassa	1819	1826	-	ACCGGGGG
MA0305.1	GCR2	5.01225	0.822858072476	Ncrassa	1414	1420	+	GATTCCT
MA0309.1	GZF3	5.01049	0.818022967785	Ncrassa	1134	1141	-	CGAAAAGC
MA0370.1	RME1	5.00766	0.800500882731	Ncrassa	849	858	+	CGAAAAGGGT
MA0285.1	CRZ1	5.00605	0.800774804183	Ncrassa	1667	1675	-	ACAGGCCAC
MA0349.1	OPI1	5.00574	0.815322240816	Ncrassa	1257	1263	+	CAAACCG
MA0349.1	OPI1	5.00574	0.815322240816	Ncrassa	1823	1829	-	CAAACCG
MA0285.1	CRZ1	5.00378	0.800698030933	Ncrassa	1437	1445	-	TCCAGCCCA
MA0436.1	YPR022C	5.00108	0.808927072022	Ncrassa	30	36	-	CACCACT
MA0436.1	YPR022C	5.00108	0.808927072022	Ncrassa	215	221	+	CTCCACT
MA0436.1	YPR022C	5.00108	0.808927072022	Ncrassa	689	695	-	CCCCTCT
MA0436.1	YPR022C	5.00108	0.808927072022	Ncrassa	826	832	+	CCCCAGT
MA0436.1	YPR022C	5.00108	0.808927072022	Ncrassa	2006	2012	+	CACCACT
MA0361.1	RDS1	5.00008	0.820874313986	Ncrassa	547	553	+	CGGGGGA
MA0361.1	RDS1	5.00008	0.820874313986	Ncrassa	1818	1824	-	CGGGGGC
MA0305.1	GCR2	4.99884	0.822477664893	Ncrassa	1356	1362	+	GCTTCAA
MA0304.1	GCR1	4.99367	0.842267140392	Ncrassa	992	999	-	AGGCAGCC
MA0434.1	YPR013C	4.99092	0.803899487927	Ncrassa	371	379	-	TGCGAATCG
MA0355.1	PHD1	4.98422	0.810771267024	Ncrassa	1579	1588	+	TGTTGCACGC
MA0267.1	ACE2	4.98219	0.803925578686	Ncrassa	247	253	-	ATCAGCC
MA0267.1	ACE2	4.98219	0.803925578686	Ncrassa	348	354	+	ATCAGCC
MA0267.1	ACE2	4.98219	0.803925578686	Ncrassa	762	768	+	ATCAGCC
MA0267.1	ACE2	4.98219	0.803925578686	Ncrassa	1956	1962	+	ATCAGCC
MA0316.1	HAP5	4.98162	0.802102622614	Ncrassa	2096	2110	-	TGTTTTTTGATGGAT
MA0355.1	PHD1	4.98083	0.810660833117	Ncrassa	140	149	-	GCATGCCGCA
MA0374.1	RSC3	4.97986	0.828724954905	Ncrassa	1930	1936	-	GGCGCGT
MA0304.1	GCR1	4.9798	0.842022794437	Ncrassa	555	562	-	TGGATGCG
MA0411.1	UPC2	4.97833	0.81619640923	Ncrassa	1365	1371	-	TATAGGA
MA0379.1	MOT2	4.97603	0.834546072986	Ncrassa	1367	1371	+	CTATA
MA0379.1	MOT2	4.97603	0.834546072986	Ncrassa	1368	1372	-	CTATA
MA0304.1	GCR1	4.97311	0.841904998582	Ncrassa	143	150	-	TGCATGCC
MA0304.1	GCR1	4.97311	0.841904998582	Ncrassa	1456	1463	-	TGCATGCC
MA0268.1	ADR1	4.97008	0.813165704016	Ncrassa	1091	1097	+	ACTCCCC
MA0394.1	STP1	4.96902	0.837712168148	Ncrassa	908	915	+	TGTGGCGT
MA0424.1	YER184C	4.96887	0.809032471141	Ncrassa	1933	1940	-	GTGCGGCG
MA0339.1	MIG3	4.96716	0.809810095717	Ncrassa	1718	1724	+	ACCCGCG
MA0271.1	ARG80	4.96484	0.866269712866	Ncrassa	789	794	+	AGACCC
MA0431.1	TDA9	4.95517	0.815574371022	Ncrassa	286	294	-	CCCCTGCAA
MA0431.1	TDA9	4.95517	0.815574371022	Ncrassa	1832	1840	+	CGCCCGCAA
MA0388.1	SPT23	4.95041	0.821739079858	Ncrassa	943	950	+	GAAACAAA
MA0434.1	YPR013C	4.94909	0.802804878801	Ncrassa	855	863	-	CGTCAACCC
MA0305.1	GCR2	4.94689	0.821003252252	Ncrassa	868	874	+	GGTTCCA
MA0423.1	YER130C	4.9445	0.800577738047	Ncrassa	466	474	-	ACCCTTGTT
MA0423.1	YER130C	4.9445	0.800577738047	Ncrassa	1807	1815	+	ACCCCGGTT
MA0424.1	YER184C	4.93766	0.808104491511	Ncrassa	231	238	+	CTCCGTCA
MA0424.1	YER184C	4.93766	0.808104491511	Ncrassa	595	602	+	CTCTGGCA
MA0267.1	ACE2	4.93479	0.802363718002	Ncrassa	10	16	-	CCCAACA
MA0267.1	ACE2	4.93479	0.802363718002	Ncrassa	759	765	+	CCCATCA
MA0267.1	ACE2	4.93479	0.802363718002	Ncrassa	827	833	+	CCCAGTA
MA0267.1	ACE2	4.93479	0.802363718002	Ncrassa	1511	1517	-	CCCAACA
MA0267.1	ACE2	4.93479	0.802363718002	Ncrassa	2004	2010	+	CCCACCA
MA0388.1	SPT23	4.93467	0.821349125989	Ncrassa	708	715	+	AACATCCA
MA0276.1	ASH1	4.92768	0.802937203745	Ncrassa	540	549	-	CCGGATCTCT
MA0357.1	PHO4	4.91685	0.841083542708	Ncrassa	131	138	+	GAACGCGG
MA0357.1	PHO4	4.91685	0.841083542708	Ncrassa	131	138	-	CCGCGTTC
MA0357.1	PHO4	4.91685	0.841083542708	Ncrassa	1928	1935	+	CAACGCGC
MA0357.1	PHO4	4.91685	0.841083542708	Ncrassa	1928	1935	-	GCGCGTTG
MA0274.1	ARR1	4.91305	0.837144490968	Ncrassa	739	746	+	ATGTGCAT
MA0339.1	MIG3	4.90944	0.807854899884	Ncrassa	2028	2034	+	TCCCGCC
MA0339.1	MIG3	4.9083	0.807816099008	Ncrassa	683	689	+	CACCACA
MA0339.1	MIG3	4.9083	0.807816099008	Ncrassa	908	914	-	CGCCACA
MA0387.1	SPT2	4.90782	0.832062135263	Ncrassa	778	787	+	TTTTAGCGGA
MA0355.1	PHD1	4.90565	0.808214045449	Ncrassa	1915	1924	-	GGCTGCTGCC
MA0355.1	PHD1	4.90483	0.808187259484	Ncrassa	308	317	-	GGCTGCGTGT
MA0268.1	ADR1	4.90227	0.810770849704	Ncrassa	1512	1518	-	ACCCAAC
MA0434.1	YPR013C	4.90126	0.801553326538	Ncrassa	976	984	-	TTCAGATCT
MA0431.1	TDA9	4.89205	0.813794230116	Ncrassa	825	833	+	ACCCCAGTA
MA0405.1	TEA1	4.88177	0.819325872562	Ncrassa	1581	1588	-	GCGTGCAA
MA0425.1	YGR067C	4.87965	0.80581833669	Ncrassa	1216	1229	-	GCTCCTCAAAGTCT
MA0399.1	SUT1	4.87397	0.833108727239	Ncrassa	782	788	+	AGCGGAA
MA0399.1	SUT1	4.87397	0.833108727239	Ncrassa	1881	1887	+	AGCGGAA
MA0399.1	SUT1	4.87026	0.833002890018	Ncrassa	1426	1432	+	AACGGAG
MA0276.1	ASH1	4.86621	0.801685347414	Ncrassa	732	741	+	CCGTACCATG
MA0361.1	RDS1	4.8659	0.816817742169	Ncrassa	484	490	+	TCGCCGG
MA0355.1	PHD1	4.86437	0.806870417397	Ncrassa	1583	1592	+	GCACGCAGTG
MA0309.1	GZF3	4.8624	0.813839744607	Ncrassa	1248	1255	+	CAATAAGT
MA0382.1	SKO1	4.86185	0.817306222321	Ncrassa	968	975	-	ACAGAATG
MA0382.1	SKO1	4.86185	0.817306222321	Ncrassa	1166	1173	+	ACATAAAG
MA0382.1	SKO1	4.86185	0.817306222321	Ncrassa	1849	1856	+	AAATAATG
MA0355.1	PHD1	4.86095	0.806759238573	Ncrassa	2067	2076	-	ACCTGCGCTG
MA0355.1	PHD1	4.85909	0.806698589935	Ncrassa	1710	1719	+	TTCTGCAAAC
MA0399.1	SUT1	4.85609	0.832598473693	Ncrassa	1809	1815	-	AACCGGG
MA0399.1	SUT1	4.85609	0.832598473693	Ncrassa	1821	1827	-	AACCGGG
MA0316.1	HAP5	4.8545	0.800413358628	Ncrassa	352	366	-	GAAATGTTCATTGGC
MA0304.1	GCR1	4.85423	0.839810356242	Ncrassa	1355	1362	-	TTGAAGCT
MA0399.1	SUT1	4.85077	0.832446591292	Ncrassa	396	402	-	CGCGAGG
MA0399.1	SUT1	4.85039	0.832435825186	Ncrassa	126	132	+	TACGGGA
MA0411.1	UPC2	4.84987	0.811789268746	Ncrassa	1406	1412	-	CATACAA
MA0399.1	SUT1	4.84986	0.832420717249	Ncrassa	496	502	+	CACAGGG
MA0434.1	YPR013C	4.84801	0.800159854158	Ncrassa	183	191	+	TGTTGATGA
MA0434.1	YPR013C	4.84801	0.800159854158	Ncrassa	2113	2121	-	TGTTGATAA
MA0355.1	PHD1	4.84593	0.806270433519	Ncrassa	552	561	+	GACCGCATCC
MA0399.1	SUT1	4.84335	0.832234835185	Ncrassa	580	586	+	GGCAGGG
MA0305.1	GCR2	4.83469	0.817818609183	Ncrassa	2094	2100	+	TCATCCA
MA0355.1	PHD1	4.83114	0.805788922442	Ncrassa	137	146	-	TGCCGCAACC
MA0337.1	MIG1	4.82967	0.8191301313	Ncrassa	1818	1824	+	GCCCCCG
MA0431.1	TDA9	4.82272	0.811839225728	Ncrassa	1221	1229	-	GCTCCTCAA
MA0307.1	GLN3	4.82251	0.861529919808	Ncrassa	165	169	-	GATTT
MA0307.1	GLN3	4.82251	0.861529919808	Ncrassa	251	255	+	GATTT
MA0307.1	GLN3	4.82251	0.861529919808	Ncrassa	1463	1467	-	GATTT
MA0307.1	GLN3	4.82251	0.861529919808	Ncrassa	1537	1541	+	GATTT
MA0307.1	GLN3	4.82251	0.861529919808	Ncrassa	1865	1869	-	GATTT
MA0307.1	GLN3	4.82251	0.861529919808	Ncrassa	1954	1958	-	GATTT
MA0339.1	MIG3	4.82128	0.804868072442	Ncrassa	10	16	-	CCCAACA
MA0339.1	MIG3	4.82128	0.804868072442	Ncrassa	1511	1517	-	CCCAACA
MA0339.1	MIG3	4.82128	0.804868072442	Ncrassa	1923	1929	+	CCACACA
MA0339.1	MIG3	4.82128	0.804868072442	Ncrassa	1979	1985	+	CCGCACA
MA0424.1	YER184C	4.81992	0.804603280874	Ncrassa	1723	1730	+	CGTCGGCA
MA0394.1	STP1	4.81302	0.834018578901	Ncrassa	1920	1927	-	TGTGGCTG
MA0274.1	ARR1	4.80768	0.834445046069	Ncrassa	1684	1691	+	ATTTAAGA
MA0411.1	UPC2	4.80652	0.810302183355	Ncrassa	464	470	+	TAAACAA
MA0424.1	YER184C	4.80326	0.80410790466	Ncrassa	781	788	+	TAGCGGAA
MA0424.1	YER184C	4.80326	0.80410790466	Ncrassa	1880	1887	+	AAGCGGAA
MA0425.1	YGR067C	4.80316	0.803610739955	Ncrassa	1717	1730	+	AACCCGCGTCGGCA
MA0268.1	ADR1	4.80226	0.807238390753	Ncrassa	2016	2022	+	TCCCCTT
MA0331.1	MCM1	4.80081	0.804564481388	Ncrassa	792	803	+	CCCATCCGGGAC
MA0271.1	ARG80	4.80035	0.861320117909	Ncrassa	1676	1681	-	CGACGC
MA0271.1	ARG80	4.80035	0.861320117909	Ncrassa	1722	1727	-	CGACGC
MA0355.1	PHD1	4.80002	0.804776239171	Ncrassa	32	41	-	ACCTACACCA
MA0355.1	PHD1	4.80002	0.804776239171	Ncrassa	678	687	+	ACCTTCACCA
MA0339.1	MIG3	4.79937	0.804125783583	Ncrassa	208	214	-	CTCCAGA
MA0425.1	YGR067C	4.79875	0.803483433127	Ncrassa	2032	2045	+	GCCTCTCCTTCTAG
MA0425.1	YGR067C	4.7906	0.803248321501	Ncrassa	1993	2006	+	ACCTCGCACCCCCC
MA0324.1	LEU3	4.78563	0.807918192222	Ncrassa	487	496	+	CCGGAGCAGC
MA0399.1	SUT1	4.78474	0.830561964666	Ncrassa	261	267	+	GACGCGG
MA0399.1	SUT1	4.78474	0.830561964666	Ncrassa	1720	1726	-	GACGCGG
MA0411.1	UPC2	4.77531	0.809231353619	Ncrassa	293	299	+	GGAACGG
MA0388.1	SPT23	4.77095	0.817295268197	Ncrassa	1858	1865	+	GAGTTGCA
MA0328.2	MATALPHA2	4.76965	0.83958575091	Ncrassa	1409	1416	+	TATGTGAT
MA0324.1	LEU3	4.76956	0.807565787296	Ncrassa	102	111	-	TCTTCCCCGC
MA0324.1	LEU3	4.76956	0.807565787296	Ncrassa	1489	1498	+	CCTTCCCAGC
MA0431.1	TDA9	4.76254	0.810142011852	Ncrassa	384	392	-	ACCACTCTG
MA0355.1	PHD1	4.75408	0.803281020563	Ncrassa	273	282	-	ACGTGCGCCT
MA0394.1	STP1	4.7497	0.832519405647	Ncrassa	310	317	-	GGCTGCGT
MA0340.1	MOT3	4.74216	0.867898232156	Ncrassa	884	889	+	GAGGCA
MA0340.1	MOT3	4.74216	0.867898232156	Ncrassa	995	1000	-	GAGGCA
MA0340.1	MOT3	4.74216	0.867898232156	Ncrassa	1060	1065	-	GAGGTA
MA0340.1	MOT3	4.74216	0.867898232156	Ncrassa	1321	1326	+	GAGGCA
MA0388.1	SPT23	4.74176	0.816572565973	Ncrassa	1837	1844	+	GCAACCAA
MA0425.1	YGR067C	4.74032	0.801796886035	Ncrassa	2030	2043	+	CCGCCTCTCCTTCT
MA0394.1	STP1	4.73142	0.832086698018	Ncrassa	134	141	+	CGCGGTTG
MA0305.1	GCR2	4.73094	0.814874128089	Ncrassa	158	164	-	GATTCCC
MA0424.1	YER184C	4.73087	0.801955111027	Ncrassa	536	543	+	ATCCAGAG
MA0424.1	YER184C	4.73087	0.801955111027	Ncrassa	1475	1482	+	TTCAGGAG
MA0272.1	ARG81	4.72403	0.80955080583	Ncrassa	668	675	+	CTGACACA
MA0399.1	SUT1	4.72095	0.828741104422	Ncrassa	140	146	+	TGCGGCA
MA0329.1	MBP1	4.72009	0.826811776218	Ncrassa	1139	1145	+	TCGTGAC
MA0304.1	GCR1	4.7191	0.837429587847	Ncrassa	256	263	+	TGGGAGAC
MA0388.1	SPT23	4.71824	0.815990108762	Ncrassa	650	657	+	GAGTTCTA
MA0355.1	PHD1	4.70787	0.801777018144	Ncrassa	398	407	-	TGATGCGCGA
MA0329.1	MBP1	4.70224	0.826121048427	Ncrassa	923	929	-	ACGTGGA
MA0337.1	MIG1	4.69844	0.814589655378	Ncrassa	153	159	-	CCACCGC
MA0337.1	MIG1	4.69844	0.814589655378	Ncrassa	288	294	-	CCCCTGC
MA0337.1	MIG1	4.69844	0.814589655378	Ncrassa	1654	1660	+	CCCCAGC
MA0275.1	ASG1	4.69824	0.836504990347	Ncrassa	783	788	+	GCGGAA
MA0275.1	ASG1	4.69824	0.836504990347	Ncrassa	861	866	+	ACGGAA
MA0275.1	ASG1	4.69824	0.836504990347	Ncrassa	1882	1887	+	GCGGAA
MA0425.1	YGR067C	4.68826	0.800294459023	Ncrassa	574	587	-	GCCCTGCCACTTCA
MA0338.1	MIG2	4.68399	0.800795281111	Ncrassa	90	96	-	TCCCACC
MA0338.1	MIG2	4.68399	0.800795281111	Ncrassa	155	161	-	TCCCACC
MA0338.1	MIG2	4.68399	0.800795281111	Ncrassa	331	337	+	TCCCACC
MA0355.1	PHD1	4.68051	0.800886547776	Ncrassa	552	561	-	GGATGCGGTC
MA0338.1	MIG2	4.68	0.800659571173	Ncrassa	10	16	-	CCCAACA
MA0338.1	MIG2	4.68	0.800659571173	Ncrassa	683	689	+	CACCACA
MA0338.1	MIG2	4.68	0.800659571173	Ncrassa	908	914	-	CGCCACA
MA0338.1	MIG2	4.68	0.800659571173	Ncrassa	1511	1517	-	CCCAACA
MA0338.1	MIG2	4.68	0.800659571173	Ncrassa	1923	1929	+	CCACACA
MA0338.1	MIG2	4.68	0.800659571173	Ncrassa	1979	1985	+	CCGCACA
MA0388.1	SPT23	4.67689	0.814966289467	Ncrassa	433	440	+	AAACCCAA
MA0388.1	SPT23	4.67689	0.814966289467	Ncrassa	1513	1520	-	AAACCCAA
MA0329.1	MBP1	4.67192	0.824947995731	Ncrassa	276	282	-	ACGTGCG
MA0431.1	TDA9	4.65527	0.807117104899	Ncrassa	1922	1930	+	GCCACACAA
MA0305.1	GCR2	4.64265	0.812368369577	Ncrassa	20	26	-	ACTTTCA
MA0305.1	GCR2	4.64265	0.812368369577	Ncrassa	26	32	-	ACTTTCA
MA0387.1	SPT2	4.63831	0.826518249363	Ncrassa	1983	1992	+	ACATACATAA
MA0411.1	UPC2	4.63481	0.804410983902	Ncrassa	879	885	+	TGGACGA
MA0331.1	MCM1	4.62482	0.801779821265	Ncrassa	1563	1574	-	CCGTCTGTGGAA
MA0411.1	UPC2	4.62357	0.804025385079	Ncrassa	513	519	+	GGTACGT
MA0411.1	UPC2	4.62357	0.804025385079	Ncrassa	516	522	-	GGTACGT
MA0381.1	SKN7	4.61987	0.849427990851	Ncrassa	1931	1936	-	GGCGCG
MA0399.1	SUT1	4.61938	0.825841850549	Ncrassa	366	372	-	CGTGGGG
MA0405.1	TEA1	4.61861	0.811989026671	Ncrassa	133	140	+	ACGCGGTT
MA0405.1	TEA1	4.61861	0.811989026671	Ncrassa	262	269	+	ACGCGGTT
MA0271.1	ARG80	4.61467	0.855732716731	Ncrassa	696	701	+	TGACCC
MA0271.1	ARG80	4.61467	0.855732716731	Ncrassa	1969	1974	+	TGACCC
MA0275.1	ASG1	4.60863	0.833559381647	Ncrassa	1810	1815	+	CCGGTT
MA0275.1	ASG1	4.60863	0.833559381647	Ncrassa	1822	1827	+	CCGGTT
MA0431.1	TDA9	4.60272	0.805635148991	Ncrassa	697	705	+	GACCCGCAG
MA0394.1	STP1	4.5937	0.8288258164	Ncrassa	1917	1924	-	GGCTGCTG
MA0329.1	MBP1	4.59358	0.821916550212	Ncrassa	277	283	+	GCACGTT
MA0393.1	STE12	4.59356	0.867543282855	Ncrassa	1775	1781	+	CAAAACC
MA0417.1	YAP5	4.58788	0.846922899993	Ncrassa	660	665	-	TAACAA
MA0337.1	MIG1	4.5841	0.810633522496	Ncrassa	11	17	-	CCCCAAC
MA0337.1	MIG1	4.5841	0.810633522496	Ncrassa	2005	2011	+	CCACCAC
MA0337.1	MIG1	4.57814	0.810427170224	Ncrassa	395	401	+	ACCTCGC
MA0337.1	MIG1	4.57814	0.810427170224	Ncrassa	1993	1999	+	ACCTCGC
MA0374.1	RSC3	4.57762	0.813324337012	Ncrassa	274	280	+	GGCGCAC
MA0274.1	ARR1	4.56715	0.828283082982	Ncrassa	1684	1691	-	TCTTAAAT
MA0399.1	SUT1	4.56529	0.824297941921	Ncrassa	147	153	+	TGCAGGG
MA0399.1	SUT1	4.56529	0.824297941921	Ncrassa	287	293	+	TGCAGGG
MA0328.2	MATALPHA2	4.56383	0.835506145693	Ncrassa	475	482	+	CGTCTATT
MA0387.1	SPT2	4.56117	0.824931559407	Ncrassa	379	388	+	ATTTTCAGAG
MA0329.1	MBP1	4.54466	0.82002385717	Ncrassa	924	930	+	CCACGTC
MA0331.1	MCM1	4.54424	0.80050472782	Ncrassa	1739	1750	+	TCCAATTAAGCA
MA0331.1	MCM1	4.54073	0.800449135119	Ncrassa	1949	1960	-	CTGATTTGGGTG
MA0431.1	TDA9	4.53744	0.803794281887	Ncrassa	1093	1101	+	TCCCCATAA
MA0399.1	SUT1	4.53026	0.823297973455	Ncrassa	2068	2074	+	AGCGCAG
MA0330.1	MBP1::SWI6	4.52869	0.85334478107	Ncrassa	1719	1725	-	ACGCGGG
MA0329.1	MBP1	4.52582	0.819294806866	Ncrassa	81	87	-	CCACGAA
MA0388.1	SPT23	4.5248	0.81120019489	Ncrassa	953	960	+	GAAATGTG
MA0349.1	OPI1	4.51504	0.800772695267	Ncrassa	339	345	+	CGAATCA
MA0349.1	OPI1	4.51504	0.800772695267	Ncrassa	1262	1268	+	CGAAACA
MA0399.1	SUT1	4.51039	0.822730895012	Ncrassa	398	404	-	TGCGCGA
MA0349.1	OPI1	4.50679	0.800527842158	Ncrassa	1448	1454	-	GGCACCA
MA0405.1	TEA1	4.50477	0.808814881004	Ncrassa	1305	1312	-	GAGCGCTT
MA0374.1	RSC3	4.49179	0.810038165928	Ncrassa	273	279	-	TGCGCCT
MA0380.1	SIP4	4.4852	0.818382895144	Ncrassa	723	729	+	TTCTGGA
MA0380.1	SIP4	4.4852	0.818382895144	Ncrassa	1475	1481	+	TTCAGGA
MA0309.1	GZF3	4.47574	0.802917256756	Ncrassa	2074	2081	-	TGATGACC
MA0361.1	RDS1	4.4645	0.804682940745	Ncrassa	1931	1937	-	CGGCGCG
MA0337.1	MIG1	4.4638	0.806471037342	Ncrassa	31	37	-	ACACCAC
MA0337.1	MIG1	4.4638	0.806471037342	Ncrassa	673	679	+	ACACCAC
MA0337.1	MIG1	4.4638	0.806471037342	Ncrassa	909	915	-	ACGCCAC
MA0337.1	MIG1	4.4638	0.806471037342	Ncrassa	1512	1518	-	ACCCAAC
MA0380.1	SIP4	4.46377	0.817724352854	Ncrassa	1808	1814	+	CCCCGGT
MA0380.1	SIP4	4.46377	0.817724352854	Ncrassa	1820	1826	+	CCCCGGT
MA0380.1	SIP4	4.46377	0.817724352854	Ncrassa	1972	1978	+	CCCCGGT
MA0394.1	STP1	4.45241	0.825480757359	Ncrassa	1717	1724	-	CGCGGGTT
MA0417.1	YAP5	4.44507	0.842573981913	Ncrassa	889	894	-	GAGCAT
MA0417.1	YAP5	4.44507	0.842573981913	Ncrassa	1375	1380	-	GAGCAT
MA0417.1	YAP5	4.44507	0.842573981913	Ncrassa	1480	1485	+	GAGCAT
MA0272.1	ARG81	4.44188	0.802623738811	Ncrassa	994	1001	+	CTGCCTCT
MA0329.1	MBP1	4.4406	0.815997317858	Ncrassa	909	915	-	ACGCCAC
MA0431.1	TDA9	4.42805	0.800709321081	Ncrassa	151	159	-	CCACCGCCC
MA0305.1	GCR2	4.42669	0.806239245415	Ncrassa	1054	1060	-	ACTTTCC
MA0305.1	GCR2	4.42669	0.806239245415	Ncrassa	2019	2025	+	CCTTTCC
MA0417.1	YAP5	4.42226	0.84187930507	Ncrassa	1625	1630	-	ACGCAT
MA0380.1	SIP4	4.42126	0.816417675258	Ncrassa	1288	1294	+	CTTCGGG
MA0417.1	YAP5	4.41262	0.841585897038	Ncrassa	1689	1694	+	AGATAT
MA0431.1	TDA9	4.40793	0.800142063622	Ncrassa	758	766	+	TCCCATCAG
MA0337.1	MIG1	4.40561	0.804457522923	Ncrassa	289	295	-	TCCCCTG
MA0414.1	XBP1	4.40034	0.809447665346	Ncrassa	208	214	-	CTCCAGA
MA0414.1	XBP1	4.40034	0.809447665346	Ncrassa	396	402	-	CGCGAGG
MA0414.1	XBP1	4.40034	0.809447665346	Ncrassa	1192	1198	-	CTCAAGA
MA0414.1	XBP1	4.40034	0.809447665346	Ncrassa	1350	1356	-	CTTGAGA
MA0274.1	ARR1	4.38865	0.8237103113	Ncrassa	1179	1186	-	AGTTCAAT
MA0405.1	TEA1	4.37761	0.805269663445	Ncrassa	1672	1679	-	ACGCACAG
MA0274.1	ARR1	4.37464	0.823351489606	Ncrassa	454	461	-	AGCTGAGA
MA0274.1	ARR1	4.37398	0.823334509891	Ncrassa	1184	1191	+	ACTTGCGA
MA0272.1	ARG81	4.37348	0.80094448886	Ncrassa	1968	1975	+	CTGACCCC
MA0417.1	YAP5	4.37334	0.84038958336	Ncrassa	811	816	+	TGGCAA
MA0417.1	YAP5	4.37334	0.84038958336	Ncrassa	1768	1773	-	TGGCAA
MA0274.1	ARR1	4.37292	0.823307244622	Ncrassa	1738	1745	-	AATTGGAG
MA0342.1	MSN4	4.36503	0.816513926428	Ncrassa	470	474	+	AGGGT
MA0342.1	MSN4	4.36503	0.816513926428	Ncrassa	854	858	+	AGGGT
MA0342.1	MSN4	4.36503	0.816513926428	Ncrassa	866	870	+	AGGGT
MA0394.1	STP1	4.35889	0.823266459869	Ncrassa	700	707	-	CACTGCGG
MA0304.1	GCR1	4.35876	0.831080793713	Ncrassa	726	733	+	TGGATACC
MA0374.1	RSC3	4.34603	0.804457119296	Ncrassa	2067	2073	-	TGCGCTG
MA0388.1	SPT23	4.32434	0.806236751722	Ncrassa	1911	1918	+	GAAAGGCA
MA0374.1	RSC3	4.32411	0.803618177688	Ncrassa	101	107	+	GGCGGGG
MA0275.1	ASG1	4.31337	0.823854025039	Ncrassa	128	133	+	CGGGAA
MA0275.1	ASG1	4.31337	0.823854025039	Ncrassa	139	144	-	CCGCAA
MA0275.1	ASG1	4.31337	0.823854025039	Ncrassa	316	321	+	CCTGAA
MA0275.1	ASG1	4.31337	0.823854025039	Ncrassa	524	529	-	CCCGAA
MA0275.1	ASG1	4.31337	0.823854025039	Ncrassa	723	728	-	CCAGAA
MA0275.1	ASG1	4.31337	0.823854025039	Ncrassa	870	875	-	CTGGAA
MA0275.1	ASG1	4.31337	0.823854025039	Ncrassa	1201	1206	-	CTGGAA
MA0275.1	ASG1	4.31337	0.823854025039	Ncrassa	1261	1266	+	CCGAAA
MA0275.1	ASG1	4.31337	0.823854025039	Ncrassa	1289	1294	-	CCCGAA
MA0275.1	ASG1	4.31337	0.823854025039	Ncrassa	1475	1480	-	CCTGAA
MA0275.1	ASG1	4.31337	0.823854025039	Ncrassa	1835	1840	+	CCGCAA
MA0275.1	ASG1	4.31337	0.823854025039	Ncrassa	1873	1878	+	CAGGAA
MA0275.1	ASG1	4.31337	0.823854025039	Ncrassa	1909	1914	+	CCGAAA
MA0405.1	TEA1	4.30092	0.803131719286	Ncrassa	1731	1738	-	GCGTGCTC
MA0329.1	MBP1	4.29612	0.810406566829	Ncrassa	1583	1589	+	GCACGCA
MA0330.1	MBP1::SWI6	4.29285	0.848726195418	Ncrassa	307	313	-	GCGTGTT
MA0417.1	YAP5	4.29248	0.83792715434	Ncrassa	188	193	-	AATCAT
MA0417.1	YAP5	4.29248	0.83792715434	Ncrassa	1702	1707	+	AATCAT
MA0417.1	YAP5	4.29248	0.83792715434	Ncrassa	2085	2090	+	AATCAT
MA0417.1	YAP5	4.29248	0.83792715434	Ncrassa	2128	2133	+	AACCAT
MA0405.1	TEA1	4.28741	0.802754917529	Ncrassa	224	231	+	GCGCAAAC
MA0417.1	YAP5	4.28217	0.83761331549	Ncrassa	1746	1751	+	AAGCAC
MA0394.1	STP1	4.28127	0.821428725383	Ncrassa	1676	1683	-	AGCGACGC
MA0329.1	MBP1	4.27361	0.809535592223	Ncrassa	307	313	-	GCGTGTT
MA0405.1	TEA1	4.26658	0.802174074092	Ncrassa	2090	2097	+	TCGCTCAT
MA0388.1	SPT23	4.26652	0.804804913659	Ncrassa	450	457	-	GAGAGCAA
MA0274.1	ARR1	4.25771	0.82035587694	Ncrassa	1950	1957	+	ACCCAAAT
MA0387.1	SPT2	4.25304	0.818593215264	Ncrassa	1948	1957	-	ATTTGGGTGA
MA0381.1	SKN7	4.24373	0.835126248859	Ncrassa	274	279	+	GGCGCA
MA0330.1	MBP1::SWI6	4.23456	0.847584573658	Ncrassa	1897	1903	-	TCGCCTT
MA0419.1	YAP7	4.23115	0.820416443243	Ncrassa	2041	2051	+	TCTAGTCATCA
MA0399.1	SUT1	4.21651	0.814342356107	Ncrassa	132	138	+	AACGCGG
MA0381.1	SKN7	4.21548	0.834052368595	Ncrassa	444	449	+	GGCCTT
MA0381.1	SKN7	4.21548	0.834052368595	Ncrassa	1402	1407	+	GGCCTT
MA0393.1	STE12	4.19988	0.860802122181	Ncrassa	561	567	+	CAAAACT
MA0274.1	ARR1	4.19852	0.818839502861	Ncrassa	900	907	+	GTATGAAT
MA0330.1	MBP1::SWI6	4.18405	0.846595306964	Ncrassa	1624	1630	-	ACGCATT
MA0356.1	PHO2	4.1805	0.853482561287	Ncrassa	1843	1848	+	AAAAAA
MA0356.1	PHO2	4.1805	0.853482561287	Ncrassa	1844	1849	+	AAAAAA
MA0356.1	PHO2	4.1805	0.853482561287	Ncrassa	1845	1850	+	AAAAAA
MA0356.1	PHO2	4.1805	0.853482561287	Ncrassa	1846	1851	+	AAAAAA
MA0356.1	PHO2	4.1805	0.853482561287	Ncrassa	1903	1908	+	AAAAAA
MA0356.1	PHO2	4.1805	0.853482561287	Ncrassa	2103	2108	+	AAAAAA
MA0380.1	SIP4	4.17896	0.808969293428	Ncrassa	269	275	-	CCTCGGA
MA0340.1	MOT3	4.17473	0.850505981026	Ncrassa	241	246	-	AAGGGA
MA0340.1	MOT3	4.17473	0.850505981026	Ncrassa	282	287	-	AAGGAA
MA0340.1	MOT3	4.17473	0.850505981026	Ncrassa	498	503	+	CAGGGA
MA0340.1	MOT3	4.17473	0.850505981026	Ncrassa	719	724	-	AAGGGA
MA0340.1	MOT3	4.17473	0.850505981026	Ncrassa	1379	1384	-	CAGGGA
MA0340.1	MOT3	4.17473	0.850505981026	Ncrassa	1416	1421	-	AAGGAA
MA0340.1	MOT3	4.17473	0.850505981026	Ncrassa	1873	1878	+	CAGGAA
MA0340.1	MOT3	4.17473	0.850505981026	Ncrassa	1893	1898	+	AAGGAA
MA0399.1	SUT1	4.17021	0.813020860806	Ncrassa	545	551	+	TCCGGGG
MA0275.1	ASG1	4.14831	0.818428170208	Ncrassa	536	541	-	CTGGAT
MA0275.1	ASG1	4.14831	0.818428170208	Ncrassa	554	559	+	CCGCAT
MA0275.1	ASG1	4.14831	0.818428170208	Ncrassa	665	670	-	CAGGAT
MA0275.1	ASG1	4.14831	0.818428170208	Ncrassa	725	730	+	CTGGAT
MA0275.1	ASG1	4.14831	0.818428170208	Ncrassa	1128	1133	-	CCGCAT
MA0341.1	MSN2	4.1453	0.821892282911	Ncrassa	13	17	+	TGGGG
MA0341.1	MSN2	4.1453	0.821892282911	Ncrassa	366	370	-	TGGGG
MA0341.1	MSN2	4.1453	0.821892282911	Ncrassa	826	830	-	TGGGG
MA0341.1	MSN2	4.1453	0.821892282911	Ncrassa	1094	1098	-	TGGGG
MA0341.1	MSN2	4.1453	0.821892282911	Ncrassa	1654	1658	-	TGGGG
MA0341.1	MSN2	4.1453	0.821892282911	Ncrassa	2003	2007	-	TGGGG
MA0311.1	HAL9	4.13771	0.820053831599	Ncrassa	115	119	+	CGGAC
MA0311.1	HAL9	4.13771	0.820053831599	Ncrassa	297	301	+	CGGAC
MA0311.1	HAL9	4.13771	0.820053831599	Ncrassa	544	548	-	CGGAT
MA0311.1	HAL9	4.13771	0.820053831599	Ncrassa	795	799	-	CGGAT
MA0311.1	HAL9	4.13771	0.820053831599	Ncrassa	1977	1981	-	CGGAC
MA0326.1	MAC1	4.13643	0.820858170247	Ncrassa	1539	1546	+	TTTGGTCT
MA0326.1	MAC1	4.13643	0.820858170247	Ncrassa	1795	1802	-	TTTGCACT
MA0366.1	RGM1	4.13305	0.811100107756	Ncrassa	470	474	+	AGGGT
MA0366.1	RGM1	4.13305	0.811100107756	Ncrassa	854	858	+	AGGGT
MA0366.1	RGM1	4.13305	0.811100107756	Ncrassa	866	870	+	AGGGT
MA0357.1	PHO4	4.12713	0.825849289078	Ncrassa	1237	1244	+	GCACCTGT
MA0357.1	PHO4	4.12713	0.825849289078	Ncrassa	1237	1244	-	ACAGGTGC
MA0342.1	MSN4	4.12546	0.807472626722	Ncrassa	13	17	+	TGGGG
MA0342.1	MSN4	4.12546	0.807472626722	Ncrassa	103	107	+	CGGGG
MA0342.1	MSN4	4.12546	0.807472626722	Ncrassa	366	370	-	TGGGG
MA0342.1	MSN4	4.12546	0.807472626722	Ncrassa	547	551	+	CGGGG
MA0342.1	MSN4	4.12546	0.807472626722	Ncrassa	826	830	-	TGGGG
MA0342.1	MSN4	4.12546	0.807472626722	Ncrassa	1094	1098	-	TGGGG
MA0342.1	MSN4	4.12546	0.807472626722	Ncrassa	1654	1658	-	TGGGG
MA0342.1	MSN4	4.12546	0.807472626722	Ncrassa	1808	1812	-	CGGGG
MA0342.1	MSN4	4.12546	0.807472626722	Ncrassa	1820	1824	-	CGGGG
MA0342.1	MSN4	4.12546	0.807472626722	Ncrassa	1972	1976	-	CGGGG
MA0342.1	MSN4	4.12546	0.807472626722	Ncrassa	2003	2007	-	TGGGG
MA0387.1	SPT2	4.12433	0.81594576657	Ncrassa	1736	1745	-	AATTGGAGCG
MA0399.1	SUT1	4.11824	0.811537492811	Ncrassa	698	704	-	TGCGGGT
MA0299.1	GAL4	4.09278	0.804248102741	Ncrassa	610	624	-	CGTGAAACTGCTGCC
MA0274.1	ARR1	4.08801	0.81600863008	Ncrassa	1881	1888	+	AGCGGAAT
MA0387.1	SPT2	4.08707	0.815179282141	Ncrassa	1243	1252	-	TATTGGGTAC
MA0394.1	STP1	4.07988	0.81666051921	Ncrassa	1585	1592	-	CACTGCGT
MA0326.1	MAC1	4.0631	0.819588732719	Ncrassa	1374	1381	+	TATGCTCC
MA0417.1	YAP5	4.05463	0.830684247965	Ncrassa	1354	1359	+	AAGCTT
MA0417.1	YAP5	4.05463	0.830684247965	Ncrassa	1354	1359	-	AAGCTT
MA0274.1	ARR1	4.05006	0.815036266532	Ncrassa	373	380	+	ATTCGCAT
MA0381.1	SKN7	4.03769	0.827292626648	Ncrassa	442	447	-	GGCCTG
MA0381.1	SKN7	4.03769	0.827292626648	Ncrassa	1669	1674	+	GGCCTG
MA0356.1	PHO2	4.01745	0.847903847066	Ncrassa	417	422	+	CTAATA
MA0356.1	PHO2	4.01745	0.847903847066	Ncrassa	1596	1601	-	CTAATA
MA0271.1	ARG80	4.00778	0.837470819857	Ncrassa	301	306	+	CGACAC
MA0271.1	ARG80	4.00778	0.837470819857	Ncrassa	1548	1553	-	GGACAC
MA0299.1	GAL4	3.9801	0.80263149341	Ncrassa	784	798	+	CGGAAAGACCCATCC
MA0380.1	SIP4	3.97685	0.802756535868	Ncrassa	1977	1983	+	GTCCGCA
MA0357.1	PHO4	3.97249	0.822866084238	Ncrassa	321	328	+	AGACGTGC
MA0357.1	PHO4	3.97249	0.822866084238	Ncrassa	321	328	-	GCACGTCT
MA0271.1	ARG80	3.97186	0.836389888181	Ncrassa	273	278	+	AGGCGC
MA0271.1	ARG80	3.97186	0.836389888181	Ncrassa	426	431	+	AGTCGC
MA0271.1	ARG80	3.97186	0.836389888181	Ncrassa	1632	1637	+	AGTCGC
MA0280.1	CAT8	3.9664	0.804508554332	Ncrassa	1810	1815	+	CCGGTT
MA0280.1	CAT8	3.9664	0.804508554332	Ncrassa	1822	1827	+	CCGGTT
MA0330.1	MBP1::SWI6	3.95799	0.842168232048	Ncrassa	2108	2114	+	ACACGTT
MA0274.1	ARR1	3.95708	0.812654366739	Ncrassa	1280	1287	-	AGTTGCTT
MA0394.1	STP1	3.94806	0.813539412079	Ncrassa	152	159	+	GGCGGTGG
MA0274.1	ARR1	3.94734	0.812404819896	Ncrassa	1406	1413	-	ACATACAA
MA0380.1	SIP4	3.93554	0.801486839714	Ncrassa	699	705	-	CTGCGGG
MA0394.1	STP1	3.92388	0.812966929963	Ncrassa	1078	1085	-	CACTGCTG
MA0399.1	SUT1	3.88004	0.804738145511	Ncrassa	1808	1814	-	ACCGGGG
MA0399.1	SUT1	3.88004	0.804738145511	Ncrassa	1820	1826	-	ACCGGGG
MA0399.1	SUT1	3.88004	0.804738145511	Ncrassa	1972	1978	-	ACCGGGG
[truncated: 316 more rows]

## Sheet: JASPAR hits; P. rubens Ph4h3
Matrix ID	Name	Score	Relative score	Sequence ID	Start	End	Strand	Predicted sequence
MA0316.1	HAP5	16.4133	0.954022779877	Prubens	171	185	+	TGCATTCTCATTGGT
MA0314.1	HAP3	15.9423	0.9434518613	Prubens	176	190	+	TCTCATTGGTCTAAA
MA0319.1	HSF1	12.4537	1.00000000417	Prubens	50	57	+	ATGGAACA
MA0277.1	AZF1	12.4312	0.944582790326	Prubens	42	50	+	CAAAAGAAA
MA0364.1	REI1	12.2613	1.00000000546	Prubens	330	336	+	CCCCTGA
MA0402.1	SWI5	12.0025	0.981819997156	Prubens	208	215	-	TGCTGGTA
MA0336.1	MGA1	11.8966	0.858707567707	Prubens	144	164	-	AGGAGTATAGAATGCCAAACC
MA0435.1	YPR015C	11.6345	0.83548755462	Prubens	26	45	+	CAACAATGTAAATCTACAAA
MA0426.1	YHP1	11.5634	0.999999996061	Prubens	56	61	-	TAATTG
MA0323.1	IXR1	11.5157	0.851312870457	Prubens	363	377	-	GAGCCGGGAGGGGGG
MA0370.1	RME1	11.511	0.94423815209	Prubens	108	117	+	TCCAAAGGAG
MA0269.1	AFT1	11.4685	0.815904957691	Prubens	115	135	-	CTTGATCTTGCACCCAACCTC
MA0294.1	EDS1	11.3692	0.938260401471	Prubens	51	59	+	TGGAACAAT
MA0314.1	HAP3	11.1901	0.884212694529	Prubens	226	240	-	TCTGATTCGCTGAGC
MA0336.1	MGA1	11.0742	0.8461815807	Prubens	44	64	+	AAAGAAATGGAACAATTATAC
MA0434.1	YPR013C	10.9472	0.9597586337	Prubens	32	40	+	TGTAAATCT
MA0267.1	ACE2	10.9325	1.00000000493	Prubens	209	215	+	ACCAGCA
MA0413.1	USV1	10.865	0.830528241697	Prubens	324	343	+	TTACTTCCCCTGATTCGTGG
MA0377.1	SFL1	10.8628	0.830656872583	Prubens	44	64	+	AAAGAAATGGAACAATTATAC
MA0436.1	YPR022C	10.8319	0.988979279732	Prubens	393	399	+	CCCCACC
MA0317.1	HCM1	10.831	0.968729044211	Prubens	448	455	+	ATCAACAA
MA0406.1	TEC1	10.7973	0.955088040552	Prubens	172	179	+	GCATTCTC
MA0283.1	CHA4	10.7717	0.944120502911	Prubens	427	434	-	GGCGGAGG
MA0291.1	DAL82	10.6687	0.948187861275	Prubens	293	301	-	AATCTGCGC
MA0406.1	TEC1	10.4212	0.944592108983	Prubens	63	70	+	ACATTCCA
MA0351.1	DOT6	10.1885	0.830246585234	Prubens	219	239	+	TGATCCAGCTCAGCGAATCAG
MA0370.1	RME1	10.1358	0.913842113369	Prubens	67	76	+	TCCAAAGGGT
MA0413.1	USV1	10.0588	0.819522895951	Prubens	132	151	-	GCCAAACCCTTGAATTCTTG
MA0337.1	MIG1	9.94266	0.996043867815	Prubens	392	398	+	CCCCCAC
MA0287.1	CUP2	9.85498	0.859779262515	Prubens	42	52	+	CAAAAGAAATG
MA0425.1	YGR067C	9.82995	0.94869838167	Prubens	392	405	+	CCCCCACCCACCTC
MA0388.1	SPT23	9.76896	0.941052660676	Prubens	135	142	+	GAATTCAA
MA0328.1	MATALPHA2	9.733	0.867047876788	Prubens	30	38	+	AATGTAAAT
MA0431.1	TDA9	9.70786	0.949601017529	Prubens	364	372	+	CCCCCTCCC
MA0296.1	FKH1	9.69927	0.801707409294	Prubens	442	461	+	TCTTTCATCAACAAAAACCA
MA0306.1	GIS1	9.67301	0.931642419164	Prubens	329	337	+	TCCCCTGAT
MA0270.1	AFT2	9.6196	0.922696182746	Prubens	72	79	-	GGCACCCT
MA0268.1	ADR1	9.5448	0.974745343484	Prubens	392	398	+	CCCCCAC
MA0431.1	TDA9	9.54041	0.944878896701	Prubens	392	400	+	CCCCCACCC
MA0338.1	MIG2	9.49868	0.96460684561	Prubens	393	399	+	CCCCACC
MA0350.1	TOD6	9.40511	0.818789754892	Prubens	234	254	+	AATCAGAGCTCACCGCAATTC
MA0325.1	LYS14	9.37091	0.889922533444	Prubens	358	365	-	GGGGAATT
MA0339.1	MIG3	9.35059	0.958305473033	Prubens	393	399	+	CCCCACC
MA0388.1	SPT23	9.30673	0.929607331027	Prubens	127	134	+	AAGATCAA
MA0406.1	TEC1	9.29727	0.913226603224	Prubens	88	95	-	GCATTCTG
MA0342.1	MSN4	9.22701	1.00000001235	Prubens	330	334	-	AGGGG
MA0342.1	MSN4	9.22701	1.00000001235	Prubens	365	369	-	AGGGG
MA0367.1	RGT1	9.1628	0.902004218968	Prubens	297	307	+	AGATTTTCCTG
MA0277.1	AZF1	9.14532	0.856988420385	Prubens	410	418	-	AAAAGGGAA
MA0425.1	YGR067C	9.13517	0.92864514778	Prubens	364	377	+	CCCCCTCCCGGCTC
MA0305.1	GCR2	9.13263	0.939800186758	Prubens	347	353	+	CCTTCCA
MA0366.1	RGM1	9.124	0.99999998404	Prubens	330	334	-	AGGGG
MA0366.1	RGM1	9.124	0.99999998404	Prubens	365	369	-	AGGGG
MA0318.1	HMRA2	9.1112	0.910381844778	Prubens	30	37	+	AATGTAAA
MA0318.1	HMRA2	9.1112	0.910381844778	Prubens	416	423	-	GATGTAAA
MA0372.1	RPH1	9.07822	0.883889792689	Prubens	329	336	+	TCCCCTGA
MA0405.1	TEA1	8.93126	0.932226888668	Prubens	293	300	+	GCGCAGAT
MA0305.1	GCR2	8.91667	0.933671089662	Prubens	326	332	+	ACTTCCC
MA0436.1	YPR022C	8.86336	0.928192180266	Prubens	397	403	+	ACCCACC
MA0406.1	TEC1	8.81184	0.899680154482	Prubens	150	157	+	GCATTCTA
MA0341.1	MSN2	8.79054	1.00000001609	Prubens	330	334	-	AGGGG
MA0341.1	MSN2	8.79054	1.00000001609	Prubens	365	369	-	AGGGG
MA0388.1	SPT23	8.76213	0.916122320789	Prubens	47	54	+	GAAATGGA
MA0293.1	ECM23	8.72776	0.913168328897	Prubens	126	136	+	CAAGATCAAGA
MA0313.1	HAP2	8.68725	1.0000000003	Prubens	24	28	-	TTGGT
MA0313.1	HAP2	8.68725	1.0000000003	Prubens	181	185	+	TTGGT
MA0313.1	HAP2	8.68725	1.0000000003	Prubens	436	440	-	TTGGT
MA0370.1	RME1	8.66604	0.881358374172	Prubens	40	49	+	TACAAAAGAA
MA0404.1	TBS1	8.65149	0.85747080422	Prubens	372	379	-	AGGAGCCG
MA0385.1	SOK2	8.59531	0.879579237131	Prubens	167	177	-	GAATGCAGGAT
MA0374.1	RSC3	8.57557	0.966395798567	Prubens	292	298	+	CGCGCAG
MA0358.1	PUT3	8.56245	0.873774226186	Prubens	368	375	-	GCCGGGAG
MA0274.1	ARR1	8.5502	0.930320971441	Prubens	31	38	-	ATTTACAT
MA0350.1	TOD6	8.50965	0.806100251757	Prubens	219	239	+	TGATCCAGCTCAGCGAATCAG
MA0334.1	MET32	8.50565	0.910704251237	Prubens	339	345	-	AGCCACG
MA0313.1	HAP2	8.49889	0.994694591842	Prubens	77	81	-	TTGGC
MA0313.1	HAP2	8.49889	0.994694591842	Prubens	147	151	+	TTGGC
MA0313.1	HAP2	8.49889	0.994694591842	Prubens	201	205	+	TTGGC
MA0313.1	HAP2	8.49889	0.994694591842	Prubens	432	436	-	TTGGC
MA0441.1	ZMS1	8.48026	0.862521672046	Prubens	328	336	+	TTCCCCTGA
MA0307.1	GLN3	8.37771	0.999999995978	Prubens	475	479	-	GATAA
MA0294.1	EDS1	8.31753	0.855345883783	Prubens	298	306	-	AGGAAAATC
MA0317.1	HCM1	8.23486	0.888378092673	Prubens	24	31	+	ACCAACAA
MA0355.1	PHD1	8.20263	0.915517315498	Prubens	168	177	+	TCCTGCATTC
MA0337.1	MIG1	8.19885	0.935706674877	Prubens	280	286	+	TCCCCAG
MA0270.1	AFT2	8.19766	0.882956114516	Prubens	120	127	-	TGCACCCA
MA0302.1	GAT4	8.1743	0.871687927329	Prubens	126	136	+	CAAGATCAAGA
MA0301.1	GAT3	8.14867	0.894692399541	Prubens	35	43	+	AAATCTACA
MA0311.1	HAL9	8.12635	0.97288608278	Prubens	428	432	-	CGGAG
MA0284.1	CIN5	8.12413	0.839974325965	Prubens	322	331	-	GGAAGTAAGC
MA0294.1	EDS1	8.11144	0.849746421764	Prubens	217	225	-	TGGATCAAA
MA0329.1	MBP1	8.10618	0.957834494531	Prubens	291	297	+	ACGCGCA
MA0385.1	SOK2	8.08754	0.863386715832	Prubens	168	178	+	TCCTGCATTCT
MA0285.1	CRZ1	8.0804	0.904807270091	Prubens	340	348	-	GGGAGCCAC
MA0346.1	NHP6B	8.06962	0.801706743757	Prubens	54	73	-	CTTTGGAATGTATAATTGTT
MA0319.1	HSF1	8.06655	0.868356497905	Prubens	151	158	-	ATAGAATG
MA0389.1	SRD1	8.03416	0.885471812667	Prubens	35	42	+	AAATCTAC
MA0305.1	GCR2	8.02034	0.908231838357	Prubens	388	394	+	TCTTCCC
MA0305.1	GCR2	8.02034	0.908231838357	Prubens	408	414	+	TCTTCCC
MA0338.1	MIG2	7.98678	0.91316716573	Prubens	362	368	+	CCCCCCC
MA0393.1	STE12	7.96611	0.92529264367	Prubens	51	57	+	TGGAACA
MA0341.1	MSN2	7.93323	0.967129186022	Prubens	362	366	-	GGGGG
MA0341.1	MSN2	7.93323	0.967129186022	Prubens	363	367	-	GGGGG
MA0341.1	MSN2	7.93323	0.967129186022	Prubens	364	368	-	GGGGG
MA0341.1	MSN2	7.93323	0.967129186022	Prubens	392	396	-	GGGGG
MA0441.1	ZMS1	7.92671	0.846108472126	Prubens	360	368	+	TTCCCCCCC
MA0325.1	LYS14	7.90364	0.848386602088	Prubens	246	253	+	CCGCAATT
MA0306.1	GIS1	7.89105	0.878797820256	Prubens	138	146	-	ACCCTTGAA
MA0354.1	PDR8	7.85628	0.855409340886	Prubens	293	300	+	GCGCAGAT
MA0287.1	CUP2	7.84342	0.805486518077	Prubens	325	335	-	CAGGGGAAGTA
MA0273.1	ARO80	7.82908	0.809917378991	Prubens	185	205	+	TCTAAAGCTCGCTTAGTTGGC
MA0274.1	ARR1	7.82622	0.911774101794	Prubens	312	319	-	ATCTGGAT
MA0319.1	HSF1	7.81835	0.860908867572	Prubens	347	354	-	CTGGAAGG
MA0441.1	ZMS1	7.80751	0.842574088556	Prubens	391	399	+	TCCCCCACC
MA0276.1	ASH1	7.77637	0.860946185478	Prubens	332	341	-	ACGAATCAGG
MA0356.1	PHO2	7.73295	0.975035219856	Prubens	57	62	-	ATAATT
MA0294.1	EDS1	7.72954	0.839370041872	Prubens	2	10	-	AGGATCAAA
MA0301.1	GAT3	7.71488	0.879994686952	Prubens	128	136	+	AGATCAAGA
MA0329.1	MBP1	7.70787	0.942422091023	Prubens	290	296	-	GCGCGTA
MA0929.1	NCU00019	7.69761	0.853714039641	Prubens	30	41	+	AATGTAAATCTA
MA0280.1	CAT8	7.69288	0.942744853485	Prubens	369	374	-	CCGGGA
MA0275.1	ASG1	7.66226	0.933934906054	Prubens	369	374	-	CCGGGA
MA0406.1	TEC1	7.65375	0.867362152195	Prubens	27	34	-	ACATTGTT
MA0287.1	CUP2	7.6493	0.800247152582	Prubens	23	33	+	CACCAACAATG
MA0403.1	TBF1	7.57314	0.870506249084	Prubens	140	147	-	AACCCTTG
MA0429.1	YLL054C	7.55663	0.884791662098	Prubens	426	432	-	CGGAGGA
MA0293.1	ECM23	7.53655	0.869373796617	Prubens	351	361	+	CCAGATCAATT
MA0333.1	MET31	7.53623	0.853878393948	Prubens	337	345	+	TTCGTGGCT
MA0367.1	RGT1	7.50828	0.859920647665	Prubens	50	60	-	AATTGTTCCAT
MA0306.1	GIS1	7.49144	0.866947255285	Prubens	411	419	+	TCCCTTTTA
MA0441.1	ZMS1	7.4602	0.832275964195	Prubens	361	369	+	TCCCCCCCT
MA0276.1	ASH1	7.43822	0.854060422184	Prubens	314	323	+	CCAGATCGGC
MA0293.1	ECM23	7.42387	0.865231101625	Prubens	314	324	+	CCAGATCGGCT
MA0302.1	GAT4	7.3987	0.84753067037	Prubens	350	360	-	ATTGATCTGGA
MA0338.1	MIG2	7.38815	0.892799578114	Prubens	363	369	+	CCCCCCT
MA0434.1	YPR013C	7.37087	0.866176428559	Prubens	316	324	-	AGCCGATCT
MA0294.1	EDS1	7.35511	0.829196603189	Prubens	163	171	-	AGGATCAAG
MA0423.1	YER130C	7.30719	0.859972493791	Prubens	329	337	+	TCCCCTGAT
MA0399.1	SUT1	7.30168	0.902404926311	Prubens	428	434	-	GGCGGAG
MA0929.1	NCU00019	7.29361	0.844694512471	Prubens	445	456	+	TTCATCAACAAA
MA0387.1	SPT2	7.29197	0.881103799185	Prubens	465	474	-	ACTTGATGAA
MA0302.1	GAT4	7.28812	0.844086374316	Prubens	351	361	+	CCAGATCAATT
MA0307.1	GLN3	7.27167	0.956921245043	Prubens	105	109	-	GATAG
MA0302.1	GAT4	7.26042	0.843223655451	Prubens	33	43	+	GTAAATCTACA
MA0313.1	HAP2	7.25615	0.959690355381	Prubens	67	71	-	TTGGA
MA0313.1	HAP2	7.25615	0.959690355381	Prubens	108	112	-	TTGGA
MA0401.1	SWI4	7.24036	0.826608565112	Prubens	336	343	-	CCACGAAT
MA0374.1	RSC3	7.22172	0.91456039138	Prubens	289	295	-	CGCGTAG
MA0299.1	GAL4	7.21472	0.849038021472	Prubens	270	284	+	CGCTACGCAGTCCCC
MA0396.1	STP3	7.21397	0.836442332659	Prubens	268	276	-	CGTAGCGTG
MA0404.1	TBS1	7.19661	0.809401854672	Prubens	372	379	+	CGGCTCCT
MA0309.1	GZF3	7.1933	0.879684076134	Prubens	473	480	-	TGATAAAC
MA0268.1	ADR1	7.13338	0.889573574963	Prubens	364	370	+	CCCCCTC
MA0293.1	ECM23	7.06847	0.852164949408	Prubens	313	323	-	GCCGATCTGGA
MA0275.1	ASG1	7.04257	0.913565097668	Prubens	371	376	+	CCGGCT
MA0342.1	MSN4	7.018	0.916634105425	Prubens	362	366	-	GGGGG
MA0342.1	MSN4	7.018	0.916634105425	Prubens	363	367	-	GGGGG
MA0342.1	MSN4	7.018	0.916634105425	Prubens	364	368	-	GGGGG
MA0342.1	MSN4	7.018	0.916634105425	Prubens	392	396	-	GGGGG
MA0417.1	YAP5	7.01663	0.920884304116	Prubens	148	153	+	TGGCAT
MA0302.1	GAT4	7.01111	0.835458517332	Prubens	308	318	+	ACTGATCCAGA
MA0373.1	RPN4	7.00608	0.853487431125	Prubens	20	26	-	GGTGGTG
MA0373.1	RPN4	7.00608	0.853487431125	Prubens	393	399	-	GGTGGGG
MA0373.1	RPN4	7.00608	0.853487431125	Prubens	431	437	-	GTTGGCG
MA0398.1	SUM1	6.98887	0.834750104448	Prubens	54	62	-	ATAATTGTT
MA0431.1	TDA9	6.97105	0.872422376076	Prubens	362	370	+	CCCCCCCTC
MA0399.1	SUT1	6.96819	0.89288586459	Prubens	292	298	+	CGCGCAG
MA0307.1	GLN3	6.95322	0.94451782708	Prubens	15	19	-	GATTA
MA0319.1	HSF1	6.95173	0.83490465293	Prubens	64	71	-	TTGGAATG
MA0339.1	MIG3	6.90581	0.875484745431	Prubens	281	287	+	CCCCAGT
MA0364.1	REI1	6.90373	0.844288491211	Prubens	139	145	-	CCCTTGA
MA0365.1	RFX1	6.90315	0.847682567572	Prubens	73	80	+	GGGTGCCA
MA0301.1	GAT3	6.89163	0.852100819084	Prubens	353	361	+	AGATCAATT
MA0293.1	ECM23	6.88728	0.845503591929	Prubens	33	43	+	GTAAATCTACA
MA0355.1	PHD1	6.8765	0.872357103368	Prubens	168	177	-	GAATGCAGGA
MA0398.1	SUM1	6.86593	0.831143794413	Prubens	55	63	+	ACAATTATA
MA0302.1	GAT4	6.85978	0.830744945702	Prubens	313	323	-	GCCGATCTGGA
MA0335.1	MET4	6.85778	0.840348164958	Prubens	246	253	-	AATTGCGG
MA0301.1	GAT3	6.8329	0.850110903034	Prubens	32	40	-	AGATTTACA
MA0300.1	GAT1	6.82706	0.834775455631	Prubens	474	481	-	ATGATAAA
MA0389.1	SRD1	6.80281	0.844525988271	Prubens	128	135	+	AGATCAAG
MA0380.1	SIP4	6.80248	0.889614970345	Prubens	369	375	+	TCCCGGC
MA0337.1	MIG1	6.80177	0.887366357851	Prubens	362	368	+	CCCCCCC
MA0272.1	ARG81	6.8012	0.86054720893	Prubens	340	347	+	GTGGCTCC
MA0285.1	CRZ1	6.79834	0.861423929363	Prubens	428	436	+	CTCCGCCAA
MA0291.1	DAL82	6.78728	0.831325100344	Prubens	246	254	-	GAATTGCGG
MA0268.1	ADR1	6.77759	0.877007090808	Prubens	280	286	+	TCCCCAG
MA0325.1	LYS14	6.77184	0.816347056545	Prubens	250	257	-	ACTGAATT
MA0368.1	RIM101	6.75761	0.843023040244	Prubens	431	437	+	CGCCAAC
MA0316.1	HAP5	6.74478	0.82553406944	Prubens	231	245	-	TGAGCTCTGATTCGC
MA0306.1	GIS1	6.72881	0.84433112017	Prubens	68	76	-	ACCCTTTGG
MA0301.1	GAT3	6.72368	0.846410236935	Prubens	313	321	-	CGATCTGGA
MA0399.1	SUT1	6.71927	0.885780887815	Prubens	370	376	-	AGCCGGG
MA0434.1	YPR013C	6.7056	0.848768105703	Prubens	297	305	-	GGAAAATCT
MA0397.1	STP4	6.7014	0.814126984226	Prubens	268	276	-	CGTAGCGTG
MA0344.1	NHP10	6.70128	0.803665382938	Prubens	280	287	-	ACTGGGGA
MA0293.1	ECM23	6.66975	0.837506039569	Prubens	294	304	-	GAAAATCTGCG
MA0293.1	ECM23	6.66572	0.837357834484	Prubens	350	360	-	ATTGATCTGGA
MA0410.1	UGA3	6.66203	0.827820196175	Prubens	361	368	-	GGGGGGGA
MA0423.1	YER130C	6.66098	0.843727501541	Prubens	458	466	+	ACCACTTTT
MA0327.1	HMRA1	6.65697	0.853637150771	Prubens	53	59	+	GAACAAT
MA0327.1	HMRA1	6.65697	0.853637150771	Prubens	100	106	-	AGACAAT
MA0389.1	SRD1	6.6547	0.83960089275	Prubens	353	360	+	AGATCAAT
MA0402.1	SWI5	6.63568	0.826457027807	Prubens	221	228	-	AGCTGGAT
MA0334.1	MET32	6.62882	0.846435954188	Prubens	20	26	+	CACCACC
MA0267.1	ACE2	6.62703	0.858126360152	Prubens	222	228	+	TCCAGCT
MA0368.1	RIM101	6.62485	0.839133293672	Prubens	76	82	+	TGCCAAA
MA0368.1	RIM101	6.62485	0.839133293672	Prubens	146	152	-	TGCCAAA
MA0368.1	RIM101	6.62485	0.839133293672	Prubens	200	206	-	TGCCAAC
MA0280.1	CAT8	6.59867	0.902154441327	Prubens	371	376	+	CCGGCT
MA0274.1	ARR1	6.588	0.880053342964	Prubens	221	228	-	AGCTGGAT
MA0363.1	REB1	6.58583	0.803224047481	Prubens	327	335	+	CTTCCCCTG
MA0268.1	ADR1	6.57698	0.869921726809	Prubens	362	368	+	CCCCCCC
MA0319.1	HSF1	6.57272	0.823531810878	Prubens	408	415	-	AGGGAAGA
MA0430.1	YLR278C	6.56742	0.830678053411	Prubens	426	433	-	GCGGAGGA
MA0366.1	RGM1	6.56601	0.903183850161	Prubens	345	349	-	AGGGA
MA0366.1	RGM1	6.56601	0.903183850161	Prubens	411	415	-	AGGGA
MA0385.1	SOK2	6.56072	0.814696732168	Prubens	89	99	-	CAATGCATTCT
MA0317.1	HCM1	6.5569	0.836446184632	Prubens	101	108	-	ATAGACAA
MA0406.1	TEC1	6.54297	0.836364338306	Prubens	276	283	+	GCAGTCCC
MA0338.1	MIG2	6.54136	0.863989128877	Prubens	281	287	+	CCCCAGT
MA0424.1	YER184C	6.53866	0.855712902203	Prubens	369	376	+	TCCCGGCT
MA0289.1	DAL80	6.52474	0.828793337998	Prubens	474	480	-	TGATAAA
MA0301.1	GAT3	6.5206	0.839529398503	Prubens	310	318	+	TGATCCAGA
MA0331.1	MCM1	6.51903	0.831752549047	Prubens	349	360	-	ATTGATCTGGAA
MA0355.1	PHD1	6.50772	0.860354942766	Prubens	90	99	-	CAATGCATTC
MA0434.1	YPR013C	6.48646	0.843033841709	Prubens	98	106	-	AGACAATCA
MA0293.1	ECM23	6.46982	0.830155617855	Prubens	125	135	-	CTTGATCTTGC
MA0268.1	ADR1	6.46377	0.865923117068	Prubens	361	367	+	TCCCCCC
MA0291.1	DAL82	6.45667	0.821370911169	Prubens	288	296	+	CCTACGCGC
MA0293.1	ECM23	6.42762	0.828604267899	Prubens	32	42	-	GTAGATTTACA
MA0423.1	YER130C	6.41499	0.837543763838	Prubens	110	118	-	CCTCCTTTG
MA0434.1	YPR013C	6.39537	0.840650260026	Prubens	102	110	+	TGTCTATCC
MA0441.1	ZMS1	6.39296	0.800631495496	Prubens	363	371	+	CCCCCCTCC
MA0389.1	SRD1	6.38834	0.830743728196	Prubens	295	302	-	AAATCTGC
MA0370.1	RME1	6.37073	0.83062748023	Prubens	255	264	-	CCCAAAGACT
MA0432.1	YNR063W	6.34822	0.812128755145	Prubens	293	300	+	GCGCAGAT
MA0398.1	SUM1	6.34254	0.815789937689	Prubens	380	388	-	AGTATTTGT
MA0293.1	ECM23	6.33817	0.825315724353	Prubens	295	305	+	GCAGATTTTCC
MA0302.1	GAT4	6.32159	0.813982033598	Prubens	314	324	+	CCAGATCGGCT
MA0317.1	HCM1	6.2985	0.828448680829	Prubens	454	461	+	AAAAACCA
MA0301.1	GAT3	6.28739	0.831627897255	Prubens	350	358	-	TGATCTGGA
MA0423.1	YER130C	6.27777	0.834094195987	Prubens	410	418	+	TTCCCTTTT
MA0437.1	YPR196W	6.26806	0.832759809257	Prubens	298	306	+	GATTTTCCT
MA0425.1	YGR067C	6.26668	0.845852287747	Prubens	362	375	+	CCCCCCCTCCCGGC
MA0339.1	MIG3	6.24815	0.853205434457	Prubens	428	434	+	CTCCGCC
MA0437.1	YPR196W	6.24086	0.832056350267	Prubens	294	302	-	AAATCTGCG
MA0388.1	SPT23	6.23991	0.853668788837	Prubens	97	104	-	ACAATCAA
MA0266.1	ABF2	6.22706	0.827632562522	Prubens	185	191	-	CTTTAGA
MA0408.1	TOS8	6.22332	0.817245167418	Prubens	146	153	-	ATGCCAAA
MA0408.1	TOS8	6.22332	0.817245167418	Prubens	415	422	-	ATGTAAAA
MA0391.1	STB4	6.22149	0.834832086009	Prubens	66	72	-	TTTGGAA
MA0391.1	STB4	6.22149	0.834832086009	Prubens	86	92	+	TTCAGAA
MA0391.1	STB4	6.22149	0.834832086009	Prubens	86	92	-	TTCTGAA
MA0276.1	ASH1	6.21458	0.829142874617	Prubens	314	323	-	GCCGATCTGG
MA0301.1	GAT3	6.21056	0.829024523657	Prubens	294	302	-	AAATCTGCG
MA0385.1	SOK2	6.20004	0.803194607333	Prubens	90	100	+	GAATGCATTGA
MA0301.1	GAT3	6.19339	0.828442781072	Prubens	219	227	+	TGATCCAGC
MA0437.1	YPR196W	6.18989	0.830737962839	Prubens	299	307	+	ATTTTCCTG
MA0425.1	YGR067C	6.17133	0.843100134336	Prubens	111	124	-	ACCCAACCTCCTTT
MA0302.1	GAT4	6.16137	0.808991919046	Prubens	294	304	-	GAAAATCTGCG
MA0283.1	CHA4	6.15798	0.816150582043	Prubens	361	368	-	GGGGGGGA
MA0337.1	MIG1	6.14942	0.864794715861	Prubens	364	370	+	CCCCCTC
MA0434.1	YPR013C	6.14523	0.834104690604	Prubens	35	43	-	TGTAGATTT
MA0389.1	SRD1	6.13963	0.822473243189	Prubens	314	321	-	CGATCTGG
MA0318.1	HMRA2	6.13509	0.826005700037	Prubens	60	67	-	AATGTATA
MA0389.1	SRD1	6.13403	0.822287091354	Prubens	33	40	-	AGATTTAC
MA0420.1	ERT1	6.11589	0.814150001779	Prubens	245	252	+	ACCGCAAT
MA0270.1	AFT2	6.10599	0.824498597366	Prubens	142	149	-	CAAACCCT
MA0302.1	GAT4	6.07856	0.806412435979	Prubens	32	42	-	GTAGATTTACA
MA0339.1	MIG3	6.07758	0.847427092391	Prubens	362	368	+	CCCCCCC
MA0293.1	ECM23	6.05487	0.814900083503	Prubens	308	318	+	ACTGATCCAGA
MA0338.1	MIG2	6.03925	0.84690580288	Prubens	365	371	+	CCCCTCC
MA0389.1	SRD1	6.03417	0.818966310697	Prubens	316	323	+	AGATCGGC
MA0322.1	INO4	6.03308	0.806420360189	Prubens	416	424	-	GGATGTAAA
MA0282.1	CEP3	6.02746	0.801712839508	Prubens	85	92	-	TTCTGAAG
MA0301.1	GAT3	5.98477	0.821374480225	Prubens	316	324	+	AGATCGGCT
MA0331.1	MCM1	5.98041	0.823229798655	Prubens	302	313	-	ATCAGTCAGGAA
MA0355.1	PHD1	5.97815	0.843119509274	Prubens	121	130	-	TCTTGCACCC
MA0367.1	RGT1	5.96146	0.820576586554	Prubens	1	11	+	CTTTGATCCTA
MA0301.1	GAT3	5.95193	0.820261742228	Prubens	1	9	-	GGATCAAAG
MA0301.1	GAT3	5.95193	0.820261742228	Prubens	216	224	-	GGATCAAAG
MA0337.1	MIG1	5.93044	0.857217857094	Prubens	361	367	+	TCCCCCC
MA0268.1	ADR1	5.91213	0.846439065008	Prubens	391	397	+	TCCCCCA
MA0328.2	MATALPHA2	5.90799	0.862148349745	Prubens	58	65	-	TGTATAAT
MA0417.1	YAP5	5.90793	0.887121615567	Prubens	82	87	-	AAGTAT
MA0434.1	YPR013C	5.8827	0.827234928419	Prubens	350	358	+	TCCAGATCA
MA0302.1	GAT4	5.87747	0.800149124942	Prubens	125	135	-	CTTGATCTTGC
MA0389.1	SRD1	5.87114	0.813545280684	Prubens	238	245	+	AGAGCTCA
MA0437.1	YPR196W	5.86934	0.822446690487	Prubens	358	366	+	AATTCCCCC
MA0367.1	RGT1	5.86599	0.818148065686	Prubens	351	361	-	AATTGATCTGG
MA0431.1	TDA9	5.86201	0.841147415689	Prubens	401	409	+	ACCTCTCTC
MA0307.1	GLN3	5.84717	0.901439057572	Prubens	99	103	+	GATTG
MA0293.1	ECM23	5.84531	0.807195873428	Prubens	1	11	-	TAGGATCAAAG
MA0299.1	GAL4	5.84435	0.829377570596	Prubens	279	293	-	CGTAGGACTGGGGAC
MA0305.1	GCR2	5.79637	0.845112680713	Prubens	423	429	+	CCATCCT
MA0408.1	TOS8	5.78441	0.804002315345	Prubens	75	82	+	GTGCCAAA
MA0334.1	MET32	5.78052	0.817387459192	Prubens	393	399	+	CCCCACC
MA0405.1	TEA1	5.77485	0.844225312332	Prubens	189	196	-	GCGAGCTT
MA0306.1	GIS1	5.75747	0.815525658598	Prubens	410	418	+	TTCCCTTTT
MA0293.1	ECM23	5.74492	0.803504998833	Prubens	162	172	-	CAGGATCAAGG
MA0305.1	GCR2	5.73102	0.843257846955	Prubens	419	425	+	ACATCCA
MA0362.1	RDS2	5.72831	0.821230832736	Prubens	331	337	-	ATCAGGG
MA0305.1	GCR2	5.72313	0.843033952009	Prubens	343	349	+	GCTCCCT
MA0339.1	MIG3	5.71501	0.83514449912	Prubens	365	371	+	CCCCTCC
MA0379.1	MOT2	5.71429	0.862240190562	Prubens	13	17	-	TTATA
MA0379.1	MOT2	5.71429	0.862240190562	Prubens	59	63	+	TTATA
MA0334.1	MET32	5.71158	0.815026687276	Prubens	17	23	+	ATCCACC
MA0332.1	MET28	5.70563	0.833333328109	Prubens	68	73	-	CTTTGG
MA0332.1	MET28	5.70563	0.833333328109	Prubens	109	114	-	CTTTGG
MA0332.1	MET28	5.70563	0.833333328109	Prubens	258	263	+	CTTTGG
MA0332.1	MET28	5.70563	0.833333328109	Prubens	281	286	-	CTGGGG
MA0426.1	YHP1	5.70563	0.833333328109	Prubens	79	84	-	TATTTG
MA0426.1	YHP1	5.70563	0.833333328109	Prubens	98	103	+	TGATTG
MA0426.1	YHP1	5.70563	0.833333328109	Prubens	178	183	+	TCATTG
MA0426.1	YHP1	5.70563	0.833333328109	Prubens	198	203	+	TAGTTG
MA0426.1	YHP1	5.70563	0.833333328109	Prubens	249	254	-	GAATTG
MA0426.1	YHP1	5.70563	0.833333328109	Prubens	357	362	-	GAATTG
MA0426.1	YHP1	5.70563	0.833333328109	Prubens	381	386	-	TATTTG
MA0389.1	SRD1	5.70346	0.807969398983	Prubens	351	358	-	TGATCTGG
MA0387.1	SPT2	5.68938	0.848138593212	Prubens	192	201	-	ACTAAGCGAG
MA0317.1	HCM1	5.68624	0.809499582186	Prubens	130	137	+	ATCAAGAA
MA0403.1	TBF1	5.68568	0.80662623183	Prubens	259	266	-	AGCCCAAA
MA0355.1	PHD1	5.67873	0.833374741259	Prubens	121	130	+	GGGTGCAAGA
MA0355.1	PHD1	5.67503	0.833254344091	Prubens	90	99	+	GAATGCATTG
MA0274.1	ARR1	5.67297	0.85661196657	Prubens	137	144	-	CCTTGAAT
MA0394.1	STP1	5.66712	0.854240849911	Prubens	370	377	+	CCCGGCTC
MA0268.1	ADR1	5.65945	0.837514209161	Prubens	427	433	+	CCTCCGC
MA0424.1	YER184C	5.65844	0.829537963781	Prubens	349	356	-	ATCTGGAA
MA0310.1	HAC1	5.63796	0.80582174742	Prubens	337	344	-	GCCACGAA
MA0306.1	GIS1	5.63604	0.811924691318	Prubens	364	372	+	CCCCCTCCC
MA0266.1	ABF2	5.63341	0.808529648815	Prubens	154	160	-	GTATAGA
MA0266.1	ABF2	5.63341	0.808529648815	Prubens	184	190	+	GTCTAAA
MA0334.1	MET32	5.61283	0.811645049402	Prubens	457	463	+	AACCACT
MA0298.1	FZF1	5.60964	0.833333342224	Prubens	12	17	+	CTATAA
MA0298.1	FZF1	5.60964	0.833333342224	Prubens	98	103	-	CAATCA
MA0298.1	FZF1	5.60964	0.833333342224	Prubens	105	110	+	CTATCC
MA0298.1	FZF1	5.60964	0.833333342224	Prubens	443	448	+	CTTTCA
MA0298.1	FZF1	5.60964	0.833333342224	Prubens	475	480	+	TTATCA
MA0318.1	HMRA2	5.57583	0.810150107486	Prubens	264	271	-	CGTGTAGC
MA0301.1	GAT3	5.57573	0.8075149442	Prubens	162	170	-	GGATCAAGG
MA0270.1	AFT2	5.57444	0.809643044477	Prubens	394	401	+	CCCACCCA
MA0267.1	ACE2	5.57394	0.823424930326	Prubens	21	27	+	ACCACCA
MA0267.1	ACE2	5.57394	0.823424930326	Prubens	24	30	+	ACCAACA
MA0317.1	HCM1	5.55418	0.805412157376	Prubens	471	478	-	ATAAACTT
MA0370.1	RME1	5.54853	0.812455226477	Prubens	102	111	-	TGGATAGACA
MA0317.1	HCM1	5.54652	0.805175233874	Prubens	37	44	+	ATCTACAA
MA0929.1	NCU00019	5.53181	0.805360683631	Prubens	474	485	+	TTTATCATCAAA
MA0389.1	SRD1	5.51808	0.801804887421	Prubens	219	226	+	TGATCCAG
MA0389.1	SRD1	5.51808	0.801804887421	Prubens	310	317	+	TGATCCAG
MA0339.1	MIG3	5.50726	0.828106808565	Prubens	363	369	+	CCCCCCT
MA0431.1	TDA9	5.50466	0.831070094	Prubens	361	369	+	TCCCCCCCT
MA0389.1	SRD1	5.50413	0.801341093454	Prubens	126	133	-	TGATCTTG
MA0389.1	SRD1	5.50137	0.801249190896	Prubens	2	9	-	GGATCAAA
MA0389.1	SRD1	5.50137	0.801249190896	Prubens	217	224	-	GGATCAAA
MA0431.1	TDA9	5.48143	0.83041479969	Prubens	399	407	+	CCACCTCTC
MA0436.1	YPR022C	5.47635	0.823603064629	Prubens	20	26	+	CACCACC
MA0436.1	YPR022C	5.47635	0.823603064629	Prubens	117	123	-	CCCAACC
MA0436.1	YPR022C	5.47635	0.823603064629	Prubens	362	368	+	CCCCCCC
MA0436.1	YPR022C	5.47635	0.823603064629	Prubens	365	371	+	CCCCTCC
MA0417.1	YAP5	5.47604	0.873969570737	Prubens	101	106	-	AGACAA
MA0275.1	ASG1	5.47579	0.86206383433	Prubens	319	324	+	TCGGCT
MA0317.1	HCM1	5.47437	0.80294225864	Prubens	477	484	+	ATCATCAA
MA0425.1	YGR067C	5.47005	0.82285905062	Prubens	361	374	+	TCCCCCCCTCCCGG
MA0301.1	GAT3	5.46049	0.803610513902	Prubens	125	133	-	TGATCTTGC
MA0381.1	SKN7	5.41822	0.879782440669	Prubens	429	434	-	GGCGGA
MA0292.1	ECM22	5.41196	0.824482891019	Prubens	302	308	+	TTCCTGA
MA0292.1	ECM22	5.41196	0.824482891019	Prubens	312	318	+	ATCCAGA
MA0292.1	ECM22	5.41196	0.824482891019	Prubens	349	355	+	TTCCAGA
MA0367.1	RGT1	5.40917	0.806528628327	Prubens	423	433	+	CCATCCTCCGC
MA0276.1	ASH1	5.4034	0.812624505843	Prubens	308	317	-	CTGGATCAGT
MA0388.1	SPT23	5.38958	0.832613405206	Prubens	454	461	+	AAAAACCA
MA0328.2	MATALPHA2	5.38948	0.851871123218	Prubens	30	37	+	AATGTAAA
MA0328.2	MATALPHA2	5.38948	0.851871123218	Prubens	416	423	-	GATGTAAA
MA0431.1	TDA9	5.38506	0.827697356096	Prubens	369	377	+	TCCCGGCTC
MA0274.1	ARR1	5.38405	0.849210410979	Prubens	31	38	+	ATGTAAAT
MA0334.1	MET32	5.3704	0.803343575982	Prubens	397	403	+	ACCCACC
MA0424.1	YER184C	5.35026	0.820373886664	Prubens	428	435	-	TGGCGGAG
MA0431.1	TDA9	5.34468	0.8265586323	Prubens	329	337	+	TCCCCTGAT
MA0423.1	YER130C	5.3389	0.810492295309	Prubens	159	167	+	ACTCCTTGA
MA0405.1	TEA1	5.32923	0.831801144187	Prubens	426	433	-	GCGGAGGA
MA0367.1	RGT1	5.311	0.804031653664	Prubens	216	226	+	CTTTGATCCAG
MA0339.1	MIG3	5.31085	0.8214529753	Prubens	244	250	+	CACCGCA
MA0423.1	YER130C	5.3049	0.809637500127	Prubens	411	419	+	TCCCTTTTA
MA0365.1	RFX1	5.2854	0.801689188445	Prubens	199	206	+	AGTTGGCA
MA0355.1	PHD1	5.24246	0.819175883265	Prubens	219	228	-	AGCTGGATCA
MA0306.1	GIS1	5.23828	0.800128978486	Prubens	458	466	+	ACCACTTTT
MA0388.1	SPT23	5.2162	0.828320287863	Prubens	296	303	-	AAAATCTG
MA0292.1	ECM22	5.20008	0.817701251415	Prubens	313	319	-	ATCTGGA
MA0292.1	ECM22	5.20008	0.817701251415	Prubens	350	356	-	ATCTGGA
MA0288.1	CUP9	5.19731	0.803516425753	Prubens	51	59	+	TGGAACAAT
MA0276.1	ASH1	5.19617	0.808404573927	Prubens	109	118	+	CCAAAGGAGG
MA0338.1	MIG2	5.1814	0.817718740314	Prubens	244	250	+	CACCGCA
MA0320.1	IME1	5.17356	0.803256447509	Prubens	428	435	-	TGGCGGAG
MA0434.1	YPR013C	5.15013	0.808065443539	Prubens	247	255	+	CGCAATTCA
MA0292.1	ECM22	5.14228	0.815851073726	Prubens	368	374	+	CTCCCGG
MA0431.1	TDA9	5.14065	0.820804972911	Prubens	280	288	+	TCCCCAGTC
MA0394.1	STP1	5.13701	0.841689709427	Prubens	339	346	+	CGTGGCTC
MA0425.1	YGR067C	5.13311	0.813134157739	Prubens	401	414	+	ACCTCTCTCTTCCC
MA0337.1	MIG1	5.11268	0.828922732021	Prubens	396	402	+	CACCCAC
MA0305.1	GCR2	5.11261	0.825706453593	Prubens	322	328	+	GCTTACT
MA0328.2	MATALPHA2	5.11139	0.846359224976	Prubens	264	271	-	CGTGTAGC
MA0329.1	MBP1	5.06586	0.840191112258	Prubens	266	272	-	GCGTGTA
MA0274.1	ARR1	5.04657	0.840564853042	Prubens	37	44	+	ATCTACAA
MA0279.1	CAD1	5.03781	0.825457102209	Prubens	473	482	+	GTTTATCATC
MA0356.1	PHO2	5.02612	0.882416992686	Prubens	80	85	-	GTATTT
MA0356.1	PHO2	5.02612	0.882416992686	Prubens	382	387	-	GTATTT
MA0313.1	HAP2	5.02192	0.896759015176	Prubens	119	123	+	TTGGG
MA0313.1	HAP2	5.02192	0.896759015176	Prubens	260	264	+	TTGGG
MA0425.1	YGR067C	5.01857	0.809828033828	Prubens	280	293	+	TCCCCAGTCCTACG
MA0304.1	GCR1	5.00656	0.842494322312	Prubens	321	328	-	AGTAAGCC
MA0436.1	YPR022C	5.00108	0.808927072022	Prubens	281	287	+	CCCCAGT
MA0436.1	YPR022C	5.00108	0.808927072022	Prubens	363	369	+	CCCCCCT
MA0304.1	GCR1	4.99367	0.842267140392	Prubens	342	349	-	AGGGAGCC
MA0329.1	MBP1	4.99189	0.83732895372	Prubens	267	273	+	ACACGCT
MA0370.1	RME1	4.98582	0.800018152319	Prubens	412	421	-	TGTAAAAGGG
MA0379.1	MOT2	4.97603	0.834546072986	Prubens	12	16	+	CTATA
MA0379.1	MOT2	4.97603	0.834546072986	Prubens	155	159	+	CTATA
MA0355.1	PHD1	4.97241	0.810386952062	Prubens	291	300	+	ACGCGCAGAT
MA0355.1	PHD1	4.96201	0.810048402922	Prubens	419	428	+	ACATCCATCC
MA0424.1	YER184C	4.93766	0.808104491511	Prubens	428	435	+	CTCCGCCA
MA0387.1	SPT2	4.93333	0.832586712911	Prubens	445	454	-	TGTTGATGAA
MA0309.1	GZF3	4.9303	0.815757863426	Prubens	461	468	-	TGAAAAGT
MA0425.1	YGR067C	4.917	0.806896494774	Prubens	396	409	+	CACCCACCTCTCTC
MA0268.1	ADR1	4.90227	0.810770849704	Prubens	118	124	-	ACCCAAC
MA0434.1	YPR013C	4.90126	0.801553326538	Prubens	313	321	+	TCCAGATCG
MA0434.1	YPR013C	4.84801	0.800159854158	Prubens	446	454	-	TGTTGATGA
MA0307.1	GLN3	4.82251	0.861529919808	Prubens	35	39	-	GATTT
MA0307.1	GLN3	4.82251	0.861529919808	Prubens	298	302	+	GATTT
MA0431.1	TDA9	4.78185	0.810686665072	Prubens	243	251	+	TCACCGCAA
MA0388.1	SPT23	4.77615	0.817424154758	Prubens	14	21	+	ATAATCCA
MA0374.1	RSC3	4.77325	0.820814381106	Prubens	291	297	-	TGCGCGT
MA0425.1	YGR067C	4.77138	0.802693594042	Prubens	399	412	+	CCACCTCTCTCTTC
MA0338.1	MIG2	4.76136	0.803427924121	Prubens	364	370	+	CCCCCTC
MA0337.1	MIG1	4.69844	0.814589655378	Prubens	427	433	+	CCTCCGC
MA0375.1	RSC30	4.69652	0.802140534508	Prubens	292	299	-	TCTGCGCG
MA0425.1	YGR067C	4.69217	0.800407397383	Prubens	329	342	+	TCCCCTGATTCGTG
MA0338.1	MIG2	4.68399	0.800795281111	Prubens	397	403	+	ACCCACC
MA0304.1	GCR1	4.64424	0.83611060361	Prubens	124	131	+	TGCAAGAT
MA0274.1	ARR1	4.62322	0.829719664615	Prubens	349	356	-	ATCTGGAA
MA0387.1	SPT2	4.61872	0.826115238137	Prubens	105	114	-	CTTTGGATAG
MA0337.1	MIG1	4.5841	0.810633522496	Prubens	19	25	+	CCACCAC
MA0274.1	ARR1	4.53571	0.827477597053	Prubens	467	474	-	ACTTGATG
MA0329.1	MBP1	4.52582	0.819294806866	Prubens	337	343	-	CCACGAA
MA0349.1	OPI1	4.51504	0.800772695267	Prubens	232	238	+	CGAATCA
MA0349.1	OPI1	4.51504	0.800772695267	Prubens	334	340	-	CGAATCA
MA0405.1	TEA1	4.50477	0.808814881004	Prubens	191	198	+	GCTCGCTT
MA0380.1	SIP4	4.4852	0.818382895144	Prubens	302	308	+	TTCCTGA
MA0380.1	SIP4	4.4852	0.818382895144	Prubens	349	355	+	TTCCAGA
MA0337.1	MIG1	4.4638	0.806471037342	Prubens	118	124	-	ACCCAAC
MA0388.1	SPT23	4.45357	0.809436564848	Prubens	455	462	+	AAAACCAC
MA0388.1	SPT23	4.4489	0.809320949495	Prubens	34	41	+	TAAATCTA
MA0356.1	PHO2	4.44655	0.862586038472	Prubens	415	420	-	GTAAAA
MA0388.1	SPT23	4.44378	0.809194270866	Prubens	352	359	+	CAGATCAA
MA0417.1	YAP5	4.42226	0.84187930507	Prubens	92	97	+	ATGCAT
MA0417.1	YAP5	4.42226	0.84187930507	Prubens	92	97	-	ATGCAT
MA0337.1	MIG1	4.40561	0.804457522923	Prubens	329	335	+	TCCCCTG
MA0405.1	TEA1	4.37761	0.805269663445	Prubens	291	298	+	ACGCGCAG
MA0342.1	MSN4	4.36503	0.816513926428	Prubens	72	76	+	AGGGT
MA0342.1	MSN4	4.36503	0.816513926428	Prubens	142	146	+	AGGGT
MA0337.1	MIG1	4.35453	0.802690156224	Prubens	368	374	+	CTCCCGG
MA0275.1	ASG1	4.31337	0.823854025039	Prubens	246	251	+	CCGCAA
MA0275.1	ASG1	4.31337	0.823854025039	Prubens	302	307	-	CAGGAA
MA0275.1	ASG1	4.31337	0.823854025039	Prubens	349	354	-	CTGGAA
MA0419.1	YAP7	4.23622	0.820482321318	Prubens	303	313	-	ATCAGTCAGGA
MA0387.1	SPT2	4.21911	0.817895429497	Prubens	29	38	-	ATTTACATTG
MA0340.1	MOT3	4.17473	0.850505981026	Prubens	302	307	-	CAGGAA
MA0340.1	MOT3	4.17473	0.850505981026	Prubens	345	350	-	AAGGGA
MA0340.1	MOT3	4.17473	0.850505981026	Prubens	411	416	-	AAGGGA
MA0275.1	ASG1	4.14831	0.818428170208	Prubens	167	172	-	CAGGAT
MA0275.1	ASG1	4.14831	0.818428170208	Prubens	221	226	-	CTGGAT
MA0275.1	ASG1	4.14831	0.818428170208	Prubens	312	317	-	CTGGAT
MA0275.1	ASG1	4.14831	0.818428170208	Prubens	314	319	+	CCAGAT
MA0275.1	ASG1	4.14831	0.818428170208	Prubens	332	337	+	CCTGAT
MA0275.1	ASG1	4.14831	0.818428170208	Prubens	351	356	+	CCAGAT
MA0341.1	MSN2	4.1453	0.821892282911	Prubens	281	285	-	TGGGG
MA0341.1	MSN2	4.1453	0.821892282911	Prubens	393	397	-	TGGGG
MA0366.1	RGM1	4.13305	0.811100107756	Prubens	72	76	+	AGGGT
MA0366.1	RGM1	4.13305	0.811100107756	Prubens	142	146	+	AGGGT
MA0342.1	MSN4	4.12546	0.807472626722	Prubens	281	285	-	TGGGG
MA0342.1	MSN4	4.12546	0.807472626722	Prubens	393	397	-	TGGGG
MA0379.1	MOT2	4.12546	0.802638400784	Prubens	60	64	-	GTATA
MA0379.1	MOT2	4.12546	0.802638400784	Prubens	156	160	-	GTATA
MA0356.1	PHO2	4.11536	0.851253770953	Prubens	59	64	-	GTATAA
MA0330.1	MBP1::SWI6	4.08474	0.844650569037	Prubens	338	344	+	TCGTGGC
MA0328.2	MATALPHA2	4.04588	0.825240128301	Prubens	60	67	-	AATGTATA
MA0380.1	SIP4	3.99552	0.803330444451	Prubens	428	434	+	CTCCGCC
MA0393.1	STE12	3.99398	0.857276430073	Prubens	462	468	-	TGAAAAG
MA0394.1	STP1	3.94806	0.813539412079	Prubens	427	434	-	GGCGGAGG
MA0380.1	SIP4	3.9214	0.801052047603	Prubens	368	374	+	CTCCCGG
MA0356.1	PHO2	3.91528	0.844407718162	Prubens	10	15	-	ATAGTA
MA0399.1	SUT1	3.88891	0.804991346362	Prubens	227	233	-	CGCTGAG
MA0280.1	CAT8	3.87877	0.801257722079	Prubens	246	251	+	CCGCAA
MA0280.1	CAT8	3.87877	0.801257722079	Prubens	302	307	-	CAGGAA
MA0280.1	CAT8	3.87877	0.801257722079	Prubens	349	354	-	CTGGAA
MA0274.1	ARR1	3.8548	0.81003406075	Prubens	251	258	-	GACTGAAT
MA0304.1	GCR1	3.84005	0.821941659341	Prubens	14	21	-	TGGATTAT
MA0274.1	ARR1	3.79552	0.808515500075	Prubens	168	175	+	TCCTGCAT
MA0274.1	ARR1	3.78574	0.808265024844	Prubens	246	253	-	AATTGCGG
MA0417.1	YAP5	3.78187	0.822378096862	Prubens	61	66	+	ATACAT
MA0356.1	PHO2	3.75223	0.838828620521	Prubens	14	19	+	ATAATC
MA0356.1	PHO2	3.71694	0.837621258477	Prubens	33	38	+	GTAAAT
MA0274.1	ARR1	3.66553	0.805185423666	Prubens	378	385	-	ATTTGTAG
MA0419.1	YAP7	3.62588	0.812554335388	Prubens	305	315	+	CTGACTGATCC
MA0307.1	GLN3	3.44225	0.807770817744	Prubens	4	8	-	GATCA
MA0307.1	GLN3	3.44225	0.807770817744	Prubens	129	133	+	GATCA
MA0307.1	GLN3	3.44225	0.807770817744	Prubens	165	169	-	GATCA
MA0307.1	GLN3	3.44225	0.807770817744	Prubens	219	223	-	GATCA
MA0307.1	GLN3	3.44225	0.807770817744	Prubens	310	314	-	GATCA
MA0307.1	GLN3	3.44225	0.807770817744	Prubens	354	358	+	GATCA
MA0307.1	GLN3	3.44225	0.807770817744	Prubens	446	450	-	GATGA
MA0307.1	GLN3	3.44225	0.807770817744	Prubens	466	470	-	GATGA
MA0307.1	GLN3	3.44225	0.807770817744	Prubens	478	482	-	GATGA
MA0271.1	ARG80	3.436	0.820265498042	Prubens	341	346	+	TGGCTC
MA0417.1	YAP5	3.41425	0.811183047017	Prubens	471	476	-	AAACTT
MA0417.1	YAP5	3.35314	0.809321991202	Prubens	133	138	+	AAGAAT
MA0330.1	MBP1::SWI6	3.32285	0.829729797417	Prubens	291	297	+	ACGCGCA
MA0417.1	YAP5	3.26463	0.806626894811	Prubens	324	329	-	AAGTAA
MA0340.1	MOT3	3.19249	0.82039894866	Prubens	30	35	+	AATGTA
MA0340.1	MOT3	3.19249	0.82039894866	Prubens	62	67	-	AATGTA
MA0340.1	MOT3	3.19249	0.82039894866	Prubens	76	81	-	TTGGCA
MA0340.1	MOT3	3.19249	0.82039894866	Prubens	91	96	+	AATGCA
MA0340.1	MOT3	3.19249	0.82039894866	Prubens	93	98	-	AATGCA
MA0340.1	MOT3	3.19249	0.82039894866	Prubens	102	107	-	TAGACA
MA0340.1	MOT3	3.19249	0.82039894866	Prubens	147	152	+	TTGGCA
MA0340.1	MOT3	3.19249	0.82039894866	Prubens	171	176	-	AATGCA
MA0340.1	MOT3	3.19249	0.82039894866	Prubens	201	206	+	TTGGCA
MA0340.1	MOT3	3.19249	0.82039894866	Prubens	208	213	-	CTGGTA
MA0340.1	MOT3	3.19249	0.82039894866	Prubens	273	278	+	TACGCA
MA0340.1	MOT3	3.19249	0.82039894866	Prubens	306	311	-	CAGTCA
MA0356.1	PHO2	3.18567	0.819442938166	Prubens	82	87	+	ATACTT
MA0271.1	ARG80	3.17928	0.81254057578	Prubens	340	345	-	AGCCAC
MA0271.1	ARG80	3.1295	0.811042511	Prubens	254	259	-	AGACTG
MA0356.1	PHO2	3.10618	0.816723371477	Prubens	13	18	-	ATTATA
MA0356.1	PHO2	3.10618	0.816723371477	Prubens	58	63	+	ATTATA
MA0356.1	PHO2	3.10618	0.816723371477	Prubens	476	481	-	ATGATA
MA0271.1	ARG80	3.08472	0.809695184635	Prubens	267	272	+	ACACGC
MA0393.1	STE12	2.96406	0.839640653632	Prubens	442	448	-	TGAAAGA
MA0271.1	ARG80	2.89904	0.804107783456	Prubens	157	162	+	ATACTC
MA0271.1	ARG80	2.89904	0.804107783456	Prubens	384	389	+	ATACTC
MA0356.1	PHO2	2.86044	0.808314812727	Prubens	197	202	+	TTAGTT
MA0356.1	PHO2	2.86044	0.808314812727	Prubens	324	329	+	TTACTT
MA0271.1	ARG80	2.82911	0.802003593994	Prubens	75	80	-	TGGCAC
MA0357.1	PHO4	2.81768	0.800588851477	Prubens	213	220	+	GCACTTTG
MA0357.1	PHO4	2.81768	0.800588851477	Prubens	213	220	-	CAAAGTGC
MA0356.1	PHO2	2.81635	0.806806368851	Prubens	475	480	+	TTATCA
MA0271.1	ARG80	2.77933	0.800505529214	Prubens	306	311	+	TGACTG
MA0304.1	GCR1	2.70345	0.801915906192	Prubens	299	306	-	AGGAAAAT
MA0313.1	HAP2	2.55606	0.827303624355	Prubens	120	124	+	TGGGT
MA0313.1	HAP2	2.55606	0.827303624355	Prubens	397	401	-	TGGGT
MA0313.1	HAP2	2.3677	0.821998222617	Prubens	261	265	+	TGGGC
MA0313.1	HAP2	1.98528	0.811226639928	Prubens	197	201	+	TTAGT
MA0330.1	MBP1::SWI6	1.85117	0.800908430786	Prubens	290	296	-	GCGCGTA

[truncated: 1 more sheets: JASPAR hits; T. reesei Ph4h3]
