# Supplementary material for: Bidirectional histone-gene promoters in Aspergillus: characterization and application for multi-gene expression
Source: Fungal Biol Biotechnol. 2019 Dec 9;6:24. doi: 10.1186/s40694-019-0088-3 (PMC6900853; doi:10.1186/s40694-019-0088-3)
Supplement: Supplementary file 5 — Additional file 5. Ph4h3 dendogram distance matrix. Table S2. The distance matrix generated from the alignment of 85 Aspergilli Ph4h3. [file 40694_2019_88_MOESM5_ESM.xlsx]

## Sheet: pH4H3_n85.15.dst.txt
	A.acristatulus	A.aculeatinus	A.aculeatus	A.amylovorus	A.bisporus	A.bombycis	A.brasiliensis	A.brevijanus	A.brunneoviolaceus	A.carbonarius	A.calidoustus	A.campestris	A.candidus	A.carlsbadensis	A.chevalieri	A.clavatus	A.costaricaensis	A.cristatus	A.desetorum	A.egyptiacus	A.ellipticus	A.eucalypticola	A.fijiensis	A.filifera	A.fischeri	A.flavus	A.fumigatus	A.funiculosus	A.glaucus	A.heteromorphus	A.homomorphus	A.ibericus	A.implicatus	A.indicus	A.indologenus	A.insolitus	A.japonicus	A.kawachii	A.longivesica	A.luchuensis	A.minisclerotigenes	A.multicolor	A.neoauricomus	A.neochinulatus	A.neoniger	A.nidulans	A.niger	A.nomius	A.novofumigatus
A.acristatulus	0	0.363	0.365	0.226	0.27	0.347	0.351	0.367	0.363	0.362	0.259	0.388	0.389	0.273	0.473	0.364	0.352	0.476	0.109	0.273	0.363	0.352	0.363	0.238	0.378	0.348	0.389	0.302	0.477	0.371	0.353	0.359	0.33	0.047	0.364	0.391	0.361	0.352	0.375	0.354	0.347	0.15	0.377	0.037	0.354	0.026	0.349	0.345	0.378
A.aculeatinus	0.363	0	0.011	0.349	0.356	0.291	0.267	0.342	0.012	0.254	0.344	0.354	0.352	0.348	0.45	0.335	0.275	0.446	0.387	0.362	0.255	0.27	0.012	0.38	0.353	0.289	0.366	0.348	0.452	0.268	0.098	0.253	0.333	0.374	0.062	0.366	0.031	0.27	0.338	0.268	0.286	0.368	0.349	0.369	0.271	0.365	0.273	0.283	0.354
A.aculeatus	0.365	0.011	0	0.353	0.358	0.294	0.263	0.344	0.013	0.251	0.347	0.355	0.354	0.351	0.447	0.334	0.271	0.443	0.387	0.363	0.255	0.266	0.013	0.381	0.353	0.285	0.365	0.352	0.45	0.268	0.096	0.25	0.331	0.375	0.054	0.366	0.028	0.266	0.338	0.264	0.282	0.373	0.351	0.37	0.267	0.366	0.269	0.286	0.354
A.amylovorus	0.226	0.349	0.353	0	0.242	0.343	0.353	0.386	0.348	0.353	0.214	0.402	0.4	0.22	0.496	0.362	0.353	0.496	0.266	0.186	0.356	0.351	0.349	0.246	0.365	0.351	0.381	0.26	0.496	0.363	0.35	0.353	0.293	0.227	0.358	0.408	0.349	0.351	0.367	0.352	0.346	0.241	0.381	0.23	0.349	0.231	0.349	0.341	0.361
A.bisporus	0.27	0.356	0.358	0.242	0	0.35	0.339	0.379	0.359	0.347	0.225	0.398	0.403	0.222	0.469	0.332	0.342	0.466	0.286	0.266	0.353	0.343	0.358	0.28	0.357	0.351	0.367	0.254	0.477	0.363	0.346	0.353	0.275	0.278	0.367	0.393	0.355	0.343	0.346	0.342	0.347	0.264	0.386	0.269	0.338	0.272	0.337	0.344	0.367
A.bombycis	0.347	0.291	0.294	0.343	0.35	0	0.303	0.318	0.292	0.299	0.333	0.352	0.348	0.338	0.438	0.293	0.311	0.439	0.369	0.354	0.313	0.308	0.292	0.366	0.314	0.082	0.328	0.33	0.429	0.337	0.278	0.306	0.317	0.353	0.295	0.378	0.294	0.312	0.305	0.31	0.079	0.372	0.333	0.347	0.314	0.351	0.313	0.047	0.305
A.brasiliensis	0.351	0.267	0.263	0.353	0.339	0.303	0	0.339	0.268	0.134	0.339	0.352	0.343	0.346	0.445	0.332	0.068	0.439	0.371	0.36	0.194	0.067	0.267	0.364	0.336	0.295	0.343	0.334	0.434	0.221	0.248	0.147	0.319	0.348	0.261	0.396	0.259	0.068	0.325	0.067	0.29	0.345	0.33	0.351	0.067	0.353	0.063	0.296	0.332
A.brevijanus	0.367	0.342	0.344	0.386	0.379	0.318	0.339	0	0.34	0.324	0.348	0.347	0.35	0.358	0.441	0.351	0.339	0.436	0.394	0.383	0.314	0.338	0.339	0.38	0.334	0.316	0.345	0.345	0.426	0.333	0.345	0.334	0.361	0.374	0.329	0.38	0.34	0.341	0.343	0.339	0.313	0.384	0.339	0.377	0.341	0.375	0.333	0.327	0.34
A.brunneoviolaceus	0.363	0.012	0.013	0.348	0.359	0.292	0.268	0.34	0	0.254	0.348	0.358	0.356	0.352	0.45	0.338	0.277	0.446	0.387	0.362	0.257	0.272	0.005	0.38	0.353	0.289	0.366	0.348	0.452	0.268	0.099	0.256	0.335	0.374	0.062	0.367	0.031	0.272	0.338	0.271	0.286	0.368	0.351	0.368	0.273	0.365	0.277	0.285	0.354
A.carbonarius	0.362	0.254	0.251	0.353	0.347	0.299	0.134	0.324	0.254	0	0.333	0.358	0.359	0.349	0.455	0.309	0.142	0.448	0.375	0.355	0.176	0.136	0.253	0.375	0.327	0.285	0.335	0.323	0.446	0.206	0.239	0.067	0.315	0.363	0.253	0.383	0.251	0.138	0.31	0.137	0.283	0.362	0.308	0.364	0.139	0.36	0.132	0.288	0.33
A.calidoustus	0.259	0.344	0.347	0.214	0.225	0.333	0.339	0.348	0.348	0.333	0	0.394	0.396	0.055	0.475	0.328	0.334	0.473	0.273	0.207	0.347	0.328	0.347	0.258	0.349	0.344	0.361	0.256	0.467	0.355	0.341	0.327	0.261	0.267	0.343	0.379	0.344	0.33	0.331	0.332	0.338	0.254	0.367	0.263	0.33	0.266	0.328	0.34	0.344
A.campestris	0.388	0.354	0.355	0.402	0.398	0.352	0.352	0.347	0.358	0.358	0.394	0	0.033	0.387	0.45	0.351	0.372	0.445	0.403	0.401	0.36	0.363	0.355	0.411	0.355	0.357	0.367	0.398	0.44	0.37	0.355	0.37	0.372	0.39	0.357	0.394	0.354	0.368	0.359	0.367	0.354	0.38	0.375	0.393	0.366	0.393	0.368	0.355	0.347
A.candidus	0.389	0.352	0.354	0.4	0.403	0.348	0.343	0.35	0.356	0.359	0.396	0.033	0	0.391	0.446	0.352	0.366	0.448	0.402	0.402	0.355	0.354	0.354	0.411	0.358	0.351	0.37	0.4	0.438	0.361	0.354	0.365	0.368	0.393	0.355	0.404	0.352	0.36	0.356	0.358	0.347	0.383	0.377	0.393	0.36	0.392	0.363	0.355	0.35
A.carlsbadensis	0.273	0.348	0.351	0.22	0.222	0.338	0.346	0.358	0.352	0.349	0.055	0.387	0.391	0	0.472	0.339	0.343	0.47	0.287	0.211	0.352	0.338	0.351	0.263	0.355	0.347	0.365	0.265	0.464	0.359	0.347	0.344	0.28	0.28	0.345	0.387	0.347	0.341	0.347	0.342	0.341	0.261	0.37	0.28	0.337	0.278	0.34	0.344	0.352
A.chevalieri	0.473	0.45	0.447	0.496	0.469	0.438	0.445	0.441	0.45	0.455	0.475	0.45	0.446	0.472	0	0.446	0.448	0.021	0.483	0.493	0.434	0.444	0.445	0.489	0.442	0.437	0.45	0.481	0.114	0.439	0.434	0.454	0.492	0.475	0.443	0.468	0.447	0.445	0.452	0.444	0.438	0.467	0.437	0.478	0.45	0.472	0.45	0.444	0.441
A.clavatus	0.364	0.335	0.334	0.362	0.332	0.293	0.332	0.351	0.338	0.309	0.328	0.351	0.352	0.339	0.446	0	0.339	0.44	0.368	0.351	0.346	0.337	0.335	0.37	0.221	0.295	0.236	0.33	0.426	0.336	0.326	0.32	0.326	0.372	0.329	0.376	0.335	0.336	0.091	0.335	0.29	0.368	0.355	0.371	0.336	0.368	0.337	0.297	0.227
A.costaricaensis	0.352	0.275	0.271	0.353	0.342	0.311	0.068	0.339	0.277	0.142	0.334	0.372	0.366	0.343	0.448	0.339	0	0.441	0.367	0.347	0.206	0.02	0.276	0.364	0.353	0.31	0.359	0.337	0.438	0.234	0.254	0.145	0.325	0.352	0.269	0.411	0.268	0.021	0.332	0.02	0.305	0.348	0.336	0.353	0.018	0.353	0.04	0.305	0.347
A.cristatus	0.476	0.446	0.443	0.496	0.466	0.439	0.439	0.436	0.446	0.448	0.473	0.445	0.448	0.47	0.021	0.44	0.441	0	0.486	0.488	0.429	0.437	0.441	0.49	0.442	0.439	0.453	0.477	0.111	0.432	0.427	0.443	0.486	0.478	0.441	0.46	0.443	0.438	0.449	0.437	0.44	0.469	0.434	0.481	0.443	0.478	0.443	0.446	0.441
A.desetorum	0.109	0.387	0.387	0.266	0.286	0.369	0.371	0.394	0.387	0.375	0.273	0.403	0.402	0.287	0.483	0.368	0.367	0.486	0	0.274	0.38	0.367	0.387	0.243	0.39	0.366	0.395	0.301	0.488	0.396	0.377	0.373	0.341	0.123	0.393	0.387	0.385	0.365	0.36	0.367	0.364	0.155	0.403	0.114	0.368	0.113	0.358	0.365	0.394
A.egyptiacus	0.273	0.362	0.363	0.186	0.266	0.354	0.36	0.383	0.362	0.355	0.207	0.401	0.402	0.211	0.493	0.351	0.347	0.488	0.274	0	0.358	0.347	0.36	0.258	0.369	0.357	0.382	0.252	0.475	0.363	0.35	0.352	0.275	0.286	0.368	0.393	0.36	0.348	0.357	0.35	0.353	0.247	0.381	0.272	0.351	0.275	0.349	0.354	0.374
A.ellipticus	0.363	0.255	0.255	0.356	0.353	0.313	0.194	0.314	0.257	0.176	0.347	0.36	0.355	0.352	0.434	0.346	0.206	0.429	0.38	0.358	0	0.203	0.257	0.381	0.335	0.303	0.352	0.338	0.431	0.166	0.239	0.182	0.327	0.366	0.254	0.387	0.253	0.207	0.345	0.205	0.297	0.364	0.328	0.365	0.205	0.359	0.198	0.301	0.339
A.eucalypticola	0.352	0.27	0.266	0.351	0.343	0.308	0.067	0.338	0.272	0.136	0.328	0.363	0.354	0.338	0.444	0.337	0.02	0.437	0.367	0.347	0.203	0	0.271	0.368	0.346	0.304	0.35	0.337	0.438	0.23	0.25	0.142	0.321	0.352	0.264	0.406	0.263	0.009	0.329	0.008	0.299	0.348	0.334	0.353	0.013	0.353	0.032	0.299	0.341
A.fijiensis	0.363	0.012	0.013	0.349	0.358	0.292	0.267	0.339	0.005	0.253	0.347	0.355	0.354	0.351	0.445	0.335	0.276	0.441	0.387	0.36	0.257	0.271	0	0.381	0.351	0.289	0.364	0.349	0.448	0.268	0.099	0.256	0.333	0.374	0.062	0.37	0.031	0.271	0.335	0.27	0.286	0.368	0.349	0.368	0.272	0.365	0.275	0.285	0.352
A.filifera	0.238	0.38	0.381	0.246	0.28	0.366	0.364	0.38	0.38	0.375	0.258	0.411	0.411	0.263	0.489	0.37	0.364	0.49	0.243	0.258	0.381	0.368	0.381	0	0.393	0.366	0.398	0.293	0.481	0.376	0.38	0.375	0.313	0.239	0.381	0.401	0.378	0.368	0.38	0.369	0.364	0.218	0.384	0.25	0.367	0.244	0.365	0.372	0.384
A.fischeri	0.378	0.353	0.353	0.365	0.357	0.314	0.336	0.334	0.353	0.327	0.349	0.355	0.358	0.355	0.442	0.221	0.353	0.442	0.39	0.369	0.335	0.346	0.351	0.393	0	0.312	0.031	0.344	0.438	0.345	0.345	0.319	0.343	0.377	0.34	0.37	0.348	0.349	0.229	0.347	0.305	0.389	0.369	0.376	0.347	0.375	0.346	0.31	0.053
A.flavus	0.348	0.289	0.285	0.351	0.351	0.082	0.295	0.316	0.289	0.285	0.344	0.357	0.351	0.347	0.437	0.295	0.31	0.439	0.366	0.357	0.303	0.304	0.289	0.366	0.312	0	0.324	0.336	0.432	0.329	0.272	0.294	0.318	0.355	0.295	0.378	0.291	0.308	0.311	0.306	0.014	0.365	0.332	0.347	0.31	0.35	0.304	0.078	0.307
A.fumigatus	0.389	0.366	0.365	0.381	0.367	0.328	0.343	0.345	0.366	0.335	0.361	0.367	0.37	0.365	0.45	0.236	0.359	0.453	0.395	0.382	0.352	0.35	0.364	0.398	0.031	0.324	0	0.358	0.447	0.361	0.359	0.329	0.35	0.388	0.356	0.383	0.364	0.35	0.241	0.349	0.318	0.4	0.381	0.387	0.353	0.386	0.348	0.324	0.073
A.funiculosus	0.302	0.348	0.352	0.26	0.254	0.33	0.334	0.345	0.348	0.323	0.256	0.398	0.4	0.265	0.481	0.33	0.337	0.477	0.301	0.252	0.338	0.337	0.349	0.293	0.344	0.336	0.358	0	0.472	0.353	0.337	0.337	0.242	0.31	0.349	0.372	0.348	0.338	0.329	0.337	0.335	0.29	0.356	0.305	0.337	0.301	0.336	0.337	0.35
A.glaucus	0.477	0.452	0.45	0.496	0.477	0.429	0.434	0.426	0.452	0.446	0.467	0.44	0.438	0.464	0.114	0.426	0.438	0.111	0.488	0.475	0.431	0.438	0.448	0.481	0.438	0.432	0.447	0.472	0	0.429	0.448	0.442	0.468	0.477	0.453	0.46	0.455	0.439	0.44	0.438	0.432	0.465	0.435	0.48	0.441	0.48	0.445	0.435	0.438
A.heteromorphus	0.371	0.268	0.268	0.363	0.363	0.337	0.221	0.333	0.268	0.206	0.355	0.37	0.361	0.359	0.439	0.336	0.234	0.432	0.396	0.363	0.166	0.23	0.268	0.376	0.345	0.329	0.361	0.353	0.429	0	0.256	0.214	0.341	0.383	0.27	0.388	0.265	0.233	0.344	0.232	0.325	0.368	0.346	0.375	0.237	0.37	0.222	0.333	0.345
A.homomorphus	0.353	0.098	0.096	0.35	0.346	0.278	0.248	0.345	0.099	0.239	0.341	0.355	0.354	0.347	0.434	0.326	0.254	0.427	0.377	0.35	0.239	0.25	0.099	0.38	0.345	0.272	0.359	0.337	0.448	0.256	0	0.237	0.332	0.364	0.099	0.377	0.094	0.255	0.328	0.254	0.275	0.369	0.332	0.356	0.255	0.355	0.248	0.277	0.352
A.ibericus	0.359	0.253	0.25	0.353	0.353	0.306	0.147	0.334	0.256	0.067	0.327	0.37	0.365	0.344	0.454	0.32	0.145	0.443	0.373	0.352	0.182	0.142	0.256	0.375	0.319	0.294	0.329	0.337	0.442	0.214	0.237	0	0.322	0.367	0.248	0.399	0.246	0.144	0.316	0.143	0.292	0.354	0.319	0.361	0.148	0.358	0.137	0.295	0.321
A.implicatus	0.33	0.333	0.331	0.293	0.275	0.317	0.319	0.361	0.335	0.315	0.261	0.372	0.368	0.28	0.492	0.326	0.325	0.486	0.341	0.275	0.327	0.321	0.333	0.313	0.343	0.318	0.35	0.242	0.468	0.341	0.332	0.322	0	0.333	0.329	0.389	0.332	0.319	0.328	0.318	0.321	0.313	0.387	0.335	0.325	0.328	0.322	0.314	0.339
A.indicus	0.047	0.374	0.375	0.227	0.278	0.353	0.348	0.374	0.374	0.363	0.267	0.39	0.393	0.28	0.475	0.372	0.352	0.478	0.123	0.286	0.366	0.352	0.374	0.239	0.377	0.355	0.388	0.31	0.477	0.383	0.364	0.367	0.333	0	0.372	0.383	0.371	0.352	0.375	0.354	0.353	0.154	0.385	0.055	0.354	0.05	0.35	0.351	0.376
A.indologenus	0.364	0.062	0.054	0.358	0.367	0.295	0.261	0.329	0.062	0.253	0.343	0.357	0.355	0.345	0.443	0.329	0.269	0.441	0.393	0.368	0.254	0.264	0.062	0.381	0.34	0.295	0.356	0.349	0.453	0.27	0.099	0.248	0.329	0.372	0	0.366	0.033	0.264	0.337	0.262	0.294	0.375	0.349	0.37	0.265	0.367	0.266	0.293	0.344
A.insolitus	0.391	0.366	0.366	0.408	0.393	0.378	0.396	0.38	0.367	0.383	0.379	0.394	0.404	0.387	0.468	0.376	0.411	0.46	0.387	0.393	0.387	0.406	0.37	0.401	0.37	0.378	0.383	0.372	0.46	0.388	0.377	0.399	0.389	0.383	0.366	0	0.369	0.41	0.392	0.408	0.372	0.381	0.389	0.39	0.407	0.389	0.401	0.375	0.37
A.japonicus	0.361	0.031	0.028	0.349	0.355	0.294	0.259	0.34	0.031	0.251	0.344	0.354	0.352	0.347	0.447	0.335	0.268	0.443	0.385	0.36	0.253	0.263	0.031	0.378	0.348	0.291	0.364	0.348	0.455	0.265	0.094	0.246	0.332	0.371	0.033	0.369	0	0.263	0.338	0.262	0.289	0.369	0.345	0.366	0.264	0.362	0.265	0.286	0.352
A.kawachii	0.352	0.27	0.266	0.351	0.343	0.312	0.068	0.341	0.272	0.138	0.33	0.368	0.36	0.341	0.445	0.336	0.021	0.438	0.365	0.348	0.207	0.009	0.271	0.368	0.349	0.308	0.35	0.338	0.439	0.233	0.255	0.144	0.319	0.352	0.264	0.41	0.263	0	0.331	0.001	0.303	0.348	0.333	0.353	0.011	0.353	0.033	0.304	0.344
A.longivesica	0.375	0.338	0.338	0.367	0.346	0.305	0.325	0.343	0.338	0.31	0.331	0.359	0.356	0.347	0.452	0.091	0.332	0.449	0.36	0.357	0.345	0.329	0.335	0.38	0.229	0.311	0.241	0.329	0.44	0.344	0.328	0.316	0.328	0.375	0.337	0.392	0.338	0.331	0	0.33	0.307	0.368	0.358	0.375	0.332	0.373	0.328	0.308	0.231
A.luchuensis	0.354	0.268	0.264	0.352	0.342	0.31	0.067	0.339	0.271	0.137	0.332	0.367	0.358	0.342	0.444	0.335	0.02	0.437	0.367	0.35	0.205	0.008	0.27	0.369	0.347	0.306	0.349	0.337	0.438	0.232	0.254	0.143	0.318	0.354	0.262	0.408	0.262	0.001	0.33	0	0.302	0.349	0.332	0.354	0.01	0.354	0.032	0.303	0.342
A.minisclerotigenes	0.347	0.286	0.282	0.346	0.347	0.079	0.29	0.313	0.286	0.283	0.338	0.354	0.347	0.341	0.438	0.29	0.305	0.44	0.364	0.353	0.297	0.299	0.286	0.364	0.305	0.014	0.318	0.335	0.432	0.325	0.275	0.292	0.321	0.353	0.294	0.372	0.289	0.303	0.307	0.302	0	0.365	0.328	0.346	0.306	0.348	0.299	0.079	0.301
A.multicolor	0.15	0.368	0.373	0.241	0.264	0.372	0.345	0.384	0.368	0.362	0.254	0.38	0.383	0.261	0.467	0.368	0.348	0.469	0.155	0.247	0.364	0.348	0.368	0.218	0.389	0.365	0.4	0.29	0.465	0.368	0.369	0.354	0.313	0.154	0.375	0.381	0.369	0.348	0.368	0.349	0.365	0	0.38	0.161	0.349	0.15	0.343	0.363	0.386
A.neoauricomus	0.377	0.349	0.351	0.381	0.386	0.333	0.33	0.339	0.351	0.308	0.367	0.375	0.377	0.37	0.437	0.355	0.336	0.434	0.403	0.381	0.328	0.334	0.349	0.384	0.369	0.332	0.381	0.356	0.435	0.346	0.332	0.319	0.387	0.385	0.349	0.389	0.345	0.333	0.358	0.332	0.328	0.38	0	0.383	0.329	0.379	0.329	0.335	0.372
A.neochinulatus	0.037	0.369	0.37	0.23	0.269	0.347	0.351	0.377	0.368	0.364	0.263	0.393	0.393	0.28	0.478	0.371	0.353	0.481	0.114	0.272	0.365	0.353	0.368	0.25	0.376	0.347	0.387	0.305	0.48	0.375	0.356	0.361	0.335	0.055	0.37	0.39	0.366	0.353	0.375	0.354	0.346	0.161	0.383	0	0.354	0.04	0.349	0.346	0.374
A.neoniger	0.354	0.271	0.267	0.349	0.338	0.314	0.067	0.341	0.273	0.139	0.33	0.366	0.36	0.337	0.45	0.336	0.018	0.443	0.368	0.351	0.205	0.013	0.272	0.367	0.347	0.31	0.353	0.337	0.441	0.237	0.255	0.148	0.325	0.354	0.265	0.407	0.264	0.011	0.332	0.01	0.306	0.349	0.329	0.354	0	0.354	0.034	0.306	0.342
A.nidulans	0.026	0.365	0.366	0.231	0.272	0.351	0.353	0.375	0.365	0.36	0.266	0.393	0.392	0.278	0.472	0.368	0.353	0.478	0.113	0.275	0.359	0.353	0.365	0.244	0.375	0.35	0.386	0.301	0.48	0.37	0.355	0.358	0.328	0.05	0.367	0.389	0.362	0.353	0.373	0.354	0.348	0.15	0.379	0.04	0.354	0	0.349	0.349	0.374
A.niger	0.349	0.273	0.269	0.349	0.337	0.313	0.063	0.333	0.277	0.132	0.328	0.368	0.363	0.34	0.45	0.337	0.04	0.443	0.358	0.349	0.198	0.032	0.275	0.365	0.346	0.304	0.348	0.336	0.445	0.222	0.248	0.137	0.322	0.35	0.266	0.401	0.265	0.033	0.328	0.032	0.299	0.343	0.329	0.349	0.034	0.349	0	0.306	0.342
A.nomius	0.345	0.283	0.286	0.341	0.344	0.047	0.296	0.327	0.285	0.288	0.34	0.355	0.355	0.344	0.444	0.297	0.305	0.446	0.365	0.354	0.301	0.299	0.285	0.372	0.31	0.078	0.324	0.337	0.435	0.333	0.277	0.295	0.314	0.351	0.293	0.375	0.286	0.304	0.308	0.303	0.079	0.363	0.335	0.346	0.306	0.349	0.306	0	0.301
A.novofumigatus	0.378	0.354	0.354	0.361	0.367	0.305	0.332	0.34	0.354	0.33	0.344	0.347	0.35	0.352	0.441	0.227	0.347	0.441	0.394	0.374	0.339	0.341	0.352	0.384	0.053	0.307	0.073	0.35	0.438	0.345	0.352	0.321	0.339	0.376	0.344	0.37	0.352	0.344	0.231	0.342	0.301	0.386	0.372	0.374	0.342	0.374	0.342	0.301	0
A.novoparasiticus	0.35	0.292	0.288	0.345	0.352	0.08	0.298	0.316	0.292	0.288	0.339	0.356	0.348	0.344	0.437	0.295	0.313	0.439	0.364	0.357	0.301	0.306	0.292	0.37	0.308	0.029	0.322	0.334	0.429	0.333	0.279	0.301	0.319	0.356	0.299	0.375	0.294	0.31	0.309	0.309	0.026	0.362	0.336	0.349	0.313	0.352	0.31	0.078	0.306
A.ochraceoroseus	0.329	0.353	0.355	0.304	0.275	0.341	0.353	0.357	0.356	0.339	0.281	0.398	0.394	0.292	0.502	0.355	0.353	0.495	0.331	0.286	0.363	0.356	0.355	0.318	0.364	0.336	0.38	0.248	0.501	0.359	0.343	0.344	0.297	0.332	0.356	0.384	0.355	0.357	0.365	0.356	0.335	0.315	0.371	0.332	0.354	0.324	0.352	0.342	0.364
A.olivicola	0.223	0.376	0.377	0.243	0.265	0.367	0.367	0.387	0.376	0.369	0.244	0.407	0.404	0.25	0.494	0.364	0.359	0.494	0.227	0.251	0.366	0.361	0.377	0.078	0.384	0.36	0.393	0.283	0.488	0.374	0.369	0.365	0.311	0.231	0.374	0.389	0.373	0.362	0.369	0.363	0.358	0.208	0.386	0.234	0.361	0.231	0.359	0.369	0.377
A.oryzae	0.348	0.289	0.285	0.351	0.351	0.082	0.295	0.316	0.289	0.285	0.344	0.357	0.351	0.347	0.437	0.295	0.31	0.439	0.366	0.357	0.303	0.304	0.289	0.366	0.312	0	0.324	0.336	0.432	0.329	0.272	0.294	0.318	0.355	0.295	0.378	0.291	0.308	0.311	0.306	0.014	0.365	0.332	0.347	0.31	0.35	0.304	0.078	0.307
A.parasiticus	0.35	0.286	0.282	0.345	0.355	0.084	0.295	0.319	0.286	0.285	0.346	0.355	0.349	0.348	0.441	0.295	0.31	0.443	0.366	0.354	0.299	0.303	0.286	0.368	0.306	0.028	0.322	0.338	0.432	0.33	0.279	0.297	0.323	0.356	0.294	0.375	0.289	0.306	0.309	0.305	0.024	0.365	0.336	0.349	0.308	0.352	0.307	0.082	0.307
A.parvulus	0.358	0.32	0.32	0.344	0.351	0.31	0.321	0.337	0.32	0.299	0.357	0.353	0.35	0.366	0.467	0.26	0.327	0.46	0.375	0.375	0.314	0.323	0.319	0.386	0.28	0.29	0.295	0.343	0.449	0.318	0.333	0.294	0.337	0.372	0.319	0.389	0.318	0.321	0.28	0.319	0.286	0.373	0.325	0.365	0.322	0.352	0.32	0.309	0.29
A.penicilloides	0.432	0.382	0.382	0.435	0.427	0.39	0.381	0.374	0.383	0.373	0.438	0.395	0.403	0.433	0.436	0.383	0.383	0.428	0.453	0.424	0.37	0.384	0.38	0.457	0.401	0.377	0.409	0.417	0.425	0.37	0.377	0.386	0.429	0.44	0.377	0.442	0.38	0.383	0.396	0.381	0.377	0.426	0.392	0.434	0.386	0.435	0.387	0.39	0.403
A.piperis	0.351	0.271	0.267	0.351	0.34	0.312	0.068	0.338	0.273	0.137	0.329	0.366	0.36	0.338	0.448	0.337	0.014	0.441	0.365	0.348	0.204	0.009	0.272	0.364	0.347	0.308	0.354	0.335	0.438	0.229	0.251	0.14	0.323	0.352	0.265	0.406	0.264	0.01	0.329	0.009	0.303	0.347	0.33	0.351	0.009	0.351	0.03	0.304	0.342
A.rambellii	0.323	0.348	0.349	0.301	0.271	0.343	0.351	0.357	0.35	0.336	0.279	0.401	0.396	0.287	0.494	0.36	0.351	0.49	0.326	0.289	0.36	0.354	0.349	0.316	0.365	0.338	0.378	0.25	0.496	0.358	0.338	0.338	0.299	0.328	0.351	0.386	0.349	0.355	0.37	0.354	0.337	0.309	0.367	0.326	0.353	0.318	0.35	0.344	0.365
A.recurvatus	0.075	0.376	0.377	0.238	0.258	0.364	0.346	0.381	0.376	0.357	0.24	0.389	0.388	0.256	0.474	0.366	0.347	0.48	0.085	0.247	0.357	0.347	0.376	0.229	0.387	0.359	0.394	0.291	0.473	0.374	0.367	0.354	0.314	0.094	0.381	0.381	0.375	0.345	0.365	0.347	0.357	0.14	0.386	0.089	0.347	0.081	0.343	0.36	0.381
A.restrictus	0.438	0.456	0.458	0.472	0.462	0.429	0.406	0.452	0.462	0.419	0.448	0.451	0.457	0.467	0.443	0.422	0.409	0.44	0.44	0.462	0.411	0.409	0.456	0.476	0.422	0.441	0.426	0.465	0.436	0.417	0.458	0.4	0.48	0.447	0.453	0.477	0.455	0.412	0.422	0.41	0.44	0.453	0.435	0.43	0.415	0.439	0.418	0.431	0.429
A.robustus	0.351	0.309	0.312	0.364	0.34	0.299	0.287	0.309	0.312	0.288	0.305	0.354	0.351	0.306	0.45	0.319	0.291	0.443	0.362	0.354	0.299	0.288	0.312	0.359	0.331	0.309	0.334	0.318	0.441	0.301	0.32	0.294	0.339	0.346	0.306	0.371	0.313	0.292	0.311	0.291	0.302	0.346	0.29	0.357	0.291	0.358	0.292	0.298	0.325
A.roseoglobulosus	0.382	0.323	0.326	0.382	0.387	0.338	0.336	0.338	0.326	0.305	0.362	0.371	0.374	0.363	0.462	0.347	0.34	0.454	0.404	0.378	0.326	0.335	0.323	0.398	0.349	0.337	0.356	0.346	0.442	0.342	0.322	0.32	0.379	0.392	0.327	0.365	0.326	0.335	0.366	0.333	0.333	0.388	0.152	0.385	0.331	0.388	0.335	0.338	0.352
A.ruber	0.468	0.446	0.446	0.482	0.461	0.425	0.429	0.426	0.449	0.444	0.461	0.434	0.437	0.453	0.123	0.423	0.432	0.122	0.478	0.477	0.432	0.431	0.445	0.477	0.44	0.437	0.445	0.466	0.059	0.429	0.442	0.442	0.468	0.467	0.443	0.464	0.445	0.434	0.433	0.432	0.434	0.452	0.432	0.473	0.435	0.468	0.435	0.429	0.432
A.saccharolyticus	0.365	0.078	0.081	0.365	0.36	0.29	0.272	0.341	0.083	0.256	0.343	0.364	0.357	0.353	0.444	0.342	0.274	0.44	0.386	0.369	0.251	0.269	0.083	0.393	0.353	0.288	0.368	0.355	0.453	0.273	0.105	0.256	0.332	0.376	0.087	0.376	0.081	0.272	0.334	0.27	0.286	0.365	0.345	0.368	0.273	0.367	0.275	0.283	0.356
A.sclerotiicarbonarius	0.365	0.252	0.25	0.358	0.349	0.307	0.137	0.323	0.255	0.059	0.324	0.351	0.349	0.335	0.44	0.316	0.145	0.431	0.372	0.351	0.178	0.137	0.255	0.374	0.317	0.297	0.324	0.327	0.435	0.211	0.242	0.057	0.316	0.369	0.246	0.391	0.246	0.141	0.315	0.14	0.292	0.356	0.306	0.367	0.145	0.364	0.134	0.299	0.326
A.sclerotioniger	0.372	0.263	0.259	0.358	0.354	0.301	0.138	0.33	0.263	0.04	0.337	0.366	0.361	0.351	0.459	0.311	0.148	0.452	0.381	0.352	0.183	0.139	0.263	0.379	0.331	0.285	0.335	0.33	0.451	0.21	0.246	0.07	0.319	0.378	0.257	0.397	0.257	0.143	0.308	0.142	0.283	0.367	0.328	0.377	0.145	0.372	0.139	0.293	0.33
A.sclerotiorum	0.397	0.347	0.347	0.379	0.39	0.321	0.319	0.323	0.349	0.308	0.371	0.362	0.366	0.37	0.464	0.343	0.327	0.458	0.412	0.385	0.324	0.327	0.347	0.404	0.35	0.326	0.354	0.346	0.449	0.343	0.334	0.327	0.375	0.397	0.343	0.374	0.344	0.327	0.356	0.325	0.321	0.396	0.163	0.397	0.323	0.401	0.325	0.323	0.354
A.stella-maris	0.239	0.388	0.391	0.261	0.277	0.383	0.369	0.389	0.39	0.378	0.258	0.413	0.413	0.262	0.491	0.374	0.367	0.493	0.246	0.264	0.386	0.371	0.391	0.045	0.402	0.377	0.41	0.297	0.484	0.381	0.384	0.377	0.321	0.239	0.389	0.401	0.388	0.371	0.382	0.372	0.374	0.213	0.394	0.251	0.372	0.245	0.366	0.389	0.393
A.stercoraria	0.104	0.385	0.385	0.262	0.281	0.36	0.366	0.393	0.385	0.372	0.271	0.398	0.398	0.283	0.487	0.363	0.362	0.49	0.021	0.275	0.379	0.362	0.385	0.243	0.384	0.36	0.391	0.29	0.491	0.397	0.374	0.372	0.335	0.115	0.388	0.383	0.383	0.362	0.362	0.364	0.358	0.153	0.399	0.11	0.361	0.108	0.36	0.356	0.389
A.steynii	0.376	0.323	0.325	0.376	0.378	0.309	0.311	0.315	0.325	0.287	0.349	0.378	0.373	0.357	0.449	0.329	0.319	0.453	0.405	0.387	0.319	0.317	0.323	0.387	0.347	0.301	0.353	0.329	0.456	0.331	0.318	0.294	0.376	0.383	0.322	0.381	0.324	0.319	0.347	0.317	0.298	0.393	0.141	0.382	0.317	0.38	0.314	0.308	0.347
A.sydowii	0.211	0.361	0.364	0.24	0.262	0.356	0.353	0.363	0.361	0.349	0.231	0.391	0.396	0.241	0.485	0.361	0.356	0.482	0.226	0.237	0.356	0.354	0.361	0.209	0.375	0.357	0.383	0.259	0.475	0.369	0.353	0.35	0.299	0.228	0.366	0.402	0.36	0.353	0.369	0.354	0.355	0.207	0.368	0.22	0.354	0.217	0.351	0.364	0.369
A.taichungensis	0.407	0.363	0.365	0.413	0.414	0.351	0.362	0.352	0.362	0.365	0.404	0.123	0.103	0.402	0.459	0.355	0.376	0.461	0.411	0.405	0.362	0.369	0.359	0.414	0.357	0.347	0.369	0.393	0.453	0.376	0.364	0.376	0.381	0.404	0.368	0.416	0.363	0.371	0.353	0.37	0.344	0.397	0.372	0.402	0.373	0.406	0.375	0.357	0.348
A.terreus	0.363	0.314	0.313	0.373	0.368	0.308	0.332	0.3	0.313	0.322	0.359	0.359	0.359	0.363	0.439	0.35	0.338	0.438	0.394	0.384	0.333	0.333	0.311	0.39	0.362	0.309	0.361	0.364	0.445	0.341	0.307	0.322	0.351	0.369	0.313	0.386	0.314	0.33	0.354	0.332	0.309	0.386	0.351	0.367	0.333	0.363	0.341	0.303	0.358
A.thermomutatus	0.366	0.335	0.336	0.365	0.354	0.31	0.326	0.331	0.336	0.325	0.329	0.346	0.349	0.34	0.448	0.202	0.336	0.445	0.372	0.356	0.326	0.33	0.334	0.383	0.075	0.305	0.094	0.332	0.432	0.342	0.337	0.316	0.333	0.363	0.33	0.367	0.336	0.331	0.197	0.33	0.299	0.376	0.355	0.363	0.332	0.362	0.335	0.306	0.094
A.triticus	0.403	0.36	0.362	0.398	0.402	0.356	0.358	0.361	0.364	0.35	0.392	0.184	0.176	0.387	0.446	0.338	0.37	0.445	0.405	0.394	0.356	0.36	0.361	0.423	0.352	0.36	0.368	0.387	0.448	0.358	0.361	0.367	0.369	0.398	0.363	0.4	0.357	0.362	0.337	0.36	0.358	0.4	0.375	0.401	0.363	0.401	0.369	0.363	0.348
A.tubingensis	0.352	0.272	0.268	0.349	0.336	0.314	0.068	0.337	0.275	0.141	0.329	0.368	0.362	0.338	0.451	0.335	0.016	0.444	0.367	0.348	0.205	0.011	0.273	0.367	0.346	0.31	0.351	0.333	0.441	0.233	0.254	0.144	0.322	0.355	0.266	0.41	0.266	0.01	0.331	0.009	0.306	0.348	0.33	0.355	0.006	0.353	0.033	0.306	0.341
A.udagawae	0.379	0.349	0.349	0.366	0.353	0.309	0.334	0.339	0.353	0.334	0.346	0.357	0.36	0.352	0.453	0.221	0.347	0.452	0.376	0.364	0.34	0.339	0.35	0.387	0.045	0.309	0.061	0.351	0.445	0.35	0.348	0.329	0.342	0.377	0.344	0.374	0.346	0.342	0.22	0.34	0.303	0.386	0.379	0.376	0.342	0.376	0.343	0.305	0.064
A.undulatus	0.224	0.381	0.382	0.243	0.276	0.373	0.358	0.391	0.381	0.364	0.252	0.397	0.395	0.25	0.493	0.377	0.361	0.491	0.231	0.247	0.36	0.365	0.382	0.143	0.408	0.364	0.416	0.298	0.487	0.373	0.37	0.363	0.315	0.23	0.377	0.423	0.376	0.366	0.389	0.368	0.366	0.196	0.381	0.234	0.364	0.227	0.364	0.371	0.405
A.unguis	0.239	0.387	0.388	0.288	0.302	0.362	0.369	0.365	0.384	0.389	0.255	0.386	0.388	0.263	0.487	0.393	0.369	0.489	0.239	0.282	0.391	0.364	0.384	0.248	0.392	0.359	0.398	0.317	0.479	0.389	0.382	0.387	0.333	0.242	0.387	0.407	0.385	0.366	0.392	0.368	0.352	0.229	0.402	0.241	0.368	0.241	0.37	0.364	0.381
A.vadensis	0.354	0.271	0.267	0.355	0.34	0.314	0.064	0.334	0.273	0.139	0.334	0.367	0.361	0.343	0.448	0.337	0.024	0.441	0.367	0.354	0.202	0.016	0.272	0.367	0.343	0.308	0.349	0.337	0.436	0.228	0.253	0.145	0.322	0.354	0.265	0.404	0.264	0.015	0.33	0.014	0.303	0.345	0.329	0.354	0.014	0.354	0.027	0.306	0.34
A.venezuelensis	0.244	0.392	0.394	0.266	0.285	0.381	0.371	0.399	0.392	0.379	0.268	0.418	0.417	0.272	0.491	0.38	0.37	0.493	0.251	0.272	0.386	0.373	0.394	0.048	0.403	0.375	0.411	0.308	0.487	0.382	0.386	0.377	0.317	0.244	0.391	0.41	0.39	0.373	0.391	0.374	0.372	0.221	0.398	0.256	0.377	0.25	0.369	0.387	0.392
A.versicolor	0.218	0.362	0.364	0.234	0.264	0.343	0.347	0.358	0.362	0.342	0.226	0.388	0.392	0.234	0.482	0.354	0.346	0.479	0.234	0.229	0.351	0.345	0.362	0.215	0.366	0.349	0.375	0.265	0.472	0.361	0.351	0.347	0.296	0.234	0.367	0.389	0.36	0.346	0.363	0.347	0.344	0.202	0.36	0.225	0.347	0.226	0.341	0.349	0.365
A.welwitschiae	0.349	0.273	0.269	0.349	0.335	0.313	0.064	0.332	0.277	0.131	0.328	0.367	0.362	0.34	0.45	0.337	0.042	0.443	0.358	0.35	0.198	0.033	0.275	0.361	0.343	0.304	0.347	0.336	0.445	0.222	0.248	0.136	0.32	0.35	0.266	0.401	0.265	0.034	0.326	0.033	0.299	0.343	0.328	0.349	0.035	0.349	0.004	0.306	0.339
A.wentii	0.378	0.326	0.325	0.367	0.339	0.317	0.318	0.356	0.326	0.282	0.348	0.383	0.381	0.349	0.447	0.292	0.328	0.444	0.38	0.376	0.309	0.323	0.323	0.384	0.308	0.319	0.323	0.345	0.431	0.331	0.321	0.291	0.35	0.374	0.325	0.368	0.323	0.324	0.29	0.323	0.31	0.375	0.338	0.381	0.323	0.373	0.322	0.31	0.309
A.zonatus	0.424	0.352	0.352	0.416	0.401	0.405	0.367	0.401	0.355	0.361	0.396	0.405	0.406	0.406	0.485	0.401	0.366	0.483	0.426	0.424	0.362	0.363	0.352	0.437	0.401	0.389	0.41	0.409	0.492	0.369	0.341	0.369	0.404	0.423	0.341	0.41	0.347	0.365	0.402	0.363	0.385	0.42	0.406	0.426	0.363	0.417	0.361	0.398	0.405
[truncated: 36 more columns]
